# Supplementary material for: A Similar Secretome Disturbance as a Hallmark of Non-pathogenic Botrytis cinerea ATMT-Mutants?
Source: Front Microbiol. 2019 Dec 6;10:2829. doi: 10.3389/fmicb.2019.02829 (PMC6908482; doi:10.3389/fmicb.2019.02829)
Supplement: Supplementary file 2 [file Table_1.XLSX]

## Sheet: Table S1
Table S1 - Primers used in this study.
Name	Location on T-DNA	Sequence 5'-3'	Purpose
for_T-DNA_lac	3' end	CTCTAGCCAATACGCAAACCG	Rescue-PCR
rev_T-DNA_hph	5' end	CTGTCGAGAAGTTTCTGATCG
for_T-DNA	3' end-nested	CACAGGAAACAGCTATGACCATG
rev_T-DNA	5' end-nested	ACTGGCAAACTGTGATGGACG
seq_T-border right	3' end	CGCCCTTCCCAACAGTTGC	Sequencing
seq_T-border left	5' end	GGGTTTCGCTCATGTGTTGAGC
hph15		CAAGCTGCATCATCGAAATTGC	Southern blot
hph21		ATCGAAAAGTCCGACAGCGTC
