# Supplementary material for: A Similar Secretome Disturbance as a Hallmark of Non-pathogenic Botrytis cinerea ATMT-Mutants?
Source: Front Microbiol. 2019 Dec 6;10:2829. doi: 10.3389/fmicb.2019.02829 (PMC6908482; doi:10.3389/fmicb.2019.02829)
Supplement: Supplementary file 3 [file Table_2.XLSX]

## Sheet: exoproteomes NPT & B05-10
Table S2 - List of proteins detected in the exoproteome of the nonpathogenic mutants NP/T1 (green), NP/T2 (blue), NP/T3 (yellow) and NP/T4 (red) compared to the parental strain B05.10 after growth in CCPX liquid medium. For quantification, all unique peptides of an identified protein were included, and the total cumulative abundance was calculated by summing the abundances of all peptides allocat…
Gene ID, accession number of protein in Ensembl Fungi release 31 database (http://fungi.ensembl.org/Botrytis_cinerea/Info/Index),
Ratio NPT1-4/ B05.10, ratio between the average protein abundances for NPT1-4 and parental strain (B05.10)
Anova (p-value), Anova test applied at protein level
Gene ID	Peptide count	Unique peptides	Confidence score	Anova (p)	RATIO NPT1/B05.10		Gene ID	Peptide count	Unique peptides	Confidence score	Anova (p)	RATIO NPT2/B05.10		Gene ID	Peptide count	Unique peptides	Confidence score	Anova (p)	RATIO NPT3/B05.10		Gene ID	Peptide count	Unique peptides	Confidence score	Anova (p)	RATIO NPT4/B05.10
Bcin03g03480.1	210	206	9732.19	5.15702e-05	0.0052635		Bcin03g03480.1	210	206	9732.19	8.64174e-05	0.00540397		Bcin03g03480.1	356	349	15182.5	1.85356e-06	0.00212412		Bcin03g03480.1	210	206	9732.19	6.09508e-05	0.00680425
Bcin01g05720.1	186	184	9240.97	0.00161965	0.099145		Bcin01g05720.1	186	184	9240.97	0.00728004	0.109586		Bcin01g05720.1	265	264	13123.8	0.0037392	0.16606		Bcin01g05720.1	186	184	9240.97	0.0625094	0.237336
Bcin05g01660.1;BC1T_12478	149	149	6788.32	0.00420233	15.6118		Bcin05g01660.1;BC1T_12478	149	149	6788.32	0.00557384	16.067		Bcin12g02040.1;BC1T_03070	179	179	9188.26	0.00462145	0.00059451		Bcin05g01660.1;BC1T_12478	149	149	6788.32	0.00893571	21.2797
Bcin11g05160.1;BC1T_03241	135	135	6026.47	0.22188	0.110223		Bcin11g05160.1;BC1T_03241	135	135	6026.47	0.229482	0.11908		Bcin14g05510.1;BC1T_10789 ;Bcin14g05510.1	174	173	8785.1	0.000402626	0.00362457		Bcin11g05160.1;BC1T_03241	135	135	6026.47	0.257861	0.125077
Bcin10g00300.1;BC1T_07315	114	114	4424.11	0.0462972	1.99475		Bcin10g00300.1;BC1T_07315	114	114	4424.11	0.102977	2.36637		Bcin06g01930.1	163	163	8662.82	0.00221562	0.178781		Bcin10g00300.1;BC1T_07315	114	114	4424.11	0.0253758	2.22576
Bcin06g01930.1	109	109	5602.65	0.00126568	0.104642		Bcin06g01930.1	109	109	5602.65	0.00971726	0.119333		Bcin13g02100.1;BC1T_06035 ;Bcin13g02100.1	151	150	7942.63	0.00011388	0.008394		Bcin06g01930.1	109	109	5602.65	0.0486826	0.225083
Bcin04g06570.1;BC1T_12307	107	107	5331.54	0.545261	0.32337		Bcin04g06570.1;BC1T_12307	107	107	5331.54	0.625519	0.373238		Bcin03g01540.1;BC1T_02021	146	145	6808.44	1.79464e-05	0.0175814		Bcin04g06570.1;BC1T_12307	107	107	5331.54	0.771337	0.449272
Bcin14g05510.1;BC1T_10789	98	98	4228.91	0.000297075	0.00805857		Bcin14g05510.1;BC1T_10789	98	98	4228.91	0.000186197	0.00686652		Bcin05g01660.1;BC1T_12478	142	141	6109.03	0.000550911	97.5845		Bcin14g05510.1;BC1T_10789	98	98	4228.91	0.000286004	0.0108676
Bcin12g02040.1;BC1T_03070 ;BC1T_03070	97	96	4653.43	4.31605e-05	0.0012599		Bcin05g06320.1;BC1T_02155 ;Bcin03g00560.1;BC1T_02155	97	97	4100.83	0.414579	3.61204		Bcin03g06600.1;BC1T_11661	142	124	6159.85	0.00357612	4.43747		Bcin05g06320.1;BC1T_02155 ;Bcin03g00560.1;BC1T_02155	97	97	4100.83	0.414989	28.4579
Bcin05g06320.1;BC1T_02155 ;Bcin03g00560.1;BC1T_02155	97	97	4100.83	0.415844	4.91851		Bcin03g06600.1	97	89	4480.88	0.0593833	3.08366		Bcin10g00300.1;BC1T_07315	140	140	5810.13	0.0677951	2.71887		Bcin03g06600.1	97	89	4480.88	0.0770588	2.79109
Bcin03g06600.1	97	89	4480.88	0.00896298	2.48238		Bcin12g02040.1;BC1T_03070 ;BC1T_03070	97	96	4653.43	4.37401e-05	0.00138955		Bcin04g04190.1;BC1T_04151	136	133	7574.62	7.43921e-06	0.00566522		Bcin12g02040.1;BC1T_03070 ;BC1T_03070	97	96	4653.43	0.00011815	0.00188898
Bcin03g05820.1;BC1T_00912 ;BC1T_00912	91	91	4288.01	0.00492086	18.6155		Bcin03g05820.1;BC1T_00912 ;BC1T_00912	91	91	4288.01	0.0059402	15.4782		Bcin01g11220.1;BC1T_11898	129	129	7656.91	3.56713e-05	0.00512493		Bcin03g05820.1;BC1T_00912 ;BC1T_00912	91	91	4288.01	0.0139253	34.6112
Bcin03g03360.1	90	90	5140.2	0.222757	0.283237		Bcin03g03360.1	90	90	5140.2	0.242145	0.297504		Bcin02g04800.1;BC1T_08658 ;BC1T_08658	129	129	6165.32	1.45566e-05	0.00118003		Bcin03g03360.1	90	90	5140.2	0.174601	0.249132
Bcin02g01420.1	88	87	3920.03	1.09573e-05	0.00148904		Bcin02g01420.1	88	87	3920.03	1.57574e-06	0.00151627		Bcin10g05630.1;BC1T_10231	118	112	5787.38	1.23775e-05	0.0113489		Bcin02g01420.1	88	87	3920.03	3.20506e-06	0.00206666
Bcin14g00850.1;BC1T_11143	87	85	4393.66	0.00249376	15.4802		Bcin14g00850.1;BC1T_11143	87	85	4393.66	0.000497803	18.2816		Bcin02g03860.1	112	112	6017.62	5.49164e-05	0.0421283		Bcin14g00850.1;BC1T_11143	87	85	4393.66	0.000514124	16.8183
Bcin03g01540.1;BC1T_02021 ;BC1T_02021	84	82	3467.25	0.000145232	0.0142161		Bcin03g01540.1;BC1T_02021 ;BC1T_02021	84	82	3467.25	0.00203948	0.0137511		Bcin07g02940.1;BC1T_02702	112	112	5576.23	1.58168e-05	0.0287748		Bcin03g01540.1;BC1T_02021 ;BC1T_02021	84	82	3467.25	0.00117148	0.0264548
Bcin16g02020.1;BC1T_08198 ;BC1T_08198	82	82	3563.23	0.00203403	3.10257		Bcin16g02020.1;BC1T_08198 ;BC1T_08198	82	82	3563.23	0.0580117	3.51716		Bcin14g00850.1;BC1T_11143	111	107	5932.52	1.73385e-05	10.0193		Bcin16g02020.1;BC1T_08198 ;BC1T_08198	82	82	3563.23	0.228803	2.85498
Bcin07g02610.1;BC1T_02744 ;BC1T_02744	82	79	3625.56	0.3841	1.46275		Bcin07g02610.1;BC1T_02744 ;BC1T_02744	82	79	3625.56	0.136593	2.05468		Bcin02g01420.1	106	106	5874.78	1.43983e-05	0.00392063		Bcin07g02610.1;BC1T_02744 ;BC1T_02744	82	79	3625.56	0.0929079	2.22831
Bcin05g07190.1	79	79	3385.25	0.63257	1.03271		Bcin05g07190.1	79	79	3385.25	0.416238	0.683279		Bcin05g06020.1;BC1T_01778	104	104	4787.07	0.000361819	0.0713834		Bcin05g07190.1	79	79	3385.25	0.838668	3.60022
Bcin13g02100.1;BC1T_06035 ;BC1T_06035 ;Bcin13g02100.1	78	78	3745.59	0.00049788	0.0131732		Bcin02g03860.1	78	78	3777.41	0.000105108	0.0317977		Bcin09g00200.1;BC1T_09079	103	103	6918.41	0.000659628	0.0817487		Bcin02g03860.1	78	78	3777.41	0.0190711	0.0904396
Bcin02g03860.1	78	78	3777.41	0.000893592	0.0490498		Bcin13g02100.1;BC1T_06035 ;BC1T_06035 ;Bcin13g02100.1	78	78	3745.59	0.00014873	0.0160729		Bcin14g00810.1	103	102	5707.05	1.65953e-05	0.00972905		Bcin13g02100.1;BC1T_06035 ;BC1T_06035 ;Bcin13g02100.1	78	78	3745.59	0.000300785	0.0227452
Bcin15g05600.1	76	75	3474.87	0.709622	0.149524		Bcin01g06450.1	76	76	4044.94	0.0355228	4.17536		Bcin03g03360.1	102	102	5221.79	0.307844	1.45157		Bcin01g06450.1	76	76	4044.94	0.0087474	4.27559
Bcin10g02650.1;BC1T_04691 ;BC1T_04691	76	74	2995.77	0.323154	0.221893		Bcin10g02650.1;BC1T_04691 ;BC1T_04691	76	74	2995.77	0.272696	0.194999		Bcin12g00300.1;BC1T_03567	101	101	5473.08	0.12261	0.221416		Bcin10g02650.1;BC1T_04691 ;BC1T_04691	76	74	2995.77	0.563807	0.396243
Bcin01g06450.1	76	76	4044.94	0.0315339	3.3784		Bcin15g05600.1	76	75	3474.87	0.764763	0.168198		Bcin08g02390.1;BC1T_09564	101	101	4737.64	3.17903e-05	0.0203926		Bcin15g05600.1	76	75	3474.87	0.726604	0.132898
Bcin04g04190.1;BC1T_04151	74	69	4213.19	1.31001e-05	0.0126547		Bcin03g05960.1;BC1T_00939 ;BC1T_00939	74	74	3037.05	0.217468	2.45351		Bcin11g05160.1;BC1T_03241	100	100	4565.46	0.865967	1.00078		Bcin03g05960.1;BC1T_00939 ;BC1T_00939	74	74	3037.05	0.0873304	3.79524
Bcin09g05760.1;BC1T_09492	74	74	2843.86	0.0991322	1.46241		Bcin09g05760.1;BC1T_09492	74	74	2843.86	0.252588	1.72157		Bcin02g04550.1	97	95	5121.73	1.27973e-06	0.0180543		Bcin09g05760.1;BC1T_09492	74	74	2843.86	0.835438	1.85067
Bcin03g05960.1;BC1T_00939 ;BC1T_00939	74	74	3037.05	0.164942	2.07243		Bcin04g04190.1;BC1T_04151	74	69	4213.19	3.72256e-05	0.0127133		Bcin01g07250.1	96	96	4712.92	8.58015e-05	0.0173421		Bcin04g04190.1;BC1T_04151	74	69	4213.19	8.50528e-05	0.0163614
Bcin09g04400.1;BC1T_12146 ;BC1T_12146	73	73	3612.32	0.135881	8.75802		Bcin09g04400.1;BC1T_12146 ;BC1T_12146	73	73	3612.32	0.078463	5.40972		Bcin11g02490.1	95	95	4520.68	0.494689	1.1207		Bcin09g04400.1;BC1T_12146 ;BC1T_12146	73	73	3612.32	0.0827409	8.43621
Bcin07g01540.1	70	69	2861.49	0.67225	0.929437		Bcin11g01370.1	70	70	4315.46	0.00275613	28.4506		Bcin11g02170.1	92	92	5544.54	5.88953e-07	0.0015662		Bcin11g01370.1	70	70	4315.46	0.002379	31.2655
Bcin11g01370.1	70	70	4315.46	0.000432105	31.8325		Bcin02g05920.1	70	70	3208.24	0.136432	2.71679		Bcin13g00960.1;BC1T_04390 ;BC1T_04390	91	80	3793.57	0.578399	0.835244		Bcin02g05920.1	70	70	3208.24	0.0262993	3.26675
Bcin02g05920.1	70	70	3208.24	0.121846	2.06351		Bcin07g01540.1	70	69	2861.49	0.337741	0.77126		Bcin11g01370.1	89	89	4729.07	0.0076685	23.1743		Bcin07g01540.1	70	69	2861.49	0.913506	1.14238
Bcin11g02170.1	68	68	3707.88	0.00042676	0.00848295		Bcin09g04450.1	68	67	3084.55	0.0213203	10.278		Bcin01g09310.1;BC1T_08294	88	79	4142.03	0.0351464	8.89975		Bcin09g04450.1	68	67	3084.55	0.0172792	13.9211
Bcin09g04450.1	68	67	3084.55	0.0372946	15.737		Bcin11g02170.1	68	68	3707.88	0.000330243	0.00819792		Bcin13g02440.1	83	83	3814.51	4.828e-05	11.4824		Bcin11g02170.1	68	68	3707.88	0.000405945	0.00865675
Bcin03g03440.1;BC1T_00567 ;BC1T_00567	67	67	2300.7	0.284692	4.13618		Bcin03g03440.1;BC1T_00567 ;BC1T_00567	67	67	2300.7	0.508578	2.42743		Bcin04g06570.1;BC1T_12307	83	83	3928.76	0.369453	1.54636		Bcin03g03440.1;BC1T_00567 ;BC1T_00567	67	67	2300.7	0.311425	7.1325
Bcin07g02940.1;BC1T_02702 ;BC1T_02702	64	64	3041.89	0.000233733	0.0499972		Bcin15g02120.1;BC1T_11968	64	64	2787.08	0.638058	0.987321		Bcin03g05820.1;BC1T_00912 ;Bcin03g05820.1	80	80	4458.15	0.00182082	17.208		Bcin15g02120.1;BC1T_11968	64	64	2787.08	0.965728	0.66118
Bcin15g02120.1;BC1T_11968	64	64	2787.08	0.647977	0.78935		Bcin07g02940.1;BC1T_02702 ;BC1T_02702	64	64	3041.89	3.23003e-05	0.0443681		Bcin07g01540.1	80	80	3058.52	0.0122021	7.83567		Bcin07g02940.1;BC1T_02702 ;BC1T_02702	64	64	3041.89	4.58814e-05	0.0602214
Bcin10g05630.1;BC1T_10231	63	62	2860.38	5.1211e-05	0.0119225		Bcin10g05630.1;BC1T_10231	63	62	2860.38	3.58957e-05	0.0121577		Bcin09g05760.1;BC1T_09492	79	78	3066.82	0.0244927	6.339		Bcin10g05630.1;BC1T_10231	63	62	2860.38	4.442e-05	0.0168684
Bcin01g11220.1;BC1T_11898 ;BC1T_11898	62	62	3264.5	4.77657e-05	0.0182918		Bcin11g02490.1	62	61	3179.41	0.0692905	3.55825		Bcin16g04640.1;Bcin16g04640.2	79	79	3026.48	0.0712579	4.59078		Bcin11g02490.1	62	61	3179.41	0.0197892	4.54812
Bcin01g00370.1	62	62	2262.07	0.474887	0.905964		Bcin15g04970.1	62	62	2192.59	0.350273	1.36697		Bcin07g02610.1;BC1T_02744	79	79	3034.81	0.0207468	2.98156		Bcin01g00370.1	62	62	2262.07	0.955962	2.26106
Bcin02g04550.1	62	62	3472.35	7.58214e-05	0.00686543		Bcin01g00370.1	62	62	2262.07	0.589488	0.901216		Bcin01g07230.1;BC1T_00241	79	78	4109.48	1.16166e-06	0.00369439		Bcin15g04970.1	62	62	2192.59	0.275415	1.50299
Bcin07g05140.1;BC1T_09341 ;BC1T_09341	62	60	2611.91	0.497283	0.638618		Bcin07g05140.1;BC1T_09341 ;BC1T_09341	62	60	2611.91	0.455878	0.610659		Bcin16g02020.1;BC1T_08198 ;BC1T_08198	77	77	3188.94	2.66438e-06	10.1869		Bcin07g05140.1;BC1T_09341 ;BC1T_09341	62	60	2611.91	0.570158	0.729775
Bcin15g04970.1	62	62	2192.59	0.429245	1.05252		Bcin01g11220.1;BC1T_11898 ;BC1T_11898	62	62	3264.5	0.000429167	0.0303696		Bcin07g04350.1	77	73	3740.53	2.4625e-05	0.00933499		Bcin01g11220.1;BC1T_11898 ;BC1T_11898	62	62	3264.5	0.000349212	0.0240209
Bcin11g02490.1	62	61	3179.41	0.0793041	2.95514		Bcin02g04550.1	62	62	3472.35	6.22528e-05	0.00564805		Bcin15g05600.1	76	75	3383.55	0.161108	2.59486		Bcin02g04550.1	62	62	3472.35	0.000210002	0.00783278
Bcin14g03970.1;BC1T_10455 ;BC1T_10455	61	61	3363.46	0.0175404	0.44441		Bcin14g03970.1;BC1T_10455 ;BC1T_10455	61	61	3363.46	0.0384806	0.597963		Bcin15g03150.1;BC1T_02944	76	76	4147.99	9.37598e-06	0.000993502		Bcin14g03970.1;BC1T_10455 ;BC1T_10455	61	61	3363.46	0.454325	0.817138
Bcin07g01020.1	60	60	3035.66	0.0485312	2.58606		Bcin06g06040.1;BC1T_12627	60	59	2860.65	0.00157177	9.38465		Bcin13g05810.1;BC1T_06362 ;Bcin13g05810.1	73	72	3510.01	0.302791	1.67622		Bcin06g06040.1;BC1T_12627	60	59	2860.65	0.00791463	12.5458
Bcin06g06040.1;BC1T_12627	60	59	2860.65	0.0147629	7.93658		Bcin07g01020.1	60	60	3035.66	0.0254626	3.33625		Bcin08g05870.1;BC1T_08975	73	73	3557	3.00697e-05	0.0322532		Bcin07g01020.1	60	60	3035.66	0.0678611	4.15872
Bcin16g04640.2;Bcin16g04640.1	59	59	2247.53	0.17803	2.16094		Bcin16g04640.2;Bcin16g04640.1	59	59	2247.53	0.178238	2.75228		Bcin12g04640.1	73	73	3824.13	4.12596e-06	0.0171551		Bcin16g04640.2;Bcin16g04640.1	59	59	2247.53	0.077276	2.48572
Bcin16g04050.1;BC1T_13490 ;BC1T_13490	58	58	2924.65	0.167219	2.32466		Bcin16g04050.1;BC1T_13490 ;BC1T_13490	58	58	2924.65	0.181192	2.60244		Bcin15g04670.1;BC1T_12776	72	71	3119.9	6.9943e-05	0.00599565		Bcin16g04050.1;BC1T_13490 ;BC1T_13490	58	58	2924.65	0.0994725	2.57052
Bcin15g02080.1	58	57	2732.32	0.645807	1.57142		Bcin15g02080.1	58	57	2732.32	0.65118	1.23831		Bcin14g03970.1;BC1T_10455	71	70	3852.89	0.0971773	0.653338		Bcin15g02080.1	58	57	2732.32	0.662683	1.54674
Bcin06g04850.1	57	57	2452.5	0.103567	0.146004		Bcin06g04850.1	57	57	2452.5	0.2423	0.253336		Bcin15g02120.1;BC1T_11968	70	70	2954.05	0.00810898	3.98374		Bcin06g04850.1	57	57	2452.5	0.0608393	0.107661
Bcin01g09650.1	55	55	2060.73	0.905805	0.668083		Bcin01g09650.1	55	55	2060.73	0.587682	1.09362		Bcin09g01110.1;BC1T_14702 ;BC1T_14702	70	69	3052.72	0.0235143	2.97524		Bcin01g09650.1	55	55	2060.73	0.750347	0.77333
Bcin12g03390.1	54	53	2905.97	7.9884e-05	0.0194795		Bcin06g01640.1	54	54	2391.1	0.0346165	7.87823		Bcin12g03520.1	70	70	3923.99	0.103029	1.79601		Bcin06g01640.1	54	54	2391.1	0.0273595	6.09081
Bcin06g01640.1	54	54	2391.1	0.044486	4.81983		Bcin12g03390.1	54	53	2905.97	0.000121849	0.0203786		Bcin07g04370.1;BC1T_07275	70	68	3343.57	6.57264e-06	0.00914037		Bcin12g03390.1	54	53	2905.97	0.000130315	0.0270079
Bcin05g05320.1;BC1T_01872 ;BC1T_01872	52	52	2248.53	0.0239878	4.67045		Bcin05g05320.1;BC1T_01872 ;BC1T_01872	52	52	2248.53	0.00177984	5.35998		Bcin08g02110.1	70	69	3302.11	7.10735e-06	0.00644737		Bcin05g05320.1;BC1T_01872 ;BC1T_01872	52	52	2248.53	0.00148386	6.7162
Bcin01g08040.1	52	52	2446.24	0.00202047	2.80767		Bcin01g08040.1	52	52	2446.24	0.0814004	3.43256		Bcin15g04970.1	69	69	2696.92	0.429234	1.23332		Bcin01g08040.1	52	52	2446.24	0.30136	2.75825
Bcin10g05430.1;BC1T_10191 ;BC1T_10191	52	51	2051.26	0.741372	1.07886		Bcin10g05430.1;BC1T_10191 ;BC1T_10191	52	51	2051.26	0.498846	0.914935		Bcin12g03390.1	69	69	3627.63	2.22059e-05	0.0183987		Bcin10g05430.1;BC1T_10191 ;BC1T_10191	52	51	2051.26	0.782807	1.29759
Bcin05g00180.1	51	51	2120.82	0.188958	1.36357		Bcin13g00960.1;BC1T_04390 ;BC1T_04390	51	43	2528.32	0.158086	4.14549		Bcin07g04810.1	68	68	2528.87	9.788e-06	74.9311		Bcin13g00960.1;BC1T_04390 ;BC1T_04390	51	43	2528.32	0.124047	1.82744
Bcin13g00960.1;BC1T_04390 ;BC1T_04390	51	43	2528.32	0.15222	1.86466		Bcin05g00180.1	51	51	2120.82	0.466031	1.2883		Bcin01g02580.1;BC1T_12947	68	59	3182.5	0.146154	3.04686		Bcin05g00180.1	51	51	2120.82	0.687532	1.70505
Bcin13g05810.1;BC1T_06362 ;BC1T_06362	50	50	2375.84	0.39389	1.84192		Bcin13g05810.1;BC1T_06362 ;BC1T_06362	50	50	2375.84	0.231537	2.56286		Bcin11g02180.1	68	67	3227.58	2.66622e-07	0.0188743		Bcin13g05810.1;BC1T_06362 ;BC1T_06362	50	50	2375.84	0.445848	1.83853
Bcin12g00300.1;BC1T_03567 ;BC1T_03567	49	49	2596.02	0.681138	0.789188		Bcin09g06800.1	49	46	2420.63	0.709735	1.13985		Bcin15g03320.1;BC1T_02965	67	67	3077.67	0.0150585	0.24499		Bcin12g00300.1;BC1T_03567 ;BC1T_03567	49	49	2596.02	0.748137	0.838352
Bcin09g06800.1	49	46	2420.63	0.860226	0.910566		Bcin12g00300.1;BC1T_03567 ;BC1T_03567	49	49	2596.02	0.763114	0.844586		Bcin09g07110.1	66	66	3184.41	0.179507	0.646789		Bcin09g06800.1	49	46	2420.63	0.699027	0.610206
Bcin08g03700.1;BC1T_07510	48	48	1737.46	0.00174763	4.51382		Bcin08g03700.1;BC1T_07510	48	48	1737.46	0.0402474	5.05998		Bcin13g03950.1;BC1T_04994 ;BC1T_04994	66	66	2972.55	0.00018358	0.0391096		Bcin08g03700.1;BC1T_07510	48	48	1737.46	0.0545276	4.39098
Bcin12g04380.1	48	47	1713.79	0.925688	1.1495		Bcin01g09310.1;BC1T_08294 ;BC1T_08294	48	41	2343.49	0.0312576	4.88161		Bcin01g06450.1	65	65	3132.87	0.00199921	39.6043		Bcin01g09310.1;BC1T_08294 ;BC1T_08294	48	41	2343.49	0.00204303	3.45525
Bcin01g09310.1;BC1T_08294 ;BC1T_08294	48	41	2343.49	0.0213555	3.64887		Bcin12g04380.1	48	47	1713.79	0.740687	1.02422		Bcin05g00180.1	65	65	2786.97	0.000236896	29.1406		Bcin12g04380.1	48	47	1713.79	0.76182	1.75902
Bcin03g01010.1;BC1T_02099 ;BC1T_02099	47	46	1999.71	0.529383	0.854411		Bcin12g03690.1;BC1T_08719 ;BC1T_08719	47	47	2247.52	0.00153387	2.5202		Bcin11g03090.1;BC1T_04836 ;BC1T_04836	65	64	3264	0.165704	2.05655		Bcin02g07820.1;BC1T_10291 ;BC1T_10291	47	47	1985.31	0.55164	9.10562
Bcin12g03690.1;BC1T_08719 ;BC1T_08719	47	47	2247.52	0.00208033	2.37624		Bcin02g02000.1;BC1T_02545 ;BC1T_02545	47	47	1907.93	0.427891	2.51109		Bcin07g03280.1	65	63	3256.92	4.40314e-05	0.0159511		Bcin02g02000.1;BC1T_02545 ;BC1T_02545	47	47	1907.93	0.252405	5.21446
Bcin02g02000.1;BC1T_02545 ;BC1T_02545	47	47	1907.93	0.383284	3.64985		Bcin02g07820.1;BC1T_10291 ;BC1T_10291	47	47	1985.31	0.841047	2.04394		Bcin10g02530.1	65	65	3258.12	1.7958e-05	0.00353691		Bcin12g03690.1;BC1T_08719 ;BC1T_08719	47	47	2247.52	0.102825	4.24436
Bcin02g07820.1;BC1T_10291 ;BC1T_10291	47	47	1985.31	0.646725	5.02781		Bcin03g01010.1;BC1T_02099 ;BC1T_02099	47	46	1999.71	0.217827	0.482605		Bcin06g01600.1	64	64	3352.17	2.39666e-06	0.0083041		Bcin03g01010.1;BC1T_02099 ;BC1T_02099	47	46	1999.71	0.560988	0.999712
Bcin07g04810.1	46	46	2049.13	0.00319337	8.98312		Bcin07g04810.1	46	46	2049.13	0.00235915	10.3021		Bcin08g00400.1;BC1T_08442	64	63	3019.65	0.000258414	0.00232805		Bcin07g04810.1	46	46	2049.13	0.00850478	14.4268
Bcin14g03700.1	46	44	1635.88	0.625984	7.34382		Bcin14g03700.1	46	44	1635.88	0.595629	4.21075		Bcin06g06040.1;BC1T_12627	63	63	3088.25	0.000806422	55.3407		Bcin14g03700.1	46	44	1635.88	0.499789	12.6726
Bcin02g02410.1;BC1T_02492 ;BC1T_02492	45	45	1973.47	0.415914	0.80116		Bcin01g05590.1;BC1T_00466 ;BC1T_00466	45	43	2091.16	0.087678	2.08786		Bcin14g01980.1	62	62	2536.94	0.0655027	4.31411		Bcin01g05590.1;BC1T_00466 ;BC1T_00466	45	43	2091.16	0.115958	2.32962
Bcin01g05060.2;BC1T_13278 ;Bcin01g05060.1;BC1T_13278	45	43	1870.17	0.327531	0.183604		Bcin02g02410.1;BC1T_02492 ;BC1T_02492	45	45	1973.47	0.57916	1.1637		Bcin02g02410.1;BC1T_02492	62	62	2894.03	0.578715	1.22182		Bcin02g02410.1;BC1T_02492 ;BC1T_02492	45	45	1973.47	0.585936	1.47764
Bcin01g05590.1;BC1T_00466 ;BC1T_00466	45	43	2091.16	0.00324368	2.05127		Bcin01g05060.2;BC1T_13278 ;Bcin01g05060.1;BC1T_13278	45	43	1870.17	0.252812	0.138561		Bcin09g01190.1	62	62	3186.06	0.000617474	0.0696825		Bcin01g05060.2;BC1T_13278 ;Bcin01g05060.1;BC1T_13278	45	43	1870.17	0.420199	0.209543
Bcin14g04580.1;BC1T_15343 ;BC1T_15343 ;Bcin14g04580.1	44	44	1989.11	0.980449	0.952063		Bcin03g01920.1;BC1T_01968	44	44	1783.42	0.0340435	11.0634		Bcin02g04690.1;BC1T_08642 ;Bcin02g04690.1	62	59	3455.54	9.71003e-06	0.00143277		Bcin16g04800.2;BC1T_10724 ;Bcin16g04800.1	44	41	2463.77	0.0180279	6.41607
Bcin08g02390.1;BC1T_09564 ;BC1T_09564	44	44	2010.87	0.000603169	0.0255081		Bcin16g04800.2;BC1T_10724 ;Bcin16g04800.1	44	41	2463.77	0.0254869	9.47039		Bcin02g07080.1;BC1T_14012 ;Bcin02g07080.1	60	57	3098.79	0.0085802	0.687067		Bcin03g01920.1;BC1T_01968	44	44	1783.42	0.055917	6.10248
Bcin08g05870.1;BC1T_08975	44	43	2094.42	0.000165995	0.0333927		Bcin01g10100.1	44	43	1615.61	0.0857047	4.38727		Bcin03g05600.1;BC1T_00879	59	59	3020.79	0.000241131	0.00777785		Bcin01g10100.1	44	43	1615.61	0.159258	3.7825
Bcin03g01920.1;BC1T_01968	44	44	1783.42	0.070307	5.52439		Bcin01g09950.1	44	44	1951.7	0.460001	1.41894		Bcin06g02380.1;BC1T_01271 ;Bcin06g02380.1	58	58	2406.92	8.78862e-05	13.7507		Bcin01g09950.1	44	44	1951.7	0.466331	1.64358
Bcin01g09950.1	44	44	1951.7	0.353461	1.40716		Bcin14g04580.1;BC1T_15343 ;BC1T_15343 ;Bcin14g04580.1	44	44	1989.11	0.637944	1.3355		Bcin08g00720.1	58	57	2651.48	0.000785337	0.0838294		Bcin14g04580.1;BC1T_15343 ;BC1T_15343 ;Bcin14g04580.1	44	44	1989.11	0.718608	0.816847
Bcin01g10100.1	44	43	1615.61	0.068862	3.55422		Bcin08g05870.1;BC1T_08975	44	43	2094.42	0.000212151	0.0279628		Bcin12g00090.1;BC1T_03590	58	58	2962.99	0.000223911	0.0605274		Bcin08g05870.1;BC1T_08975	44	43	2094.42	0.00210062	0.0513878
Bcin16g04800.2;BC1T_10724 ;Bcin16g04800.1	44	41	2463.77	0.0231918	7.38916		Bcin08g02390.1;BC1T_09564 ;BC1T_09564	44	44	2010.87	0.000679172	0.0277964		Bcin15g03620.1	57	57	2323.16	0.00827747	4.17652		Bcin08g02390.1;BC1T_09564 ;BC1T_09564	44	44	2010.87	0.00300126	0.0401302
Bcin09g00200.1;BC1T_09079 ;BC1T_09079	43	43	2303.23	0.0174368	0.352165		Bcin14g01980.1	43	42	1854.64	0.00504053	5.4846		Bcin14g04350.2;Bcin14g04350.1	55	55	1968.6	1.12083e-05	54.0885		Bcin14g01980.1	43	42	1854.64	0.00555804	4.09763
Bcin12g04640.1	43	42	2096.62	0.000162836	0.00367075		Bcin01g02580.1;BC1T_12947 ;BC1T_12947	43	36	1954.33	0.0789059	3.96063		Bcin09g04400.1;BC1T_12146	55	55	2239.08	2.94435e-05	6.46312		Bcin01g02580.1;BC1T_12947 ;BC1T_12947	43	36	1954.33	0.0800976	2.35351
Bcin14g01980.1	43	42	1854.64	0.0122612	3.62363		Bcin09g00200.1;BC1T_09079 ;BC1T_09079	43	43	2303.23	0.292043	0.642378		Bcin05g03230.1;BC1T_01508 ;Bcin05g03230.1	54	54	1971.04	0.00793254	13.8682		Bcin09g00200.1;BC1T_09079 ;BC1T_09079	43	43	2303.23	0.438966	0.765471
Bcin01g02580.1;BC1T_12947 ;BC1T_12947	43	36	1954.33	0.150234	2.5394		Bcin12g04640.1	43	42	2096.62	9.80169e-05	0.00377916		Bcin13g02080.1	54	54	2679.48	0.00768273	0.0200502		Bcin12g04640.1	43	42	2096.62	0.00015108	0.00515531
Bcin05g06020.1;BC1T_01778 ;BC1T_01778	42	41	2194.31	0.00130131	0.0615644		Bcin01g03640.1;BC1T_10557 ;BC1T_10557 ;Bcin01g03640.1	42	42	1427.15	0.0276893	7.64124		Bcin01g09650.1	53	53	1565.92	0.276961	2.01387		Bcin01g03640.1;BC1T_10557 ;BC1T_10557 ;Bcin01g03640.1	42	42	1427.15	0.0846201	5.94495
Bcin01g03640.1;BC1T_10557 ;BC1T_10557 ;Bcin01g03640.1	42	42	1427.15	0.029458	5.5036		Bcin12g05210.1;BC1T_07409 ;BC1T_07409	42	39	2282.25	0.329537	2.37234		Bcin03g05960.1;BC1T_00939	53	52	2398.16	0.239713	1.82634		Bcin12g05210.1;BC1T_07409 ;BC1T_07409	42	39	2282.25	0.0974532	1.72215
Bcin12g05210.1;BC1T_07409 ;BC1T_07409	42	39	2282.25	0.0761578	2.02314		Bcin05g06020.1;BC1T_01778 ;BC1T_01778	42	41	2194.31	0.000171042	0.052994		Bcin07g01020.1	52	52	2646.96	0.000946153	6.3065		Bcin05g06020.1;BC1T_01778 ;BC1T_01778	42	41	2194.31	0.00106576	0.119548
Bcin02g04800.1;BC1T_08658 ;BC1T_08658	41	41	1656.84	0.00162163	0.0104613		Bcin08g05220.1;BC1T_08882 ;BC1T_08882 ;Bcin08g05220.1	41	41	1905.13	0.195461	0.147654		Bcin01g09450.1;BC1T_08318 ;BC1T_08318	52	52	1911.39	0.115172	3.12688		Bcin08g05220.1;BC1T_08882 ;BC1T_08882 ;Bcin08g05220.1	41	41	1905.13	0.219786	0.162462
Bcin08g05220.1;BC1T_08882 ;BC1T_08882 ;Bcin08g05220.1	41	41	1905.13	0.163706	0.126549		Bcin07g04370.1;BC1T_07275 ;BC1T_07275	41	40	1657.18	0.000120898	0.0209865		Bcin10g02650.1;BC1T_04691	52	50	2166.24	0.675354	1.10098		Bcin07g04370.1;BC1T_07275 ;BC1T_07275	41	40	1657.18	0.00536926	0.0505503
Bcin07g04370.1;BC1T_07275 ;BC1T_07275	41	40	1657.18	0.000345921	0.0189816		Bcin02g04800.1;BC1T_08658 ;BC1T_08658	41	41	1656.84	0.000573879	0.00734913		Bcin04g06020.1	52	48	2229.35	0.000385116	0.0518303		Bcin02g04800.1;BC1T_08658 ;BC1T_08658	41	41	1656.84	0.000680341	0.00890803
Bcin12g00090.1;BC1T_03590	40	40	1916.33	0.00112236	0.0578876		Bcin07g06220.1;BC1T_11661 ;BC1T_11661	40	40	1594.89	0.519048	1.64952		Bcin01g08110.1	52	52	2330.11	1.59326e-06	0.00631625		Bcin07g05130.1	40	40	2173.35	0.886279	4.85176
Bcin07g05130.1	40	40	2173.35	0.513665	0.571809		Bcin07g05130.1	40	40	2173.35	0.828328	0.839188		Bcin16g04050.1;BC1T_13490 ;Bcin16g04050.1	51	51	2155.48	0.000494605	38.9422		Bcin07g06220.1;BC1T_11661 ;BC1T_11661	40	40	1594.89	0.789161	1.30763
Bcin01g07230.1;BC1T_00241	40	39	2206.89	0.00213144	0.00728991		Bcin12g00090.1;BC1T_03590	40	40	1916.33	0.000706728	0.0623333		Bcin16g04800.1;Bcin16g04800.2;BC1T_10724	51	48	2349.74	0.000336351	11.187		Bcin12g00090.1;BC1T_03590	40	40	1916.33	0.00953064	0.116378
Bcin07g06220.1;BC1T_11661 ;BC1T_11661	40	40	1594.89	0.736168	1.29272		Bcin01g07230.1;BC1T_00241	40	39	2206.89	0.000594668	0.00529206		Bcin14g00860.1;BC1T_11144	51	51	2916.85	0.00234687	0.443198		Bcin01g07230.1;BC1T_00241	40	39	2206.89	0.00111153	0.00883328
Bcin01g03390.2;Bcin01g03390.1	39	39	1900.14	0.543812	0.266778		Bcin15g01120.1	39	39	1751.07	0.659364	0.947319		Bcin08g00280.1	51	51	2637.81	0.000235759	0.00137591		Bcin15g01120.1	39	39	1751.07	0.974463	1.5119
Bcin07g03280.1	39	39	2153.53	0.000749375	0.0239515		Bcin01g03390.2;Bcin01g03390.1	39	39	1900.14	0.720723	0.415603		Bcin01g00450.1	50	50	1772.4	2.42555e-05	92.1476		Bcin01g03390.2;Bcin01g03390.1	39	39	1900.14	0.450132	0.224399
Bcin15g01120.1	39	39	1751.07	0.947572	1.39407		Bcin07g03280.1	39	39	2153.53	0.000252946	0.024285		Bcin05g08330.1;BC1T_13123	50	49	2206.98	0.00271601	7.40329		Bcin07g03280.1	39	39	2153.53	0.0104103	0.0558503
Bcin02g04690.1;BC1T_08642 ;BC1T_08642	38	38	2381.57	0.132813	0.653329		Bcin05g03230.1;BC1T_01508 ;BC1T_01508	38	38	1560.74	0.065995	6.96851		Bcin06g05730.1;BC1T_02223	50	50	2154.11	0.012348	3.40757		Bcin05g03230.1;BC1T_01508 ;BC1T_01508	38	38	1560.74	0.0682175	4.48033
Bcin09g07110.1	38	38	1631.53	0.794381	0.964893		Bcin02g04690.1;BC1T_08642 ;BC1T_08642	38	38	2381.57	0.470375	0.831984		Bcin01g05590.1;BC1T_00466	48	46	1862.52	5.3295e-05	163.513		Bcin09g07110.1	38	38	1631.53	0.387654	0.859383
Bcin05g03230.1;BC1T_01508 ;BC1T_01508	38	38	1560.74	0.0518232	6.51909		Bcin09g07110.1	38	38	1631.53	0.247399	0.705965		Bcin07g06220.1;BC1T_11661	48	40	2029.19	4.72795e-05	5.02223		Bcin02g04690.1;BC1T_08642 ;BC1T_08642	38	38	2381.57	0.0421921	0.578845
Bcin12g04280.1	37	37	1831.23	0.328898	0.73852		Bcin12g01390.1;BC1T_11532 ;BC1T_11532	37	37	1910.48	0.268515	7.10131		Bcin03g01920.1;BC1T_01968	48	48	1643.64	0.212733	2.84803		Bcin12g01390.1;BC1T_11532 ;BC1T_11532	37	37	1910.48	0.202675	28.1287
Bcin02g07080.1;BC1T_14012	37	35	1893.69	0.00464262	0.169279		Bcin09g02790.1	37	37	1327.18	0.159756	2.71989		Bcin09g04450.1	47	47	2180.21	0.000232494	25.2095		Bcin09g02790.1	37	37	1327.18	0.289127	2.25806
Bcin09g02790.1	37	37	1327.18	0.0279779	1.9448		Bcin12g04280.1	37	37	1831.23	0.40388	0.789961		Bcin09g06800.1	47	43	2155.27	0.274254	1.7916		Bcin12g04280.1	37	37	1831.23	0.247806	0.653863
Bcin12g01390.1;BC1T_11532 ;BC1T_11532	37	37	1910.48	0.182971	11.1091		Bcin02g07080.1;BC1T_14012	37	35	1893.69	0.0407325	0.125973		Bcin08g02970.1	47	37	2079.87	0.0873591	1.72617		Bcin02g07080.1;BC1T_14012	37	35	1893.69	0.0993364	0.385894
Bcin11g02180.1	36	36	1582.1	0.00037362	0.0135425		Bcin05g01550.1	36	36	1484.4	0.0204272	11.6566		Bcin08g05220.1;BC1T_08882 ;Bcin08g05220.1	47	47	2367.74	0.00311815	0.271299		Bcin05g01550.1	36	36	1484.4	0.0136432	7.2494
Bcin07g06400.1;BC1T_13777 ;BC1T_13777	36	36	1478.62	0.0274926	5.52626		Bcin07g06400.1;BC1T_13777 ;BC1T_13777	36	36	1478.62	0.0393357	8.40467		Bcin01g10150.1;BC1T_05297	47	46	2149.28	0.000242444	0.0246031		Bcin07g06400.1;BC1T_13777 ;BC1T_13777	36	36	1478.62	0.0224965	6.31171
Bcin05g01550.1	36	36	1484.4	0.0123385	10.9307		Bcin11g02180.1	36	36	1582.1	0.000378964	0.0151646		Bcin03g09210.1	47	47	1996.71	0.000153631	0.0192316		Bcin11g02180.1	36	36	1582.1	0.000462532	0.016694
Bcin02g07640.1;BC1T_10329 ;BC1T_10329 ;Bcin02g07640.1	35	35	1782.59	0.00690978	0.0496424		Bcin11g06240.1;BC1T_12890 ;BC1T_12890	35	35	1555.69	0.0288023	5.81979		Bcin07g01070.1	46	46	2267.85	0.145344	38.682		Bcin11g06240.1;BC1T_12890 ;BC1T_12890	35	35	1555.69	0.00686393	6.70168
Bcin08g02110.1	35	33	1732.89	3.57547e-05	0.00563868		Bcin02g07640.1;BC1T_10329 ;BC1T_10329 ;Bcin02g07640.1	35	35	1782.59	0.0114814	0.0636312		Bcin02g08590.1;BC1T_06849 ;BC1T_06849 ;Bcin02g08590.1	46	46	2156.55	0.00201013	0.24344		Bcin02g07640.1;BC1T_10329 ;BC1T_10329 ;Bcin02g07640.1	35	35	1782.59	0.0262845	0.0934859
Bcin11g06240.1;BC1T_12890 ;BC1T_12890	35	35	1555.69	0.0118168	5.06933		Bcin08g02110.1	35	33	1732.89	1.33168e-05	0.00497432		Bcin15g02080.1	45	45	1783.27	0.00227674	15.0457		Bcin08g02110.1	35	33	1732.89	2.74258e-05	0.00738669
Bcin13g02080.1	34	33	1641.19	0.0883932	0.0257048		Bcin11g03090.1;BC1T_04836 ;BC1T_04836 ;Bcin11g03090.1	34	34	1437.27	0.0977481	3.67373		Bcin05g01550.1	45	45	1712.93	0.0603862	3.92424		Bcin11g03090.1;BC1T_04836 ;BC1T_04836 ;Bcin11g03090.1	34	34	1437.27	0.000589109	2.93908
Bcin01g08110.1	34	33	1465.09	3.89537e-05	0.00411088		Bcin02g02750.1	34	31	1871.15	0.99408	1.08709		Bcin06g04850.1	44	44	1785.24	0.764244	1.03465		Bcin12g06020.1	34	34	1670.35	0.642129	1.52925
Bcin11g03090.1;BC1T_04836 ;BC1T_04836 ;Bcin11g03090.1	34	34	1437.27	0.00632169	2.93473		Bcin12g06020.1	34	34	1670.35	0.296103	0.58549		Bcin02g00280.1	44	44	2192.7	0.435872	0.791667		Bcin02g02750.1	34	31	1871.15	0.026367	1.3862
Bcin12g06020.1	34	34	1670.35	0.681098	1.37182		Bcin13g02080.1	34	33	1641.19	0.0822699	0.0239861		Bcin01g09390.1	43	43	1890.29	0.0120264	11.0572		Bcin13g02080.1	34	33	1641.19	0.0973548	0.0284916
Bcin02g02750.1	34	31	1871.15	0.878145	1.07272		Bcin01g08110.1	34	33	1465.09	3.75705e-05	0.00510008		Bcin07g03080.1	43	42	1836.23	0.493047	1.16028		Bcin01g08110.1	34	33	1465.09	0.000220931	0.00700339
Bcin15g04670.1;BC1T_12776 ;BC1T_12776 ;Bcin15g04670.1	33	33	1161.26	5.9849e-05	0.0201307		Bcin03g01500.1	33	33	1214.51	0.139079	10.5879		Bcin08g00910.1;BC1T_08370	43	43	2536.59	0.0365247	0.48612		Bcin02g00230.1	33	33	1534.24	0.236067	12.9774
Bcin09g04850.1;BC1T_09832 ;BC1T_09832	33	32	1381.74	0.0652809	0.0429485		Bcin02g00230.1	33	33	1534.24	0.254544	4.28643		Bcin08g06110.1;BC1T_11018	43	43	2494.85	0.00466707	0.141395		Bcin03g01500.1	33	33	1214.51	0.159472	4.20631
Bcin01g09450.1;BC1T_08318 ;BC1T_08318	33	33	1360.75	0.200064	1.98411		Bcin01g09450.1;BC1T_08318 ;BC1T_08318	33	33	1360.75	0.282548	2.83172		Bcin12g05210.1;BC1T_07409 ;BC1T_10724 ;Bcin12g05210.1;Bcin16g04800.2	42	39	1753.99	0.0851271	4.02867		Bcin01g09450.1;BC1T_08318 ;BC1T_08318	33	33	1360.75	0.203628	2.31659
Bcin02g00230.1	33	33	1534.24	0.238274	7.1668		Bcin01g00450.1	33	33	1169.67	0.898922	0.865785		Bcin14g00390.1;BC1T_13335	42	42	1365.36	0.00423988	2.86001		Bcin01g00450.1	33	33	1169.67	0.189347	0.306283
Bcin03g01500.1	33	33	1214.51	0.0688422	4.62072		Bcin09g04850.1;BC1T_09832 ;BC1T_09832	33	32	1381.74	0.100487	0.0644323		Bcin02g08380.1;BC1T_13938 ;BC1T_13938	42	42	1625.48	0.000695882	0.0819754		Bcin09g04850.1;BC1T_09832 ;BC1T_09832	33	32	1381.74	0.0690018	0.0447664
Bcin01g00450.1	33	33	1169.67	0.872506	1.4964		Bcin15g04670.1;BC1T_12776 ;BC1T_12776 ;Bcin15g04670.1	33	33	1161.26	0.000306884	0.0210984		Bcin03g03060.1;BC1T_06494	41	41	1326.15	0.00016876	103.072		Bcin15g04670.1;BC1T_12776 ;BC1T_12776 ;Bcin15g04670.1	33	33	1161.26	0.000158569	0.0261653
Bcin07g06780.1;BC1T_11266	32	32	1462.92	2.95918e-05	0.023328		Bcin03g02520.1;BC1T_06571 ;BC1T_06571	32	32	1334.22	0.0881035	5.07644		Bcin03g03390.1;BC1T_00558 ;BC1T_00558	41	41	1756.43	0.0256196	0.172262		Bcin03g02520.1;BC1T_06571 ;BC1T_06571	32	32	1334.22	0.0741355	7.57896
Bcin15g03150.1;BC1T_02944 ;BC1T_02944	32	32	1820.01	6.17525e-05	0.00341309		Bcin12g01780.1;BC1T_11480 ;BC1T_11480 ;Bcin12g01780.1	32	29	1184.48	0.663073	2.43557		Bcin01g08040.1	40	39	1516.16	0.000282809	54.2472		Bcin12g01780.1;BC1T_11480 ;BC1T_11480 ;Bcin12g01780.1	32	29	1184.48	0.536463	4.80023
Bcin07g01290.1;BC1T_09769 ;Bcin07g01290.2	32	30	1436.81	0.763763	0.58252		Bcin07g01290.1;BC1T_09769 ;Bcin07g01290.2	32	30	1436.81	0.663125	0.771845		Bcin11g06240.1;BC1T_12890	40	39	1501.54	0.000505973	47.4816		Bcin07g01290.1;BC1T_09769 ;Bcin07g01290.2	32	30	1436.81	0.803692	0.559294
Bcin03g02520.1;BC1T_06571 ;BC1T_06571	32	32	1334.22	0.102144	9.96084		Bcin07g06780.1;BC1T_11266	32	32	1462.92	1.06425e-05	0.0255542		Bcin01g03640.1;BC1T_10557 ;Bcin01g03640.1	40	40	1492.26	0.00439555	16.7787		Bcin07g06780.1;BC1T_11266	32	32	1462.92	0.00156408	0.0277743
Bcin12g01780.1;BC1T_11480 ;BC1T_11480 ;Bcin12g01780.1	32	29	1184.48	0.470388	4.06287		Bcin15g03150.1;BC1T_02944 ;BC1T_02944	32	32	1820.01	7.01925e-05	0.00393549		Bcin02g05920.1	40	39	1716.64	0.0200269	12.9128		Bcin15g03150.1;BC1T_02944 ;BC1T_02944	32	32	1820.01	8.53219e-05	0.0045124
Bcin07g05540.1	31	31	1293.68	0.346583	0.0353077		Bcin06g02380.1;BC1T_01271 ;BC1T_01271	31	31	1294.44	0.0351139	9.54403		Bcin01g09950.1	40	40	1496.78	0.0862936	2.64802		Bcin06g02380.1;BC1T_01271 ;BC1T_01271	31	31	1294.44	0.0123998	6.97755
Bcin05g03460.1	31	31	1462.8	0.0614481	0.0221203		Bcin12g03520.1	31	31	1609.71	0.0214809	3.35598		Bcin13g02960.1	39	39	2063.28	0.00260284	0.0261157		Bcin12g03520.1	31	31	1609.71	0.00765794	4.356
Bcin01g07250.1	31	31	1148.27	0.000855319	0.0112042		Bcin02g00900.1;BC1T_05600 ;BC1T_05600	31	31	1018.05	0.164461	3.0673		Bcin08g02120.1	39	37	2139.23	1.39322e-05	0.0062963		Bcin14g03010.1;BC1T_10054 ;BC1T_10054	31	31	1204.42	0.173952	2.53461
Bcin08g00280.1	31	31	1299.05	1.48616e-05	0.0106825		Bcin14g03010.1;BC1T_10054 ;BC1T_10054	31	31	1204.42	0.0954375	2.26004		Bcin06g01580.1;BC1T_01152 ;Bcin06g01580.1	39	38	1975.15	1.04527e-05	0.00501916		Bcin02g00900.1;BC1T_05600 ;BC1T_05600	31	31	1018.05	0.481122	2.49601
Bcin02g00420.2	31	31	1579.32	0.00159556	0.0417119		Bcin09g01190.1	31	29	1585.91	0.118955	0.207612		Bcin08g03700.1;BC1T_07510	38	38	1321	0.000809542	36.1658		Bcin09g01190.1	31	29	1585.91	0.301209	0.426408
Bcin09g01190.1	31	29	1585.91	0.0512409	0.149926		Bcin07g05540.1	31	31	1293.68	0.380624	0.0401785		Bcin15g04410.1	38	38	1362.6	0.0926116	4.20993		Bcin07g05540.1	31	31	1293.68	0.482447	0.0534078
Bcin12g03520.1	31	31	1609.71	0.0203085	3.93512		Bcin02g00420.2	31	31	1579.32	0.00137937	0.0394867		Bcin12g03690.1;BC1T_08719 ;Bcin12g03690.1	38	38	1872.45	0.0552723	1.68099		Bcin02g00420.2	31	31	1579.32	0.00182049	0.0373652
Bcin06g02380.1;BC1T_01271 ;BC1T_01271	31	31	1294.44	0.0177211	8.46695		Bcin05g03460.1	31	31	1462.8	0.0549155	0.0193347		Bcin03g05720.1;BC1T_00896	38	38	2075.35	0.0467484	0.226568		Bcin05g03460.1	31	31	1462.8	0.0619656	0.0216502
Bcin14g03010.1;BC1T_10054 ;BC1T_10054	31	31	1204.42	0.127356	2.47554		Bcin01g07250.1	31	31	1148.27	0.0011297	0.0128471		Bcin15g01030.1	38	36	1724.26	0.00566191	0.168172		Bcin01g07250.1	31	31	1148.27	0.0013357	0.016268
Bcin02g00900.1;BC1T_05600 ;BC1T_05600	31	31	1018.05	0.00926182	2.45144		Bcin08g00280.1	31	31	1299.05	3.30466e-06	0.0114331		Bcin05g03460.1	38	38	1812.73	0.000896466	0.0355208		Bcin08g00280.1	31	31	1299.05	3.89896e-07	0.00928043
Bcin14g00860.1;BC1T_11144	30	30	1890.3	0.353823	0.782558		Bcin10g05550.1;BC1T_10210	30	30	1373.04	0.0619217	12.3457		Bcin10g01080.1	38	37	1775.58	4.37583e-05	0.0258076		Bcin10g01030.1;BC1T_05133 ;BC1T_05133	30	30	1444.22	0.711713	11.1026
Bcin01g07070.1;BC1T_00266 ;BC1T_00266	30	30	1203.13	0.560972	1.11745		Bcin08g02970.1	30	24	1409.75	0.0834095	2.18238		Bcin02g07230.1	37	36	1819.86	0.000133105	290.541		Bcin10g05550.1;BC1T_10210	30	30	1373.04	0.0113687	6.99569
Bcin10g05550.1;BC1T_10210	30	30	1373.04	0.0107641	7.72122		Bcin10g01030.1;BC1T_05133 ;BC1T_05133	30	30	1444.22	0.923762	1.58104		Bcin09g02790.1	37	37	1408.67	0.00118714	92.0789		Bcin08g02970.1	30	24	1409.75	0.0210135	2.32849
Bcin10g01030.1;BC1T_05133 ;BC1T_05133	30	30	1444.22	0.801982	1.57546		Bcin01g07070.1;BC1T_00266 ;BC1T_00266	30	30	1203.13	0.684153	1.09636		Bcin14g04580.1;BC1T_15343	37	36	1778.81	0.0666169	3.45627		Bcin01g07070.1;BC1T_00266 ;BC1T_00266	30	30	1203.13	0.533801	1.09854
Bcin08g02970.1	30	24	1409.75	0.145091	1.99176		Bcin14g00860.1;BC1T_11144	30	30	1890.3	0.12931	0.679066		Bcin15g00100.1;BC1T_12374	37	37	2732.05	9.87547e-05	0.00184339		Bcin14g00860.1;BC1T_11144	30	30	1890.3	0.296892	0.841645
Bcin10g00030.1	29	29	1071.21	0.581485	0.639245		Bcin05g08330.1;BC1T_13123	29	27	1332.96	9.82677e-05	8.88281		Bcin06g07150.1	36	36	1857.24	0.000416385	48.7091		Bcin10g03250.1;BC1T_13427 ;BC1T_13427 ;Bcin10g03250.1	29	27	1629.54	0.633998	10.9587
Bcin14g01740.1	29	29	1284.72	0.918823	0.272841		Bcin04g04820.1;BC1T_04232 ;BC1T_04232	29	29	1382.45	0.110839	4.21637		Bcin01g00440.1	36	36	1282.05	0.000146239	41.6201		Bcin05g08330.1;BC1T_13123	29	27	1332.96	0.00209588	9.12557
Bcin05g08130.1;BC1T_13153 ;BC1T_13153	29	29	1229.81	0.00798491	0.0752747		Bcin10g03250.1;BC1T_13427 ;BC1T_13427 ;Bcin10g03250.1	29	27	1629.54	0.660816	1.83485		Bcin05g06320.1;Bcin03g00560.1;Bcin03g00560.1;BC1T_02155	36	34	1581.25	0.0473173	5.941		Bcin04g04820.1;BC1T_04232 ;BC1T_04232	29	29	1382.45	0.279352	2.71991
Bcin04g04820.1;BC1T_04232 ;BC1T_04232	29	29	1382.45	0.0197055	2.75655		Bcin10g00030.1	29	29	1071.21	0.953219	0.940468		Bcin07g01290.2;Bcin07g01290.1;BC1T_09769	36	36	1380.7	0.0579491	3.9688		Bcin05g00090.1;BC1T_10862	29	26	1151.43	0.750139	1.35971
Bcin05g08330.1;BC1T_13123	29	27	1332.96	0.00616483	6.84733		Bcin05g00090.1;BC1T_10862	29	26	1151.43	0.267262	0.633474		Bcin12g04120.1	36	36	1398.93	0.0872505	1.65773		Bcin10g00030.1	29	29	1071.21	0.884191	0.918684
Bcin10g03250.1;BC1T_13427 ;BC1T_13427 ;Bcin10g03250.1	29	27	1629.54	0.84254	2.10323		Bcin14g01740.1	29	29	1284.72	0.97964	0.244701		Bcin15g01050.1;BC1T_07770	36	36	1594.6	0.378848	0.831251		Bcin14g01740.1	29	29	1284.72	0.927944	0.261213
Bcin05g00090.1;BC1T_10862	29	26	1151.43	0.633825	1.04952		Bcin05g08130.1;BC1T_13153 ;BC1T_13153	29	29	1229.81	0.00453667	0.05591		Bcin02g00420.2	36	36	1680.78	5.21319e-05	0.0127287		Bcin05g08130.1;BC1T_13153 ;BC1T_13153	29	29	1229.81	0.0119581	0.0857068
Bcin08g00720.1	28	28	1315.02	0.000260308	0.0679973		Bcin10g05130.1;BC1T_14906 ;BC1T_14906	28	28	879.237	0.167267	4.4093		Bcin09g04570.1	36	36	1753.89	1.71491e-05	0.0101439		Bcin10g05130.1;BC1T_14906 ;BC1T_14906	28	28	879.237	0.221394	16.4133
Bcin06g05730.1;BC1T_02223 ;BC1T_02223	28	28	1098.51	0.72917	0.953507		Bcin11g04710.1;BC1T_03301 ;BC1T_03301	28	28	1100.08	0.718214	1.84539		Bcin01g10100.1	35	35	1230.51	0.0008474	35.1455		Bcin10g00110.1	28	28	1057	0.309377	4.70369
Bcin11g04710.1;BC1T_03301 ;BC1T_03301	28	28	1100.08	0.662564	1.61599		Bcin06g05730.1;BC1T_02223 ;BC1T_02223	28	28	1098.51	0.459225	1.81943		Bcin05g05320.1;BC1T_01872	35	35	1659.01	0.00490823	11.9167		Bcin11g04710.1;BC1T_03301 ;BC1T_03301	28	28	1100.08	0.46972	3.33598
Bcin10g05130.1;BC1T_14906 ;BC1T_14906	28	28	879.237	0.261275	10.2808		Bcin10g00110.1	28	28	1057	0.566396	1.44		Bcin10g03730.1	35	35	1684.23	0.00274282	7.99114		Bcin06g05730.1;BC1T_02223 ;BC1T_02223	28	28	1098.51	0.541357	1.02
Bcin10g00110.1	28	28	1057	0.357747	2.69474		Bcin08g00720.1	28	28	1315.02	0.00129937	0.102003		Bcin01g07070.1;BC1T_00266	35	35	1738.84	0.00755332	4.08863		Bcin08g00720.1	28	28	1315.02	0.00861324	0.126136
Bcin10g04190.1;BC1T_03729 ;BC1T_03729	27	27	1021.09	0.0408664	0.00683104		Bcin10g03730.1	27	27	1102.55	0.0018111	9.82947		Bcin02g02000.1;BC1T_02545 ;BC1T_02545	35	35	1304.61	0.376778	1.38491		Bcin10g03730.1	27	27	1102.55	0.00332682	13.8076
Bcin04g06020.1	27	27	1245.23	0.000920646	0.0420423		Bcin06g07580.1;BC1T_14254 ;BC1T_14254	27	27	1416.37	0.0364733	8.48122		Bcin01g06010.1;BC1T_00409 ;BC1T_00409 ;Bcin01g06010.1	35	33	1647.97	0.0250678	0.283556		Bcin13g02440.1	27	26	1146.66	0.0123901	8.24306
Bcin15g03320.1;BC1T_02965 ;BC1T_02965	27	26	1030.37	0.000454663	0.246685		Bcin13g02430.1	27	27	1148.28	0.0580487	6.9272		Bcin11g06120.1	35	35	1747.93	0.000817434	0.12606		Bcin06g07580.1;BC1T_14254 ;BC1T_14254	27	27	1416.37	0.0131083	8.07823
Bcin07g03080.1	27	26	1024.19	0.261236	0.104978		Bcin13g02440.1	27	26	1146.66	0.00502926	5.98216		Bcin09g00190.1	35	35	1727.07	0.000262599	0.0408245		Bcin13g02430.1	27	27	1148.28	0.0442424	4.69578
Bcin10g03730.1	27	27	1102.55	0.00258204	8.21971		Bcin02g06270.1	27	27	1192.41	0.124943	3.71394		Bcin12g04530.1	35	35	1780.59	5.83556e-05	0.0101837		Bcin02g06270.1	27	27	1192.41	0.0567268	4.67216
Bcin02g06270.1	27	27	1192.41	0.122218	3.18139		Bcin01g00440.1	27	26	969.999	0.408257	2.48597		Bcin09g04020.1	35	35	1617.08	7.83498e-06	0.00729317		Bcin01g00440.1	27	26	969.999	0.566495	2.37777
Bcin06g07580.1;BC1T_14254 ;BC1T_14254	27	27	1416.37	0.0285653	8.86719		Bcin02g00280.1	27	26	1363.79	0.495981	1.27712		Bcin02g07100.1;BC1T_14009	35	35	2202.67	9.0812e-06	0.00259483		Bcin02g00280.1	27	26	1363.79	0.466196	1.53986
Bcin13g02430.1	27	27	1148.28	0.0223039	4.45474		Bcin15g03320.1;BC1T_02965 ;BC1T_02965	27	26	1030.37	0.0164021	0.404934		Bcin02g05260.1;BC1T_08115	34	33	1339.05	8.10536e-08	35.5815		Bcin15g03320.1;BC1T_02965 ;BC1T_02965	27	26	1030.37	0.322931	0.701002
Bcin13g02440.1	27	26	1146.66	0.0106686	7.08385		Bcin07g03080.1	27	26	1024.19	0.318881	0.167026		Bcin14g03010.1;BC1T_10054	34	34	1041.89	0.00912619	29.3568		Bcin07g03080.1	27	26	1024.19	0.326568	0.129207
Bcin02g00280.1	27	26	1363.79	0.430564	1.28976		Bcin04g06020.1	27	27	1245.23	0.00123778	0.0393473		Bcin01g11310.1	34	33	1689.83	0.00289081	0.132984		Bcin04g06020.1	27	27	1245.23	0.00445105	0.0784191
Bcin01g00440.1	27	26	969.999	0.447903	2.11172		Bcin10g04190.1;BC1T_03729 ;BC1T_03729	27	27	1021.09	0.048719	0.00847353		Bcin03g00500.1;BC1T_02163	34	33	1999.5	0.00247345	0.00918411		Bcin10g04190.1;BC1T_03729 ;BC1T_03729	27	27	1021.09	0.0744717	0.0140204
Bcin08g00910.1;BC1T_08370 ;BC1T_08370	26	26	1474.63	0.301962	0.76217		Bcin01g11290.1	26	26	1157.98	0.00419725	8.53523		Bcin11g01090.1;BC1T_03951 ;BC1T_03951	34	34	2313.34	0.000976066	0.00712746		Bcin01g11290.1	26	26	1157.98	0.0144952	8.38548
Bcin07g05550.1	26	26	1150.9	0.117397	0.0200859		Bcin14g03390.1;BC1T_12011 ;BC1T_12011	26	24	889.446	0.120214	6.91016		Bcin11g02330.1	33	33	1287.84	0.00329724	47.0352		Bcin05g00420.1;BC1T_10814 ;BC1T_10814	26	26	788.484	0.00255347	4.79366
Bcin03g03390.1;BC1T_00558 ;BC1T_00558	26	26	971.72	0.275178	0.51992		Bcin05g00420.1;BC1T_10814 ;BC1T_10814	26	26	788.484	0.0455809	5.50989		Bcin01g09940.1	33	33	1174.59	0.000212438	35.6373		Bcin14g03390.1;BC1T_12011 ;BC1T_12011	26	24	889.446	0.126973	3.0273
Bcin03g08240.1;BC1T_06726 ;BC1T_06726	26	26	1149.18	0.221566	0.530402		Bcin11g05700.1;BC1T_12086 ;Bcin11g05700.1	26	26	800.458	0.262002	1.98414		Bcin03g01500.1	33	33	1335.89	0.430419	1.10068		Bcin11g05700.1;BC1T_12086 ;Bcin11g05700.1	26	26	800.458	0.225348	1.71192
Bcin06g01600.1	26	26	1235.46	7.55413e-05	0.0284979		Bcin07g06960.1	26	26	791.015	0.634929	1.77205		Bcin01g08910.1	33	33	1647.4	0.000167441	0.0311373		Bcin07g06960.1	26	26	791.015	0.785418	1.68961
Bcin11g05910.1	26	24	928.03	0.930371	0.31233		Bcin08g00910.1;BC1T_08370 ;BC1T_08370	26	26	1474.63	0.565346	0.890409		Bcin01g06060.1	33	33	1839.02	0.000191918	0.00763331		Bcin03g03390.1;BC1T_00558 ;BC1T_00558	26	26	971.72	0.953701	1.65621
Bcin01g11290.1	26	26	1157.98	0.000908007	8.54024		Bcin03g08240.1;BC1T_06726 ;BC1T_06726	26	26	1149.18	0.556229	0.800033		Bcin02g03870.1;BC1T_07973	32	32	1295.18	8.44119e-06	129.91		Bcin13g00890.1;BC1T_04399 ;Bcin13g00890.1;Bcin13g04420.1;Bcin13g04420.1;BC1T_12805	26	26	1201.12	0.799176	1.25908
Bcin05g00420.1;BC1T_10814 ;BC1T_10814	26	26	788.484	0.00647347	3.90451		Bcin03g03390.1;BC1T_00558 ;BC1T_00558	26	26	971.72	0.601323	0.790418		Bcin06g01640.1	32	32	1163.97	7.03978e-05	22.3333		Bcin08g00910.1;BC1T_08370 ;BC1T_08370	26	26	1474.63	0.0149619	0.727894
Bcin07g06960.1	26	26	791.015	0.262957	1.59652		Bcin13g00890.1;BC1T_04399 ;Bcin13g00890.1;Bcin13g04420.1;Bcin13g04420.1;BC1T_12805	26	26	1201.12	0.236253	0.513073		Bcin13g02430.1	32	32	1252.12	0.00044517	14.9185		Bcin03g08240.1;BC1T_06726 ;BC1T_06726	26	26	1149.18	0.222313	0.547564
Bcin13g00890.1;BC1T_04399 ;Bcin13g00890.1;Bcin13g04420.1;Bcin13g04420.1;BC1T_12805	26	26	1201.12	0.650237	1.16654		Bcin11g05910.1	26	24	928.03	0.87978	0.427111		Bcin02g02750.1	32	30	1249.8	0.00982036	2.94207		Bcin11g05910.1	26	24	928.03	0.705219	0.480469
Bcin11g05700.1;BC1T_12086 ;Bcin11g05700.1	26	26	800.458	0.438425	1.39194		Bcin06g01600.1	26	26	1235.46	8.02222e-06	0.0274758		Bcin10g00310.2;Bcin10g00310.1;BC1T_07319	32	32	1706.23	0.00136164	0.0851031		Bcin06g01600.1	26	26	1235.46	6.55139e-06	0.0242335
Bcin14g03390.1;BC1T_12011 ;BC1T_12011	26	24	889.446	0.0734837	3.38079		Bcin07g05550.1	26	26	1150.9	0.0938975	0.0150707		Bcin01g07530.1;BC1T_00198	32	31	1736.36	0.000279232	0.0267078		Bcin07g05550.1	26	26	1150.9	0.106595	0.0174863
Bcin14g04450.1	25	25	1006.85	0.169974	0.0167296		Bcin02g07790.1	25	25	1116.27	0.00181188	38.6798		Bcin01g05280.1	32	32	1697.15	1.84873e-05	0.00980702		Bcin02g07790.1	25	25	1116.27	0.000504134	32.8363
Bcin03g05600.1;BC1T_00879	25	25	1252.65	0.00468293	0.0258474		Bcin08g01110.1;BC1T_12729 ;BC1T_12729	25	25	1165.29	0.0419602	11.6517		Bcin11g02900.1;BC1T_04810	32	32	1817.6	9.63157e-05	0.00629427		Bcin01g09390.1	25	25	1149.23	0.0346588	8.55289
Bcin05g00580.1;BC1T_09363 ;BC1T_09363	25	25	983.46	0.302357	0.3001		Bcin01g09390.1	25	25	1149.23	0.0424026	9.93737		Bcin03g03630.1;BC1T_00594	32	32	1573.19	6.82881e-05	0.00313437		Bcin08g01110.1;BC1T_12729 ;BC1T_12729	25	25	1165.29	0.0218119	8.30285
Bcin12g04120.1	25	25	902.997	0.569641	0.719364		Bcin15g03620.1	25	25	1181.91	0.0360364	8.45019		Bcin13g03990.1	31	30	1216.02	6.7496e-06	108.125		Bcin15g03620.1	25	25	1181.91	0.0199326	6.50712
Bcin15g03620.1	25	25	1181.91	0.0353377	8.86421		Bcin04g03660.1	25	25	1187.67	0.234956	3.96006		Bcin02g00900.1;BC1T_05600 ;Bcin02g00900.1	31	31	1074.32	0.000767404	27.1344		Bcin04g03660.1	25	25	1187.67	0.2346	2.05912
Bcin04g03660.1	25	25	1187.67	0.183121	2.23753		Bcin12g04120.1	25	25	902.997	0.549085	1.31557		Bcin10g05430.1;BC1T_10191	31	30	1056.39	0.000702225	16.7145		Bcin12g04120.1	25	25	902.997	0.444773	1.79751
Bcin02g07790.1	25	25	1116.27	0.00210627	21.9594		Bcin05g00580.1;BC1T_09363 ;BC1T_09363	25	25	983.46	0.221063	0.236796		Bcin15g02090.1	31	31	1041.17	0.0821695	3.87514		Bcin05g00580.1;BC1T_09363 ;BC1T_09363	25	25	983.46	0.373721	0.375187
Bcin01g09390.1	25	25	1149.23	0.0390304	9.9215		Bcin14g04450.1	25	25	1006.85	0.144638	0.0138316		Bcin12g05550.1	31	31	1216.73	0.163468	2.32473		Bcin03g05600.1;BC1T_00879	25	25	1252.65	0.00372554	0.0302507
Bcin08g01110.1;BC1T_12729 ;BC1T_12729	25	25	1165.29	0.0237436	5.64953		Bcin03g05600.1;BC1T_00879	25	25	1252.65	0.000853006	0.012751		Bcin12g04280.1	31	31	1244.89	0.114221	0.588263		Bcin14g04450.1	25	25	1006.85	0.168823	0.0164644
Bcin15g01050.1;BC1T_07770 ;BC1T_07770	24	24	843.79	0.0659049	0.568693		Bcin11g01430.1	24	24	1141.76	0.000708774	34.6858		Bcin13g05110.1;BC1T_06463 ;BC1T_06463 ;Bcin03g05800.1	31	29	1372.84	0.000441774	0.171938		Bcin11g01430.1	24	24	1141.76	0.000960452	40.1313
Bcin03g02530.1	24	24	726.544	0.528581	0.976814		Bcin01g05550.1	24	21	830.258	0.286521	1.83311		Bcin12g01520.1	31	31	1480.82	0.000238058	0.159947		Bcin10g00850.1;Bcin13g02460.1	24	24	1202.6	0.194628	3.78178
Bcin07g04350.1	24	24	1217.75	0.00264674	0.00973956		Bcin10g00850.1;Bcin13g02460.1	24	24	1202.6	0.0243968	1.78836		Bcin05g08130.1;BC1T_13153	31	30	1236.39	0.00110399	0.151898		Bcin07g03030.1;BC1T_02688 ;BC1T_02688 ;Bcin01g00390.1;Bcin01g00550.1	24	17	1139.43	0.210012	3.665
Bcin11g01430.1	24	24	1141.76	0.00117516	23.9083		Bcin07g03030.1;BC1T_02688 ;BC1T_02688 ;Bcin01g00390.1;Bcin01g00550.1	24	17	1139.43	0.628716	1.61141		Bcin13g04850.1	31	31	1652.67	7.25406e-05	0.117035		Bcin01g05550.1	24	21	830.258	0.0244935	2.62859
Bcin15g01180.1	24	24	961.747	0.801762	1.46112		Bcin15g01180.1	24	24	961.747	0.774632	1.23587		Bcin03g02970.1;BC1T_06509	31	31	1612.35	0.00148798	0.029239		Bcin15g01180.1	24	24	961.747	0.0452639	1.75733
Bcin10g00850.1;Bcin13g02460.1	24	24	1202.6	0.260772	1.50655		Bcin15g01050.1;BC1T_07770 ;BC1T_07770	24	24	843.79	0.0302236	0.766895		Bcin02g03090.1	31	31	1183.38	8.27089e-05	0.0168881		Bcin03g02530.1	24	24	726.544	0.626402	1.33635
Bcin01g05550.1	24	21	830.258	0.290478	2.71486		Bcin03g02530.1	24	24	726.544	0.292368	0.620951		Bcin01g11290.1	30	30	1604	0.000334044	8.64309		Bcin15g01050.1;BC1T_07770 ;BC1T_07770	24	24	843.79	0.885096	1.32348
Bcin07g03030.1;BC1T_02688 ;BC1T_02688 ;Bcin01g00390.1;Bcin01g00550.1	24	17	1139.43	0.73693	1.38935		Bcin07g04350.1	24	24	1217.75	0.00302817	0.0130782		Bcin10g01510.1;BC1T_05076 ;BC1T_05076 ;Bcin10g01510.1	30	30	1506.59	0.00399914	6.64197		Bcin07g04350.1	24	24	1217.75	0.00455121	0.0164911
Bcin09g04020.1	23	23	1099.31	0.000183033	0.00803297		Bcin02g01790.1	23	23	1027.29	0.0105734	16.1999		Bcin10g05550.1;BC1T_10210	30	30	1205.25	0.0781468	3.37606		Bcin02g01790.1	23	23	1027.29	0.0195356	9.0924
Bcin14g02510.1;BC1T_08553 ;BC1T_08553	23	23	1007.2	7.13948e-05	0.0103786		Bcin03g01520.1;BC1T_02025 ;Bcin03g01520.1	23	23	958.848	0.0283197	9.54805		Bcin06g01000.1	30	30	1373.77	0.0672465	2.1702		Bcin03g05450.1	23	23	878.803	0.00453188	9.02791
Bcin09g05630.1	23	23	990.773	0.615274	0.161975		Bcin03g05450.1	23	23	878.803	0.0183655	8.45546		Bcin01g03230.1	30	30	1064.34	0.769258	0.572353		Bcin09g04240.1	23	21	1286.14	0.12352	7.2718
Bcin08g00400.1;BC1T_08442 ;BC1T_08442	23	23	1280.2	6.6555e-06	0.0116658		Bcin09g04240.1	23	21	1286.14	0.0576433	8.06386		Bcin14g02510.1;BC1T_08553	30	29	1655.21	0.000143675	0.0222719		Bcin12g00280.1;BC1T_03569 ;BC1T_03569	23	23	885.323	0.323752	6.52645
Bcin15g00100.1;BC1T_12374	23	23	1413.65	1.58943e-05	0.00216072		Bcin01g01190.1;BC1T_05845 ;BC1T_05845	23	23	1121.44	0.0856391	4.18014		Bcin01g09430.1	30	30	1836.17	0.000219569	0.00392966		Bcin03g01520.1;BC1T_02025 ;Bcin03g01520.1	23	23	958.848	0.037731	5.91664
Bcin02g06400.1;BC1T_11376 ;BC1T_11376	23	23	851.827	0.827957	0.620136		Bcin02g08600.1;BC1T_06851 ;BC1T_06851	23	20	1098.26	0.103778	2.06494		Bcin01g06470.1;BC1T_00347 ;BC1T_00347	29	29	1284.5	3.59976e-07	58.3657		Bcin01g01190.1;BC1T_05845 ;BC1T_05845	23	23	1121.44	0.0385417	3.31003
Bcin03g09210.1	23	23	1272.06	0.000273352	0.0299087		Bcin12g00280.1;BC1T_03569 ;BC1T_03569	23	23	885.323	0.658286	1.95018		Bcin15g01120.1	29	29	1152.92	0.000616088	21.1793		Bcin02g08600.1;BC1T_06851 ;BC1T_06851	23	20	1098.26	0.328275	2.23106
Bcin02g01790.1	23	23	1027.29	0.001735	9.35359		Bcin02g06400.1;BC1T_11376 ;BC1T_11376	23	23	851.827	0.624664	0.987433		Bcin04g02060.2;Bcin04g02060.1	29	29	1534.85	0.136177	1.874		Bcin02g06400.1;BC1T_11376 ;BC1T_11376	23	23	851.827	0.494801	0.958928
Bcin03g05450.1	23	23	878.803	0.00552818	7.23361		Bcin09g05630.1	23	23	990.773	0.679463	0.222724		Bcin01g08520.1;BC1T_00059 ;BC1T_00059 ;Bcin01g08520.1;Bcin16g00120.1	29	29	1117.68	0.396476	1.41861		Bcin09g05630.1	23	23	990.773	0.814066	0.229056
Bcin01g01190.1;BC1T_05845 ;BC1T_05845	23	23	1121.44	0.114575	2.46721		Bcin03g09210.1	23	23	1272.06	0.000118804	0.0370291		Bcin14g01740.1	29	29	1071.3	0.883136	0.8095		Bcin03g09210.1	23	23	1272.06	0.00404599	0.0738027
Bcin03g01520.1;BC1T_02025 ;Bcin03g01520.1	23	23	958.848	0.0536632	7.55321		Bcin08g00400.1;BC1T_08442 ;BC1T_08442	23	23	1280.2	0.000117761	0.01317		Bcin07g02860.1	29	29	1451.81	0.0055666	0.16815		Bcin08g00400.1;BC1T_08442 ;BC1T_08442	23	23	1280.2	8.42825e-05	0.0150588
Bcin12g00280.1;BC1T_03569 ;BC1T_03569	23	23	885.323	0.40743	4.55089		Bcin14g02510.1;BC1T_08553 ;BC1T_08553	23	23	1007.2	1.80392e-05	0.0086848		Bcin02g07640.1;BC1T_10329	29	29	1498.01	0.00351212	0.120768		Bcin09g04020.1	23	23	1099.31	2.27177e-05	0.0121628
Bcin09g04240.1	23	21	1286.14	0.0739969	5.96263		Bcin09g04020.1	23	23	1099.31	2.52825e-06	0.00600603		Bcin05g07190.1	28	28	1314.3	3.05838e-05	37.3307		Bcin14g02510.1;BC1T_08553 ;BC1T_08553	23	23	1007.2	2.42783e-05	0.00949004
Bcin02g08600.1;BC1T_06851 ;BC1T_06851	23	20	1098.26	0.00963424	1.84848		Bcin15g00100.1;BC1T_12374	23	23	1413.65	0.000111862	0.0058124		Bcin08g04730.1;BC1T_08819 ;BC1T_08819	28	28	1084.2	0.0106774	5.00454		Bcin15g00100.1;BC1T_12374	23	23	1413.65	5.40248e-05	0.00396267
Bcin08g02990.1	22	22	761.16	0.113326	0.1024		Bcin12g05640.1	22	22	818.15	0.0330996	18.0337		Bcin02g01060.1	28	28	1197.81	0.52278	0.531816		Bcin03g05490.1	22	22	992.476	0.16685	25.6516
Bcin08g07010.1	22	22	931.248	0.758165	0.646262		Bcin08g04730.1;BC1T_08819 ;BC1T_08819	22	22	1072.14	0.0374892	12.0031		Bcin04g00030.1	28	28	1417.68	0.0361914	0.39119		Bcin08g06700.1;BC1T_11454 ;BC1T_11454	22	22	785.754	0.0750011	23.3267
Bcin09g01320.1;BC1T_13616 ;BC1T_13616	22	22	769.457	0.410807	0.725584		Bcin13g02010.1;BC1T_06046 ;BC1T_06046	22	22	1112.32	0.002316	10.398		Bcin06g00330.1	28	28	1270.14	0.0146044	0.315542		Bcin12g05640.1	22	22	818.15	0.0102905	14.6744
Bcin06g01000.1	22	22	1170.7	0.0466784	2.79097		Bcin05g07430.1;BC1T_11051	22	22	885.614	0.0423742	7.87526		Bcin13g03680.1;BC1T_04955	28	28	1438.85	0.00180151	0.287027		Bcin13g02010.1;BC1T_06046 ;BC1T_06046	22	22	1112.32	0.00493328	10.6149
Bcin13g02010.1;BC1T_06046 ;BC1T_06046	22	22	1112.32	0.0102917	7.08604		Bcin03g05490.1	22	22	992.476	0.382894	5.33777		Bcin15g03060.1;BC1T_02930	28	26	1165.97	0.00557304	0.118537		Bcin08g04730.1;BC1T_08819 ;BC1T_08819	22	22	1072.14	0.0322726	6.84456
Bcin03g05490.1	22	22	992.476	0.265345	6.84194		Bcin08g06700.1;BC1T_11454 ;BC1T_11454	22	22	785.754	0.0152983	5.33157		Bcin13g02010.1;BC1T_06046	27	27	1480.87	0.000124102	35.6359		Bcin10g01510.1;BC1T_05076 ;BC1T_05076 ;Bcin10g01510.1	22	22	1087.79	0.0560228	6.25857
Bcin08g04730.1;BC1T_08819 ;BC1T_08819	22	22	1072.14	0.0204202	8.67051		Bcin10g01510.1;BC1T_05076 ;BC1T_05076 ;Bcin10g01510.1	22	22	1087.79	0.0205708	4.11417		Bcin09g03410.1	27	27	885.312	7.16944e-05	27.283		Bcin05g07430.1;BC1T_11051	22	22	885.614	0.0554862	3.88431
Bcin05g07430.1;BC1T_11051	22	22	885.614	0.0177072	5.40244		Bcin09g03410.1	22	21	799.621	0.0830369	3.75778		Bcin08g01110.1;BC1T_12729	27	27	1180.76	0.00185887	10.427		Bcin09g03410.1	22	21	799.621	0.0112581	3.82776
Bcin10g05230.1	22	22	767.731	0.212386	1.95644		Bcin10g05230.1	22	22	767.731	0.239304	3.70784		Bcin08g03820.1;BC1T_07527	27	27	1138.82	0.00299889	4.53578		Bcin06g01000.1	22	22	1170.7	0.0339689	3.30839
Bcin12g05640.1	22	22	818.15	0.0276137	17.0167		Bcin06g01000.1	22	22	1170.7	0.0528886	2.60637		Bcin01g05060.1;BC1T_13278 ;Bcin01g05060.2	27	26	1090.94	0.146853	1.759		Bcin01g04340.1;BC1T_12242 ;Bcin01g04340.1	22	22	743.633	0.774579	1.96826
Bcin01g04340.1;BC1T_12242 ;Bcin01g04340.1	22	22	743.633	0.331826	1.61313		Bcin01g04340.1;BC1T_12242 ;Bcin01g04340.1	22	22	743.633	0.453079	1.41874		Bcin15g03120.1;BC1T_02940 ;Bcin15g03120.1	27	27	873.61	0.17192	1.26808		Bcin10g05230.1	22	22	767.731	0.267725	1.59742
Bcin10g01510.1;BC1T_05076 ;BC1T_05076 ;Bcin10g01510.1	22	22	1087.79	0.0209607	4.39929		Bcin09g01320.1;BC1T_13616 ;BC1T_13616	22	22	769.457	0.265421	0.622248		Bcin08g02080.1;BC1T_07825 ;Bcin08g02080.1	27	27	1096.38	0.000282076	0.0364575		Bcin09g01320.1;BC1T_13616 ;BC1T_13616	22	22	769.457	0.615294	1.09513
Bcin08g06700.1;BC1T_11454 ;BC1T_11454	22	22	785.754	0.00782362	4.58696		Bcin08g07010.1	22	22	931.248	0.627715	0.532941		Bcin15g01600.1;BC1T_13645	27	27	2128.59	0.000721855	0.0145802		Bcin08g07010.1	22	22	931.248	0.466423	0.481693
Bcin09g03410.1	22	21	799.621	0.00549076	3.2343		Bcin08g02990.1	22	22	761.16	0.245749	0.189563		Bcin08g00950.1	27	27	1001.41	0.000157284	0.0107184		Bcin08g02990.1	22	22	761.16	0.114999	0.102974
Bcin04g05300.1;BC1T_15101 ;BC1T_15101	21	21	932.543	0.146249	0.0547322		Bcin12g06630.1;BC1T_13862 ;BC1T_13862	21	21	1006.55	0.00233647	8.11166		Bcin03g00480.1	27	27	1415.41	5.30719e-05	0.00195286		Bcin12g06630.1;BC1T_13862 ;BC1T_13862	21	21	1006.55	0.0152547	12.1903
Bcin03g07120.1;BC1T_11720 ;Bcin03g07120.1	21	21	712.891	0.530272	0.969626		Bcin13g03410.1	21	21	1011.11	0.00398938	7.05781		Bcin11g02130.1	26	26	818.88	0.0502122	4.88307		Bcin13g03410.1	21	21	1011.11	0.00732094	9.09726
Bcin06g01580.1;BC1T_01152	21	21	1042.62	7.0309e-05	0.00804282		Bcin11g03520.1;BC1T_04602 ;BC1T_04602	21	21	758.928	0.0178458	6.70468		Bcin06g04840.1;BC1T_02364	26	26	1201.97	0.327273	0.768272		Bcin11g03520.1;BC1T_04602 ;BC1T_04602	21	21	758.928	0.0268094	5.82847
Bcin04g02660.1;BC1T_04496	21	21	946.394	0.182108	0.0761828		Bcin01g09940.1	21	21	795.938	0.103489	4.19361		Bcin02g06940.1;BC1T_14030 ;BC1T_14030	26	26	1329.95	0.17609	0.589603		Bcin01g09940.1	21	21	795.938	0.177569	3.27982
Bcin04g02060.1;Bcin04g02060.2	21	21	1252.03	0.807335	1.19145		Bcin01g06470.1;BC1T_00347	21	21	1017.76	0.0359416	2.12795		Bcin07g01720.1	26	26	1391.99	0.00181077	0.499889		Bcin01g06470.1;BC1T_00347	21	21	1017.76	0.25251	2.87397
Bcin13g03410.1	21	21	1011.11	0.00119368	5.705		Bcin04g02060.1;Bcin04g02060.2	21	21	1252.03	0.119967	1.54268		Bcin10g06130.1;BC1T_13970	26	26	1760.72	0.00140358	0.11048		Bcin09g03810.2;Bcin09g03810.1	21	21	716.183	0.530106	1.9722
Bcin12g06630.1;BC1T_13862 ;BC1T_13862	21	21	1006.55	0.00368119	7.51754		Bcin01g02670.1	21	21	843.04	0.940275	1.02763		Bcin09g00620.1;BC1T_09146	26	23	1043.86	5.51876e-06	0.0294797		Bcin04g02060.1;Bcin04g02060.2	21	21	1252.03	0.169432	1.73095
Bcin09g03810.2;Bcin09g03810.1	21	21	716.183	0.422723	1.62023		Bcin09g03810.2;Bcin09g03810.1	21	21	716.183	0.655841	0.808684		Bcin16g04460.1;BC1T_12343	26	26	1352.65	3.25163e-05	0.0192816		Bcin01g02670.1	21	21	843.04	0.943219	1.38747
Bcin11g03520.1;BC1T_04602 ;BC1T_04602	21	21	758.928	0.00837197	5.65901		Bcin03g07120.1;BC1T_11720 ;Bcin03g07120.1	21	21	712.891	0.289076	0.643421		Bcin07g06780.1;BC1T_11266	26	25	1066.49	0.00033781	0.0111456		Bcin03g07120.1;BC1T_11720 ;Bcin03g07120.1	21	21	712.891	0.846495	1.33984
Bcin01g06470.1;BC1T_00347	21	21	1017.76	0.00273278	2.73668		Bcin04g05300.1;BC1T_15101 ;BC1T_15101	21	21	932.543	0.208923	0.0868713		Bcin06g00620.1	26	26	1463.3	6.15034e-06	0.00268074		Bcin04g02660.1;BC1T_04496	21	21	946.394	0.190591	0.0800196
Bcin01g02670.1	21	21	843.04	0.895678	1.34238		Bcin04g02660.1;BC1T_04496	21	21	946.394	0.2012	0.0846293		Bcin09g00220.1;BC1T_09084 ;BC1T_09084	26	26	1161.63	0.000114007	0.000670323		Bcin04g05300.1;BC1T_15101 ;BC1T_15101	21	21	932.543	0.194908	0.0716329
Bcin01g09940.1	21	21	795.938	0.0537396	3.22345		Bcin06g01580.1;BC1T_01152	21	21	1042.62	4.11278e-06	0.00526554		Bcin11g00300.1;BC1T_09657	25	24	1197.96	0.000150125	76.296		Bcin06g01580.1;BC1T_01152	21	21	1042.62	0.000372013	0.00862844
Bcin15g01600.1;BC1T_13645 ;BC1T_13645	20	20	1518.23	0.00140367	0.0145898		Bcin02g06910.1	20	20	1056.43	0.000559344	28.437		Bcin11g01430.1	25	25	1068.32	0.000261305	56.8391		Bcin02g06910.1	20	20	1056.43	0.00158257	46.7531
Bcin01g08910.1	20	20	785.52	0.000114987	0.0386836		Bcin03g03060.1;BC1T_06494 ;BC1T_06494	20	20	619.24	0.0172741	24.5137		Bcin14g04650.1;BC1T_15350	25	25	865.18	0.000796007	24.5133		Bcin16g02850.1	20	20	1129.03	0.0239378	21.3808
Bcin07g01720.1	20	20	981.41	0.0232483	0.53623		Bcin16g02850.1	20	20	1129.03	0.00924171	14.3126		Bcin04g00420.1	25	25	1359.88	0.000163979	20.1931		Bcin03g03060.1;BC1T_06494 ;BC1T_06494	20	20	619.24	0.00049788	19.4318
Bcin02g01780.1;BC1T_02575	20	20	919.197	0.756771	0.744812		Bcin04g03040.1;BC1T_04451 ;BC1T_04451 ;Bcin04g03040.1	20	20	819.9	0.0529569	6.23985		Bcin07g06400.1;BC1T_13777	25	25	1051.99	0.00339404	20.0726		Bcin02g01780.1;BC1T_02575	20	20	919.197	0.502013	14.3266
Bcin15g01030.1	20	20	923.894	0.00463254	0.151884		Bcin02g03870.1;BC1T_07973	20	20	1165.04	0.078717	3.45393		Bcin01g03390.1;Bcin01g03390.2	25	25	830.403	0.0122985	8.702		Bcin04g03040.1;BC1T_04451 ;BC1T_04451 ;Bcin04g03040.1	20	20	819.9	0.026587	5.48805
Bcin03g04810.1;BC1T_00769	20	20	938.47	0.00173347	2.46378		Bcin03g04810.1;BC1T_00769	20	20	938.47	0.0240321	2.99655		Bcin11g05700.1;BC1T_12086 ;BC1T_12086	25	25	771.675	0.0405739	5.67451		Bcin02g03870.1;BC1T_07973	20	20	1165.04	0.10293	4.21836
Bcin02g03870.1;BC1T_07973	20	20	1165.04	0.0930562	3.84047		Bcin02g01780.1;BC1T_02575	20	20	919.197	0.604322	2.21126		Bcin16g03080.1	25	25	1218.7	0.0387035	4.16406		Bcin03g04810.1;BC1T_00769	20	20	938.47	0.0659471	2.7269
Bcin03g03060.1;BC1T_06494 ;BC1T_06494	20	20	619.24	0.0035678	18.2717		Bcin01g08050.1;Bcin14g01970.1	20	20	776.373	0.439922	1.59494		Bcin09g05630.1	25	25	733.83	0.413389	1.37132		Bcin01g08050.1;Bcin14g01970.1	20	20	776.373	0.247009	1.97226
Bcin02g06910.1	20	20	1056.43	0.00160063	30.396		Bcin05g05820.1;BC1T_01804 ;Bcin05g05820.1	20	19	750.708	0.568724	1.35165		Bcin04g04500.1;BC1T_04187	25	25	1047.41	0.130519	0.340335		Bcin13g00770.1;BC1T_04413 ;BC1T_04413	20	20	812.632	0.5315	1.9147
Bcin04g03040.1;BC1T_04451 ;BC1T_04451 ;Bcin04g03040.1	20	20	819.9	0.0263771	5.17131		Bcin13g00770.1;BC1T_04413 ;BC1T_04413	20	20	812.632	0.819633	1.15237		Bcin02g07520.1;BC1T_10341	25	25	1292	0.00585171	0.227267		Bcin05g05820.1;BC1T_01804 ;Bcin05g05820.1	20	19	750.708	0.892458	1.56594
Bcin16g02850.1	20	20	1129.03	0.0123102	10.1629		Bcin07g01720.1	20	20	981.41	0.00560622	0.437122		Bcin14g03170.1;BC1T_10075 ;BC1T_10075	25	25	1132.39	0.00621709	0.146033		Bcin07g01720.1	20	20	981.41	0.363777	0.73852
Bcin13g00770.1;BC1T_04413 ;BC1T_04413	20	20	812.632	0.512682	2.04646		Bcin15g01030.1	20	20	923.894	0.00167902	0.171839		Bcin10g01890.1;BC1T_14820	25	25	1343.43	1.837e-05	0.00994942		Bcin15g01030.1	20	20	923.894	0.00306	0.202761
Bcin01g08050.1;Bcin14g01970.1	20	20	776.373	0.350205	1.79699		Bcin01g08910.1	20	20	785.52	0.000118876	0.0382456		Bcin07g04170.1	24	24	751.27	1.51858e-05	91.6517		Bcin01g08910.1	20	20	785.52	0.000456963	0.0366323
Bcin05g05820.1;BC1T_01804 ;Bcin05g05820.1	20	19	750.708	0.626796	1.29438		Bcin15g01600.1;BC1T_13645 ;BC1T_13645	20	20	1518.23	0.000548648	0.0143801		Bcin12g01350.1	24	24	1045.9	0.000226636	34.1724		Bcin15g01600.1;BC1T_13645 ;BC1T_13645	20	20	1518.23	0.00231879	0.0242982
Bcin09g05400.1;BC1T_15227	19	19	715.187	0.0348147	0.0598285		Bcin12g01350.1	19	18	743.612	0.0276859	10.2605		Bcin13g01760.1	24	24	729.11	6.09029e-05	29.3516		Bcin12g01350.1	19	18	743.612	0.0175864	5.90757
Bcin14g00810.1	19	19	1298.37	4.71911e-05	0.00902747		Bcin06g04540.1	19	19	650.421	0.081212	8.79224		Bcin05g03100.1;BC1T_01523 ;Bcin05g03100.1	24	24	844.53	0.000713735	25.2041		Bcin06g04540.1	19	19	650.421	0.0362662	3.74784
Bcin08g02080.1;BC1T_07825 ;BC1T_07825	19	19	715.917	0.0222192	0.0272176		Bcin04g00340.1;Bcin04g00340.2	19	19	572.102	0.109113	4.35923		Bcin12g04380.1	24	23	952.309	0.016288	9.3188		Bcin04g00340.1;Bcin04g00340.2	19	19	572.102	0.0254281	3.54618
Bcin07g04000.1	19	19	901.98	0.000100662	0.044258		Bcin14g01380.1;BC1T_09030 ;BC1T_09030	19	19	894.59	0.52718	1.12446		Bcin09g01400.1;BC1T_13607 ;BC1T_13607 ;Bcin09g01400.1	24	22	1082.04	0.0578682	7.6286		Bcin07g04280.1;BC1T_07285 ;BC1T_07285	19	19	895.45	0.582499	1.59256
Bcin05g01040.1	19	18	745.373	0.332239	0.026756		Bcin07g04280.1;BC1T_07285 ;BC1T_07285	19	19	895.45	0.832203	1.01541		Bcin05g00420.1;BC1T_10814	24	23	819.73	0.0422025	7.00494		Bcin14g01380.1;BC1T_09030 ;BC1T_09030	19	19	894.59	0.56292	1.25389
Bcin12g01520.1	19	18	920.18	0.0363221	0.359935		Bcin12g01520.1	19	18	920.18	0.0992882	0.383473		Bcin02g08570.1	24	24	824.903	0.124973	3.94895		Bcin12g01520.1	19	18	920.18	0.466501	0.915854
Bcin09g04570.1	19	17	975.607	9.47789e-05	0.0101042		Bcin07g04000.1	19	19	901.98	0.000117486	0.0481081		Bcin11g05910.1	24	24	740.256	0.0848708	3.41308		Bcin07g04000.1	19	19	901.98	0.00383453	0.0854735
Bcin06g04540.1	19	19	650.421	0.0497818	5.36406		Bcin09g05400.1;BC1T_15227	19	19	715.187	0.0232377	0.0403747		Bcin07g05130.1	24	23	1153.71	0.905743	0.882817		Bcin09g05400.1;BC1T_15227	19	19	715.187	0.0534744	0.0609818
Bcin14g01380.1;BC1T_09030 ;BC1T_09030	19	19	894.59	0.404094	1.35736		Bcin05g01040.1	19	18	745.373	0.400134	0.0388754		Bcin02g00230.1	24	24	970.394	0.402582	0.806415		Bcin05g01040.1	19	18	745.373	0.390589	0.0338845
Bcin07g04280.1;BC1T_07285 ;BC1T_07285	19	19	895.45	0.743565	1.58033		Bcin08g02080.1;BC1T_07825 ;BC1T_07825	19	19	715.917	0.0118263	0.0174674		Bcin10g00030.1	24	24	823.736	0.946893	0.628584		Bcin08g02080.1;BC1T_07825 ;BC1T_07825	19	19	715.917	0.0169309	0.0258919
Bcin04g00340.1;Bcin04g00340.2	19	19	572.102	0.0792514	2.7699		Bcin09g04570.1	19	17	975.607	0.000343514	0.0134196		Bcin08g02990.1	24	24	1181.67	0.0106773	0.557368		Bcin09g04570.1	19	17	975.607	0.000159411	0.0131724
Bcin12g01350.1	19	18	743.612	0.00544168	6.79892		Bcin14g00810.1	19	19	1298.37	3.95074e-05	0.00824156		Bcin15g00130.1	24	24	1225.78	0.000692123	0.129558		Bcin14g00810.1	19	19	1298.37	4.2379e-05	0.00819073
Bcin01g06070.1;BC1T_00399 ;BC1T_00399	18	18	759.4	0.470417	0.499072		Bcin01g06220.1;BC1T_00383	18	18	665.766	0.128549	4.67781		Bcin12g00950.1	24	24	1141.61	0.000175324	0.0578146		Bcin01g06220.1;BC1T_00383	18	18	665.766	0.00953205	4.85585
Bcin02g08590.1;BC1T_06849 ;BC1T_06849	18	18	801.59	0.0474253	0.218973		Bcin12g05550.1	18	17	883.285	0.13711	4.47232		Bcin12g00180.1;BC1T_03579	24	24	1423.25	0.00224405	0.032012		Bcin09g01110.1;BC1T_14702 ;BC1T_14702	18	18	735.13	0.0775648	3.62165
Bcin01g10310.1;BC1T_05278 ;BC1T_05278	18	18	790.356	0.845476	0.569865		Bcin07g06700.1	18	16	629.536	0.379129	4.13442		Bcin16g03020.1;BC1T_09210 ;BC1T_09210 ;Bcin16g03020.1	24	24	1115.52	4.19355e-06	0.00254082		Bcin07g06700.1	18	16	629.536	0.0337282	3.4344
Bcin04g01780.1;BC1T_14217	18	18	831.031	0.602581	0.937048		Bcin09g01110.1;BC1T_14702 ;BC1T_14702	18	18	735.13	0.0173244	3.54882		Bcin13g05580.1;BC1T_06394	23	23	759.97	0.00104627	15.8728		Bcin12g05550.1	18	17	883.285	0.0781678	2.66102
Bcin10g04180.1	18	18	726.953	0.0239082	0.0148736		Bcin16g03080.1	18	16	921.044	0.673142	1.41161		Bcin03g02520.1;BC1T_06571	23	23	1056.88	0.00568819	15.4475		Bcin09g00980.1	18	18	769.984	0.180205	1.89734
Bcin10g05310.1;BC1T_14880 ;BC1T_14880 ;Bcin10g05310.1	18	18	580.29	0.482461	0.305644		Bcin09g00980.1	18	18	769.984	0.46976	1.34254		Bcin02g06270.1	23	23	774.35	0.0453267	4.33866		Bcin02g06790.1;BC1T_11317	18	18	1139.8	0.99444	1.63858
Bcin15g02720.1;BC1T_02880 ;Bcin15g02720.1	18	17	738.633	0.638919	0.299602		Bcin01g10310.1;BC1T_05278 ;BC1T_05278	18	18	790.356	0.684052	0.75111		Bcin15g05580.1	23	23	1117.49	0.218728	1.80185		Bcin04g01780.1;BC1T_14217	18	18	831.031	0.636244	1.02435
Bcin03g00500.1;BC1T_02163 ;BC1T_02163	18	16	1161.12	1.91533e-05	0.0146553		Bcin02g06790.1;BC1T_11317	18	18	1139.8	0.351427	0.71823		Bcin10g00850.1;Bcin13g02460.1	23	23	1161.87	0.60512	0.918985		Bcin16g03080.1	18	16	921.044	0.657613	0.901261
Bcin16g03080.1	18	16	921.044	0.689575	0.937066		Bcin01g06070.1;BC1T_00399 ;BC1T_00399	18	18	759.4	0.650061	0.699047		Bcin08g00060.1	23	22	1043.61	0.00144565	0.129237		Bcin01g10310.1;BC1T_05278 ;BC1T_05278	18	18	790.356	0.899389	0.568848
Bcin02g06790.1;BC1T_11317	18	18	1139.8	0.87538	1.60136		Bcin04g01780.1;BC1T_14217	18	18	831.031	0.3362	0.519577		Bcin07g04000.1	23	23	1005.67	6.86567e-05	0.00511996		Bcin01g06070.1;BC1T_00399 ;BC1T_00399	18	18	759.4	0.326381	0.399279
Bcin09g00980.1	18	18	769.984	0.869756	1.58971		Bcin15g02720.1;BC1T_02880 ;Bcin15g02720.1	18	17	738.633	0.660233	0.331375		Bcin03g01250.1;BC1T_02060	23	23	1326.92	3.74784e-05	0.00231528		Bcin15g02720.1;BC1T_02880 ;Bcin15g02720.1	18	17	738.633	0.640032	0.358229
Bcin01g06220.1;BC1T_00383	18	18	665.766	0.055679	3.86881		Bcin02g08590.1;BC1T_06849 ;BC1T_06849	18	18	801.59	0.126559	0.319891		Bcin16g01590.1;BC1T_14944	22	22	845.49	0.000220795	113.635		Bcin10g05310.1;BC1T_14880 ;BC1T_14880 ;Bcin10g05310.1	18	18	580.29	0.530595	0.314887
Bcin09g01110.1;BC1T_14702 ;BC1T_14702	18	18	735.13	0.0410285	2.92411		Bcin10g05310.1;BC1T_14880 ;BC1T_14880 ;Bcin10g05310.1	18	18	580.29	0.336243	0.224856		Bcin02g04220.1	22	22	871.55	0.00228613	95.2423		Bcin02g08590.1;BC1T_06849 ;BC1T_06849	18	18	801.59	0.0379723	0.218404
Bcin12g05550.1	18	17	883.285	0.0727679	3.03864		Bcin03g00500.1;BC1T_02163 ;BC1T_02163	18	16	1161.12	0.000187004	0.0287124		Bcin06g02120.1	22	22	894.085	0.000120439	72.4916		Bcin03g00500.1;BC1T_02163 ;BC1T_02163	18	16	1161.12	3.95062e-05	0.0310645
Bcin07g06700.1	18	16	629.536	0.309357	3.07485		Bcin10g04180.1	18	18	726.953	0.0264511	0.0160911		Bcin04g03330.1;BC1T_15301	22	22	981.82	4.17735e-05	23.8397		Bcin10g04180.1	18	18	726.953	0.0217582	0.0136507
Bcin07g06340.1;BC1T_13787 ;BC1T_13787	17	17	1006.06	0.880972	0.317073		Bcin02g07230.1	17	15	599.8	0.152368	15.158		Bcin01g11040.1	22	22	1040.05	0.00402006	18.5264		Bcin13g02380.1;BC1T_05997 ;BC1T_05997	17	17	529.325	0.22844	51.5083
Bcin01g06010.1;BC1T_00409	17	17	773.64	0.00612803	0.236204		Bcin06g07150.1	17	17	931.33	0.00778127	13.8734		Bcin07g05140.1;BC1T_09341	22	22	1094.54	0.0280635	5.15607		Bcin07g04790.1;BC1T_07218 ;BC1T_07218	17	17	772.12	0.0272623	13.4496
Bcin02g07100.1;BC1T_14009 ;BC1T_14009	17	17	1251.77	1.97533e-05	0.00596836		Bcin13g01760.1	17	17	701.32	0.0769598	12.4133		Bcin11g04710.1;BC1T_03301 ;Bcin11g04710.1	22	22	752.569	0.173923	2.13566		Bcin06g07150.1	17	17	931.33	0.000225239	11.8942
Bcin03g02970.1;BC1T_06509	17	17	805.32	0.00193867	0.11286		Bcin07g04790.1;BC1T_07218 ;BC1T_07218	17	17	772.12	0.0306666	11.5196		Bcin04g06150.1;BC1T_03881 ;Bcin04g06150.1	22	21	924.95	0.2903	0.672418		Bcin08g00300.1;BC1T_16073 ;BC1T_16073	17	17	665.37	0.0210824	6.68466
Bcin01g03230.1	17	17	480.869	0.446307	0.0678047		Bcin08g00300.1;BC1T_16073 ;BC1T_16073	17	17	665.37	0.0228088	8.79392		Bcin04g01310.1;BC1T_10630	22	22	1215	0.383753	0.672071		Bcin13g01760.1	17	17	701.32	0.123094	6.24498
Bcin03g04790.1;BC1T_00765 ;BC1T_00765	17	17	749.7	0.805317	0.843358		Bcin13g02380.1;BC1T_05997 ;BC1T_05997	17	17	529.325	0.438832	7.82731		Bcin06g04500.1;BC1T_02410	22	22	1263.4	0.000655992	0.297157		Bcin09g04170.1;BC1T_12178	17	17	770.34	0.0601255	5.84396
Bcin03g05720.1;BC1T_00896	17	17	1066.58	0.428396	0.66234		Bcin09g04170.1;BC1T_12178	17	17	770.34	0.0514937	7.12508		Bcin10g04190.1;BC1T_03729	22	22	802.93	0.0345939	0.0974532		Bcin05g04870.1	17	17	863.789	0.0128031	5.72304
Bcin07g00710.1	17	17	639.562	0.163919	2.93569		Bcin05g04870.1	17	17	863.789	0.00193544	6.72452		Bcin09g02890.1;BC1T_07073	22	22	1291.09	0.00125621	0.0206462		Bcin07g00710.1	17	17	639.562	0.0991929	5.67144
Bcin13g01760.1	17	17	701.32	0.0752668	7.73994		Bcin12g03880.1;BC1T_08696 ;BC1T_08696	17	16	525.396	0.0686494	5.42717		Bcin01g06210.1	22	22	1288.19	5.83799e-05	0.0131979		Bcin12g03880.1;BC1T_08696 ;BC1T_08696	17	16	525.396	0.00326746	4.29484
Bcin15g02610.1	17	17	533.051	0.016772	2.95784		Bcin15g02610.1	17	17	533.051	0.224579	3.07327		Bcin10g05400.1;BC1T_10188	21	21	728.32	0.00306678	126.901		Bcin02g07230.1	17	15	599.8	0.0518942	4.08818
Bcin07g04790.1;BC1T_07218 ;BC1T_07218	17	17	772.12	0.0396884	6.47811		Bcin07g00710.1	17	17	639.562	0.0864161	2.99496		Bcin15g05610.1	21	21	931.64	0.000984063	51.7844		Bcin13g01730.1	17	17	792.433	0.189076	3.73362
Bcin13g02380.1;BC1T_05997 ;BC1T_05997	17	17	529.325	0.339239	11.8171		Bcin13g01730.1	17	17	792.433	0.509195	1.46839		Bcin16g02850.1	21	21	886.705	3.70443e-05	42.7146		Bcin15g02610.1	17	17	533.051	0.646791	2.52079
Bcin08g00300.1;BC1T_16073 ;BC1T_16073	17	17	665.37	0.0590744	7.81256		Bcin03g05720.1;BC1T_00896	17	17	1066.58	0.750958	0.852083		Bcin02g01790.1	21	20	731.968	0.00013156	37.5888		Bcin03g05720.1;BC1T_00896	17	17	1066.58	0.784897	0.950949
Bcin09g04170.1;BC1T_12178	17	17	770.34	0.0792963	5.53716		Bcin07g06340.1;BC1T_13787 ;BC1T_13787	17	17	1006.06	0.970371	0.393223		Bcin04g01050.1;BC1T_06967 ;BC1T_06967	21	21	931.21	0.00114637	28.3246		Bcin03g04790.1;BC1T_00765 ;BC1T_00765	17	17	749.7	0.946837	0.870986
Bcin13g01730.1	17	17	792.433	0.152161	2.3256		Bcin03g04790.1;BC1T_00765 ;BC1T_00765	17	17	749.7	0.817718	0.380927		Bcin11g03520.1;BC1T_04602	21	21	516.92	0.00912224	10.8828		Bcin07g06340.1;BC1T_13787 ;BC1T_13787	17	17	1006.06	0.807896	0.407576
Bcin06g07150.1	17	17	931.33	0.00070908	8.01588		Bcin01g06010.1;BC1T_00409	17	17	773.64	0.00851467	0.308926		Bcin07g00710.1	21	21	935.1	0.00014304	8.94944		Bcin01g06010.1;BC1T_00409	17	17	773.64	0.0109799	0.389358
Bcin05g04870.1	17	17	863.789	0.00228941	5.08123		Bcin01g03230.1	17	17	480.869	0.528958	0.137306		Bcin08g01900.1	21	21	981.74	0.000276827	6.94871		Bcin03g02970.1;BC1T_06509	17	17	805.32	0.00781896	0.122166
Bcin12g03880.1;BC1T_08696 ;BC1T_08696	17	16	525.396	0.0203063	5.38457		Bcin03g02970.1;BC1T_06509	17	17	805.32	0.00147044	0.101336		Bcin07g04870.1	21	21	908.267	0.0588863	2.49489		Bcin01g03230.1	17	17	480.869	0.500033	0.080977
Bcin02g07230.1	17	15	599.8	0.0468712	4.70865		Bcin02g07100.1;BC1T_14009 ;BC1T_14009	17	17	1251.77	2.71245e-05	0.00791696		Bcin01g06070.1;BC1T_00399	21	21	518.46	0.182889	1.85969		Bcin02g07100.1;BC1T_14009 ;BC1T_14009	17	17	1251.77	1.36328e-05	0.00683762
Bcin05g05160.1;BC1T_01896 ;BC1T_01896	16	16	884.28	3.50185e-05	0.000611349		Bcin04g01640.1	16	14	525.013	0.00148147	86.9233		Bcin09g05740.1	21	19	869.95	0.553858	1.29449		Bcin04g01640.1	16	14	525.013	0.00580321	40.2308
Bcin16g03620.1	16	16	664.31	0.429752	0.0813891		Bcin07g06060.1;BC1T_11639	16	16	645.199	0.0256235	10.8454		Bcin01g02320.1;BC1T_12914 ;Bcin01g02320.1	21	21	1093.81	0.00150097	0.0347617		Bcin03g05390.1;BC1T_00847 ;BC1T_00847	16	16	611.059	0.595193	19.0238
Bcin13g03950.1;BC1T_04994 ;BC1T_04994	16	16	531.54	0.00189916	0.0433927		Bcin15g02090.1	16	16	764.87	0.0770039	9.80912		Bcin07g05850.1	20	20	875.31	0.000202838	208.47		Bcin07g06060.1;BC1T_11639	16	16	645.199	0.0331316	15.2137
Bcin02g09370.1	16	16	680.743	0.0989222	0.0643118		Bcin01g04900.1	16	16	584.24	0.0258617	8.18351		Bcin05g07430.1;BC1T_11051	20	20	610.399	4.15074e-05	127.578		Bcin07g00840.2;BC1T_05448 ;Bcin07g00840.1;BC1T_05448	16	16	507.439	0.134001	12.8348
Bcin02g08380.1;BC1T_13938 ;BC1T_13938	16	16	610.925	0.000392875	0.050291		Bcin11g02130.1	16	16	790.98	0.03292	7.51735		Bcin02g06910.1	20	20	1283.3	0.000222875	33.6702		Bcin05g04270.1;BC1T_01354 ;BC1T_01354	16	16	700.94	0.0940836	11.4586
Bcin06g01690.1	16	16	674.72	0.800908	0.485241		Bcin01g08520.1;BC1T_00059 ;BC1T_00059	16	16	653.72	0.00957079	6.81251		Bcin03g03380.1;BC1T_00557	20	20	907.07	0.000299247	27.8362		Bcin15g02090.1	16	16	764.87	0.00523337	9.28205
Bcin01g11310.1	16	16	836.92	0.000365344	0.096736		Bcin05g04270.1;BC1T_01354 ;BC1T_01354	16	16	700.94	0.119584	6.41014		Bcin05g03000.1	20	20	604.62	2.37276e-06	25.0613		Bcin01g02460.1	16	16	859.48	0.0045095	9.18105
Bcin01g02200.1;BC1T_15153	16	16	560.125	0.619364	0.984675		Bcin01g02460.1	16	16	859.48	0.00183847	4.32397		Bcin03g03440.1;BC1T_00567 ;Bcin03g03440.1	20	20	679.376	0.0238475	11.991		Bcin01g08520.1;BC1T_00059 ;BC1T_00059	16	16	653.72	0.0125246	8.10976
Bcin12g01360.1	16	16	815.66	0.525533	0.877193		Bcin07g00840.2;BC1T_05448 ;Bcin07g00840.1;BC1T_05448	16	16	507.439	0.141792	3.56542		Bcin02g06400.1;BC1T_11376 ;BC1T_11376	20	20	781.44	0.0260346	9.39158		Bcin11g02130.1	16	16	790.98	0.0160485	5.37438
Bcin13g04850.1	16	16	873.642	0.00968138	0.0691976		Bcin03g05390.1;BC1T_00847 ;BC1T_00847	16	16	611.059	0.368261	3.50113		Bcin01g08320.1;BC1T_00082	20	20	747.32	0.00838325	8.73329		Bcin01g04900.1	16	16	584.24	0.0368935	5.12399
Bcin02g06070.1;BC1T_14930 ;BC1T_06122 ;BC1T_14930 ;Bcin03g06370.1;BC1T_06122 ;Bcin07g01150.1	16	15	794.992	0.223702	0.70605		Bcin09g05740.1	16	16	867.18	0.0114551	2.22179		Bcin13g03410.1	20	20	853.17	0.012426	6.5609		Bcin12g01360.1	16	16	815.66	0.94492	4.57155
Bcin15g02090.1	16	16	764.87	0.00951192	5.28498		Bcin12g01360.1	16	16	815.66	0.61325	0.959765		Bcin02g08600.1;BC1T_06851	20	18	714.18	0.00715802	6.077		Bcin09g05740.1	16	16	867.18	0.253215	4.49725
Bcin03g06970.1;BC1T_06215 ;BC1T_06215	16	16	766.81	0.806747	1.14695		Bcin02g06070.1;BC1T_14930 ;BC1T_06122 ;BC1T_14930 ;Bcin03g06370.1;BC1T_06122 ;Bcin07g01150.1	16	15	794.992	0.316432	0.747951		Bcin09g02320.1;BC1T_07152	20	20	683.23	0.197755	2.66651		Bcin03g06970.1;BC1T_06215 ;BC1T_06215	16	16	766.81	0.713753	1.31789
Bcin05g04270.1;BC1T_01354 ;BC1T_01354	16	16	700.94	0.0834488	9.78668		Bcin06g01690.1	16	16	674.72	0.883995	0.739762		Bcin10g05310.1;BC1T_14880	20	20	801.42	0.230159	1.54156		Bcin01g02200.1;BC1T_15153	16	16	560.125	0.648662	1.13435
Bcin03g05390.1;BC1T_00847 ;BC1T_00847	16	16	611.059	0.620723	4.02953		Bcin03g06970.1;BC1T_06215 ;BC1T_06215	16	16	766.81	0.352458	0.720769		Bcin03g01010.1;BC1T_02099 ;Bcin03g01010.1	20	20	925.79	0.987957	1.04245		Bcin02g06070.1;BC1T_14930 ;BC1T_06122 ;BC1T_14930 ;Bcin03g06370.1;BC1T_06122 ;Bcin07g01150.1	16	15	794.992	0.083021	0.761285
Bcin07g06060.1;BC1T_11639	16	16	645.199	0.0192333	12.4798		Bcin01g02200.1;BC1T_15153	16	16	560.125	0.317495	0.648173		Bcin04g05300.1;BC1T_15101 ;Bcin04g05300.1	20	20	732.054	0.221686	0.357963		Bcin06g01690.1	16	16	674.72	0.856469	0.448867
Bcin01g08520.1;BC1T_00059 ;BC1T_00059	16	16	653.72	0.0044151	6.68356		Bcin02g09370.1	16	16	680.743	0.186661	0.126622		Bcin02g04600.1;BC1T_08630 ;BC1T_08630	20	20	850.36	0.00135707	0.103823		Bcin01g11310.1	16	16	836.92	0.0357064	0.189332
Bcin01g02460.1	16	16	859.48	0.0122604	4.45624		Bcin16g03620.1	16	16	664.31	0.46602	0.11857		Bcin09g03430.1;BC1T_09997 ;Bcin09g03430.1	20	19	834.1	0.00311473	0.0903565		Bcin13g04850.1	16	16	873.642	0.0419349	0.127188
Bcin09g05740.1	16	16	867.18	0.0644246	1.74575		Bcin01g11310.1	16	16	836.92	0.00112255	0.0891967		Bcin03g01680.1	20	20	1139.84	0.00424811	0.0838854		Bcin02g09370.1	16	16	680.743	0.167637	0.103743
Bcin07g00840.2;BC1T_05448 ;Bcin07g00840.1;BC1T_05448	16	16	507.439	0.0910178	2.96798		Bcin02g08380.1;BC1T_13938 ;BC1T_13938	16	16	610.925	0.00066822	0.0523578		Bcin09g05250.1;BC1T_09892	20	20	625.122	0.00537027	0.0540307		Bcin13g03950.1;BC1T_04994 ;BC1T_04994	16	16	531.54	0.00717663	0.0915957
Bcin11g02130.1	16	16	790.98	0.0491836	4.70466		Bcin13g04850.1	16	16	873.642	0.00316808	0.0507402		Bcin15g02440.1;Bcin09g02640.1;BC1T_07110 ;Bcin09g06990.1	20	20	927.49	8.12712e-05	0.0358175		Bcin02g08380.1;BC1T_13938 ;BC1T_13938	16	16	610.925	0.00481048	0.0842347
Bcin01g04900.1	16	16	584.24	0.0239617	6.9935		Bcin13g03950.1;BC1T_04994 ;BC1T_04994	16	16	531.54	0.00457012	0.0501541		Bcin03g00290.1;BC1T_12522 ;Bcin03g00290.1	20	20	1112.73	0.000148289	0.0306661		Bcin16g03620.1	16	16	664.31	0.412659	0.0745079
Bcin04g01640.1	16	14	525.013	0.000948728	46.7234		Bcin05g05160.1;BC1T_01896 ;BC1T_01896	16	16	884.28	0.0003643	0.00197096		Bcin16g02790.1;BC1T_09182	20	20	918.59	2.20373e-05	0.0304446		Bcin05g05160.1;BC1T_01896 ;BC1T_01896	16	16	884.28	6.59254e-05	0.00217754
Bcin02g06940.1;BC1T_14030 ;BC1T_14030	15	15	906.32	0.329233	0.733933		Bcin04g06230.1	15	15	645.32	0.00512281	17.4175		Bcin05g04380.1	20	20	826.08	0.000682262	0.0267364		Bcin04g06230.1	15	15	645.32	0.00606975	32.3282
Bcin13g05110.1;BC1T_06463 ;BC1T_06463 ;Bcin03g05800.1	15	15	584.8	0.000648949	0.0839174		Bcin01g02880.1;BC1T_11838 ;BC1T_11838	15	15	647.1	0.0681191	9.9801		Bcin14g00650.1	20	18	687.013	4.98088e-05	0.0266471		Bcin09g01820.1	15	15	468.35	0.285494	21.2445
Bcin04g03030.1;BC1T_04452 ;BC1T_04452	15	15	670.16	0.841306	0.199422		Bcin03g06390.1	15	14	585.195	0.125102	7.10345		Bcin01g04530.1	20	20	956.13	6.95868e-05	0.0247071		Bcin12g05330.1	15	15	660.25	0.0761996	10.2045
Bcin04g00540.1;BC1T_07044 ;BC1T_07044	15	15	645.18	0.69222	0.99254		Bcin12g05330.1	15	15	660.25	0.0798943	6.33615		Bcin09g04440.1	20	20	943.79	8.46272e-05	0.00285685		Bcin01g02880.1;BC1T_11838 ;BC1T_11838	15	15	647.1	0.0885566	5.72409
Bcin01g10150.1;BC1T_05297	15	15	524.414	0.0429284	0.0254974		Bcin09g02390.1;BC1T_07144 ;BC1T_07144 ;Bcin09g02390.1	15	15	406.274	0.130004	5.48081		Bcin14g03390.1;BC1T_12011	19	19	727.35	0.000775391	15.2752		Bcin08g03820.1;BC1T_07527 ;BC1T_07527	15	15	586.09	7.12268e-05	4.55413
Bcin14g01750.1	15	15	516.668	0.611725	0.282745		Bcin08g03820.1;BC1T_07527 ;BC1T_07527	15	15	586.09	0.00275189	5.07697		Bcin03g05450.1	19	17	772.651	0.00191794	14.6343		Bcin03g03830.1;BC1T_00617 ;BC1T_00617	15	9	878.26	0.0382366	3.89167
Bcin01g06320.1;BC1T_00365 ;BC1T_00365	15	15	734.42	0.0778589	0.0508294		Bcin08g02770.1	15	15	477.579	0.053804	4.62134		Bcin01g01190.1;BC1T_05845 ;Bcin01g01190.1	19	19	1058.22	0.0029358	14.1265		Bcin05g03540.1;BC1T_01463	15	15	529.16	0.0672464	3.30841
Bcin09g03430.1;BC1T_09997	15	15	606.85	0.0808183	0.225547		Bcin09g01820.1	15	15	468.35	0.414346	4.14777		Bcin01g10310.1;BC1T_05278	19	19	627.649	0.0223233	9.9292		Bcin09g02390.1;BC1T_07144 ;BC1T_07144 ;Bcin09g02390.1	15	15	406.274	0.0144728	3.29422
Bcin04g00030.1	15	15	714.83	0.157216	0.525443		Bcin05g03540.1;BC1T_01463	15	15	529.16	0.0972508	4.09351		Bcin07g04790.1;BC1T_07218	19	19	719.94	0.00527286	9.47207		Bcin08g02770.1	15	15	477.579	0.31306	3.18522
Bcin14g01150.1	15	14	423.107	0.341005	0.606715		Bcin03g03830.1;BC1T_00617 ;BC1T_00617	15	9	878.26	0.0665947	3.23149		Bcin14g00820.1	19	19	604.137	8.84136e-05	9.04016		Bcin03g06390.1	15	14	585.195	0.196567	2.43116
Bcin08g03820.1;BC1T_07527 ;BC1T_07527	15	15	586.09	0.000468647	5.16936		Bcin04g05920.1;BC1T_03845 ;BC1T_03845 ;Bcin04g05920.1	15	15	622.872	0.288108	2.41988		Bcin16g03380.1	19	19	635.285	0.00162023	8.30149		Bcin04g05920.1;BC1T_03845 ;BC1T_03845 ;Bcin04g05920.1	15	15	622.872	0.768725	1.94163
Bcin05g03540.1;BC1T_01463	15	15	529.16	0.0669723	4.48063		Bcin01g03000.1	15	15	642.85	0.373747	2.07966		Bcin12g03150.1;BC1T_03222	19	19	673.262	0.00663769	4.49262		Bcin14g01150.1	15	14	423.107	0.649241	1.84724
Bcin01g02880.1;BC1T_11838 ;BC1T_11838	15	15	647.1	0.078362	7.18842		Bcin02g06940.1;BC1T_14030 ;BC1T_14030	15	15	906.32	0.830004	0.977472		Bcin03g03830.1;BC1T_00617 ;BC1T_00617 ;Bcin03g03830.1	19	14	947.48	0.0202996	2.35214		Bcin01g03000.1	15	15	642.85	0.156583	1.51049
Bcin08g02770.1	15	15	477.579	0.0216503	4.54856		Bcin04g00540.1;BC1T_07044 ;BC1T_07044	15	15	645.18	0.378692	0.804736		Bcin12g01780.1;BC1T_11480	19	19	688.85	0.128541	1.94386		Bcin02g07150.1	15	15	473.065	0.857196	1.45653
Bcin04g05920.1;BC1T_03845 ;BC1T_03845 ;Bcin04g05920.1	15	15	622.872	0.00639523	2.52419		Bcin04g00030.1	15	15	714.83	0.549875	0.76293		Bcin03g01490.1	19	19	732.625	0.637181	0.601729		Bcin02g06940.1;BC1T_14030 ;BC1T_14030	15	15	906.32	0.994436	1.43406
Bcin09g02390.1;BC1T_07144 ;BC1T_07144 ;Bcin09g02390.1	15	15	406.274	0.0331403	3.62694		Bcin02g07150.1	15	15	473.065	0.320995	0.7232		Bcin13g02330.1	19	19	983.54	0.0020674	0.211332		Bcin04g00030.1	15	15	714.83	0.818908	1.27644
Bcin09g01820.1	15	15	468.35	0.362939	5.69298		Bcin14g01150.1	15	14	423.107	0.399539	0.558167		Bcin14g03430.1;BC1T_12017	19	19	904.65	0.00149511	0.132772		Bcin04g00540.1;BC1T_07044 ;BC1T_07044	15	15	645.18	0.714179	1.27301
Bcin01g03000.1	15	15	642.85	0.0724895	1.51807		Bcin04g03030.1;BC1T_04452 ;BC1T_04452	15	15	670.16	0.959779	0.410836		Bcin12g06180.1;BC1T_10112 ;BC1T_10112	19	19	631.46	0.586919	0.0874233		Bcin14g01750.1	15	15	516.668	0.685066	0.337969
Bcin04g06230.1	15	15	645.32	0.00203503	22.5399		Bcin14g01750.1	15	15	516.668	0.572302	0.32701		Bcin01g10140.1;BC1T_05298	19	19	557.807	0.00152988	0.0168229		Bcin09g03430.1;BC1T_09997	15	15	606.85	0.0548361	0.203294
Bcin12g05330.1	15	15	660.25	0.0462581	4.99496		Bcin13g05110.1;BC1T_06463 ;BC1T_06463 ;Bcin03g05800.1	15	15	584.8	0.001091	0.111107		Bcin03g07250.1;BC1T_11706	18	18	851.27	1.21792e-05	50.5236		Bcin04g03030.1;BC1T_04452 ;BC1T_04452	15	15	670.16	0.868548	0.137982
Bcin02g07150.1	15	15	473.065	0.704742	1.126		Bcin09g03430.1;BC1T_09997	15	15	606.85	0.0109036	0.0914875		Bcin05g03540.1;BC1T_01463	18	18	526.104	6.61666e-05	31.7551		Bcin13g05110.1;BC1T_06463 ;BC1T_06463 ;Bcin03g05800.1	15	15	584.8	0.00423304	0.13535
Bcin03g06390.1	15	14	585.195	0.191761	2.60847		Bcin01g06320.1;BC1T_00365 ;BC1T_00365	15	15	734.42	0.104707	0.0658408		Bcin04g00470.1;BC1T_07052 ;Bcin04g00470.1	18	18	793.34	0.0142262	29.3028		Bcin01g06320.1;BC1T_00365 ;BC1T_00365	15	15	734.42	0.066501	0.0440732
Bcin03g03830.1;BC1T_00617 ;BC1T_00617	15	9	878.26	0.0931545	3.11998		Bcin01g10150.1;BC1T_05297	15	15	524.414	0.0331311	0.0205573		Bcin04g00340.1;Bcin04g00340.2	18	18	610.04	0.00247724	19.238		Bcin01g10150.1;BC1T_05297	15	15	524.414	0.037745	0.0232765
Bcin09g03160.1;BC1T_12981 ;BC1T_12981 ;Bcin09g03160.1	14	14	550.983	0.737377	0.396329		Bcin01g03820.1	14	14	1021.6	0.000153862	27.0117		Bcin06g06330.1	18	17	720.42	0.000366608	15.3842		Bcin01g03820.1	14	14	1021.6	0.00268596	33.4717
Bcin09g02460.1	14	14	578.028	0.216267	0.127725		Bcin04g00420.1	14	14	789.45	0.00253533	17.6686		Bcin01g10850.1;BC1T_05195	18	18	957.75	0.0316587	7.81705		Bcin02g07210.1	14	14	544.605	0.0239988	17.9872
Bcin06g00330.1	14	14	529.427	0.407949	0.459592		Bcin02g07210.1	14	14	544.605	0.0425416	13.6716		Bcin01g00370.1	18	18	659.335	0.0928841	2.94894		Bcin04g00420.1	14	14	789.45	0.00244871	17.7938
Bcin06g04840.1;BC1T_02364 ;BC1T_02364	14	14	852.24	0.117161	0.598568		Bcin04g03330.1;BC1T_15301 ;BC1T_15301	14	13	541.046	0.0975043	9.30235		Bcin09g01320.1;BC1T_13616 ;Bcin09g01320.1	18	18	553.13	0.337186	1.48164		Bcin12g00860.1	14	14	569.866	0.446358	16.2516
Bcin02g03090.1	14	14	535.115	0.000279785	0.0155415		Bcin05g03000.1	14	14	483.778	0.072798	8.67105		Bcin09g01150.1;Bcin09g01150.2;BC1T_14698	18	18	817.713	0.134037	1.40188		Bcin12g00520.1	14	14	517.48	0.229001	9.04441
Bcin01g09120.1;BC1T_08271 ;BC1T_08271	14	14	725.25	0.833479	0.258947		Bcin01g08320.1;BC1T_00082 ;BC1T_00082	14	14	605.9	0.0506858	8.2645		Bcin01g04900.1	18	18	721.8	0.403978	1.38102		Bcin05g03000.1	14	14	483.778	0.0310271	4.60111
Bcin03g07080.1	14	13	556.82	0.407745	0.748192		Bcin12g00520.1	14	14	517.48	0.636841	6.2754		Bcin05g02520.1	18	18	806.07	0.798589	1.10779		Bcin04g03330.1;BC1T_15301 ;BC1T_15301	14	13	541.046	0.0669745	4.48481
Bcin01g09510.1;BC1T_08324 ;BC1T_08324	14	13	367.449	0.337166	0.231712		Bcin12g00860.1	14	14	569.866	0.270163	5.0285		Bcin09g07130.1	18	18	763.85	0.224225	0.10701		Bcin15g04410.1	14	14	682.17	0.0870962	3.86013
Bcin09g06110.1;BC1T_09443 ;BC1T_09443	14	14	625.048	0.880234	1.17537		Bcin15g04410.1	14	14	682.17	0.138361	3.48863		Bcin12g00380.1;BC1T_03557	18	18	835.69	0.000231512	0.0256693		Bcin01g08320.1;BC1T_00082 ;BC1T_00082	14	14	605.9	0.0592755	3.48022
Bcin01g08320.1;BC1T_00082 ;BC1T_00082	14	14	605.9	0.0503423	3.30609		Bcin09g06110.1;BC1T_09443 ;BC1T_09443	14	14	625.048	0.300835	1.51098		Bcin05g05900.1;BC1T_01794 ;Bcin05g05900.1	18	18	984.85	0.00015806	0.00533651		Bcin07g05090.1;BC1T_09346 ;BC1T_09346	14	14	595.12	0.345054	2.33392
Bcin02g04220.1	14	14	666.903	0.732513	1.04648		Bcin07g05090.1;BC1T_09346 ;BC1T_09346	14	14	595.12	0.607588	1.31036		Bcin08g01020.1;BC1T_01073	18	18	699.02	2.22394e-06	0.00223279		Bcin09g06110.1;BC1T_09443 ;BC1T_09443	14	14	625.048	0.606979	1.64477
Bcin05g03000.1	14	14	483.778	0.0416259	5.09056		Bcin02g04220.1	14	14	666.903	0.508681	1.06584		Bcin15g02380.1;BC1T_14153	18	18	1100.58	0.00259055	0.000402539		Bcin02g01060.1	14	14	940.64	0.833618	1.33436
Bcin15g04410.1	14	14	682.17	0.119529	2.40858		Bcin02g01060.1	14	14	940.64	0.408928	0.815841		Bcin02g07790.1	17	17	580.06	1.23547e-05	288.095		Bcin02g04220.1	14	14	666.903	0.807773	1.29226
Bcin12g00520.1	14	14	517.48	0.906274	3.16198		Bcin06g00330.1	14	14	529.427	0.584566	0.590082		Bcin01g03820.1	17	17	1115.43	2.53142e-05	238.552		Bcin16g00630.1	14	14	638.17	0.633042	1.21181
Bcin04g00420.1	14	14	789.45	0.0027123	15.2186		Bcin16g00630.1	14	14	638.17	0.231405	0.576154		Bcin10g03240.1;BC1T_13428	17	17	740.28	0.000139461	62.9877		Bcin03g07080.1	14	13	556.82	0.482181	0.908589
Bcin12g00860.1	14	14	569.866	0.371482	7.03743		Bcin06g04840.1;BC1T_02364 ;BC1T_02364	14	14	852.24	0.0765272	0.537799		Bcin08g05320.1;BC1T_08895	17	17	639.04	0.00180765	44.7928		Bcin06g00330.1	14	14	529.427	0.879188	0.812036
Bcin16g00630.1	14	14	638.17	0.591348	1.09243		Bcin01g09510.1;BC1T_08324 ;BC1T_08324	14	13	367.449	0.670919	0.501639		Bcin02g07410.1;BC1T_13504	17	17	655.438	0.0028559	34.6591		Bcin06g04840.1;BC1T_02364 ;BC1T_02364	14	14	852.24	0.349468	0.678547
Bcin01g03820.1	14	14	1021.6	0.000233631	26.4278		Bcin03g07080.1	14	13	556.82	0.224401	0.488154		Bcin04g03040.1;BC1T_04451	17	17	736.03	2.08669e-05	34.1625		Bcin09g02460.1	14	14	578.028	0.523716	0.523263
Bcin02g07210.1	14	14	544.605	0.0346035	16.1526		Bcin09g03160.1;BC1T_12981 ;BC1T_12981 ;Bcin09g03160.1	14	14	550.983	0.919756	0.312717		Bcin07g06960.1	17	17	588.72	0.0154877	32.6815		Bcin01g09510.1;BC1T_08324 ;BC1T_08324	14	13	367.449	0.483503	0.317586
Bcin02g01060.1	14	14	940.64	0.874307	1.1348		Bcin01g09120.1;BC1T_08271 ;BC1T_08271	14	14	725.25	0.808762	0.30137		Bcin03g04810.1;BC1T_00769 ;Bcin03g04810.1	17	17	631.347	8.1763e-05	31.0471		Bcin01g09120.1;BC1T_08271 ;BC1T_08271	14	14	725.25	0.669785	0.24756
Bcin07g05090.1;BC1T_09346 ;BC1T_09346	14	14	595.12	0.548177	1.26622		Bcin09g02460.1	14	14	578.028	0.188782	0.111515		Bcin13g00230.1;BC1T_14120	17	17	713.47	2.79767e-05	26.4304		Bcin09g03160.1;BC1T_12981 ;BC1T_12981 ;Bcin09g03160.1	14	14	550.983	0.803044	0.234463
Bcin04g03330.1;BC1T_15301 ;BC1T_15301	14	13	541.046	0.0545828	5.82187		Bcin02g03090.1	14	14	535.115	0.000297733	0.0132861		Bcin09g04170.1;BC1T_12178 ;BC1T_12178 ;Bcin09g04170.1	17	17	802.8	0.00188431	18.8563		Bcin02g03090.1	14	14	535.115	0.0004056	0.017964
Bcin01g10130.1;BC1T_05299	13	13	415.537	0.0394077	0.0585171		Bcin07g06600.1	13	13	711.69	0.00056424	26.3967		Bcin06g07580.1;BC1T_14254	17	17	698.25	0.00656543	13.5487		Bcin07g06600.1	13	13	711.69	0.00377462	28.0647
Bcin02g08570.1	13	13	412.636	0.942375	0.803549		Bcin02g05260.1;BC1T_08115 ;BC1T_08115	13	13	638.99	0.0233375	18.2532		Bcin02g01540.1	17	17	688.86	0.00102531	9.29193		Bcin05g02490.1;BC1T_01622 ;BC1T_01622	13	13	484.14	0.493261	16.9712
Bcin08g00950.1	13	13	549.396	7.99828e-05	0.0115509		Bcin06g00260.1	13	13	457.579	0.0237936	15.9476		Bcin11g04420.1	17	17	619.031	0.0466295	6.36652		Bcin02g05260.1;BC1T_08115 ;BC1T_08115	13	13	638.99	0.0372017	11.5423
Bcin16g02340.1	13	13	391.32	0.0887015	0.162283		Bcin04g01660.1;BC1T_10581 ;Bcin04g01660.1	13	13	322.216	0.0463332	13.5023		Bcin01g08050.1	17	16	570.39	0.0675691	4.70347		Bcin07g05850.1	13	13	542.55	0.00412012	11.3373
Bcin01g09150.1;BC1T_08277 ;BC1T_08277	13	13	390.489	0.687449	0.364765		Bcin09g01400.1;BC1T_13607	13	13	611.69	0.0521434	11.4642		Bcin09g03160.1;BC1T_12981 ;Bcin09g03160.1	17	15	547.418	0.320364	1.59805		Bcin04g01660.1;BC1T_10581 ;Bcin04g01660.1	13	13	322.216	0.00705881	11.1335
Bcin05g01360.1	13	13	577.39	0.576013	0.897452		Bcin07g05850.1	13	13	542.55	0.00443753	7.80032		Bcin09g03810.1;Bcin09g03810.2	17	17	571.95	0.437056	1.29599		Bcin03g07540.1;Bcin03g07540.2	13	13	475.17	0.669819	10.3606
Bcin07g05560.1	13	13	667.74	0.0167522	0.196673		Bcin13g05530.1;BC1T_06400 ;BC1T_06400 ;Bcin13g05530.1	13	13	417.163	0.112593	4.259		Bcin06g05200.1	17	17	1018.27	0.245681	0.657706		Bcin09g01400.1;BC1T_13607	13	13	611.69	0.0174842	8.47649
Bcin03g00480.1	13	13	633.75	0.000325397	0.00536081		Bcin03g06250.1	13	13	523.972	0.0606142	4.17466		Bcin10g01780.1	17	16	687.681	0.0662231	0.525076		Bcin06g00260.1	13	13	457.579	0.018688	8.45226
Bcin01g06060.1	13	13	718.96	0.0087189	0.0347192		Bcin05g02490.1;BC1T_01622 ;BC1T_01622	13	13	484.14	0.318445	4.00619		Bcin01g03000.1	17	17	546.58	0.0451628	0.401704		Bcin02g08570.1	13	13	412.636	0.274463	4.92186
Bcin10g05150.1	13	13	573	0.193884	0.299687		Bcin02g08570.1	13	13	412.636	0.570355	2.9484		Bcin03g03610.1;BC1T_00592	17	17	784.38	0.00648255	0.236619		Bcin13g05530.1;BC1T_06400 ;BC1T_06400 ;Bcin13g05530.1	13	13	417.163	0.465918	2.72945
Bcin05g00670.1	13	13	365.345	0.284136	0.0605494		Bcin03g02940.1;BC1T_06515 ;BC1T_06515	13	13	578.622	0.288573	2.58284		Bcin04g04930.1	17	17	923.094	0.000570854	0.0869287		Bcin03g02940.1;BC1T_06515 ;BC1T_06515	13	13	578.622	0.191917	2.20345
Bcin07g05850.1	13	13	542.55	0.0119995	9.40594		Bcin07g01890.1;BC1T_02852 ;BC1T_02852	13	13	404.464	0.212116	2.52344		Bcin10g04330.1	17	17	892.68	0.000146077	0.0614716		Bcin03g06250.1	13	13	523.972	0.474791	2.12455
Bcin03g07540.1;Bcin03g07540.2	13	13	475.17	0.518318	9.35552		Bcin03g07540.1;Bcin03g07540.2	13	13	475.17	0.994429	1.87561		Bcin10g04180.1	17	17	485.754	0.00726106	0.0372351		Bcin07g01710.1;BC1T_15664 ;BC1T_15664	13	12	516.594	0.748788	1.91151
Bcin07g06600.1	13	13	711.69	0.000331866	31.8202		Bcin03g09280.1;BC1T_15049 ;BC1T_15049	13	13	434.68	0.619236	1.387		Bcin04g05580.1	17	17	627.17	5.71986e-05	0.000962323		Bcin07g01890.1;BC1T_02852 ;BC1T_02852	13	13	404.464	0.809278	1.62515
Bcin03g09280.1;BC1T_15049 ;BC1T_15049	13	13	434.68	0.711935	1.04457		Bcin05g01360.1	13	13	577.39	0.714683	0.969444		Bcin03g06390.1	16	16	504.91	0.00117913	163.875		Bcin03g09280.1;BC1T_15049 ;BC1T_15049	13	13	434.68	0.714293	1.17297
Bcin05g02490.1;BC1T_01622 ;BC1T_01622	13	13	484.14	0.401719	3.40148		Bcin07g01710.1;BC1T_15664 ;BC1T_15664	13	12	516.594	0.468603	0.803828		Bcin13g03620.1;BC1T_04945	16	16	830.72	4.7802e-05	122.545		Bcin05g01360.1	13	13	577.39	0.488363	0.839065
Bcin09g01400.1;BC1T_13607	13	13	611.69	0.032271	6.28998		Bcin01g09150.1;BC1T_08277 ;BC1T_08277	13	13	390.489	0.761298	0.418725		Bcin03g08710.1	16	15	762.82	0.000313025	64.9875		Bcin10g05150.1	13	13	573	0.427813	0.792738
Bcin04g01660.1;BC1T_10581 ;Bcin04g01660.1	13	13	322.216	0.0141133	8.30664		Bcin07g05560.1	13	13	667.74	0.0324283	0.258563		Bcin10g03820.1	16	16	446.824	0.00152972	50.4699		Bcin16g02340.1	13	13	391.32	0.313354	0.786089
Bcin03g02940.1;BC1T_06515 ;BC1T_06515	13	13	578.622	0.0434546	2.11558		Bcin16g02340.1	13	13	391.32	0.134783	0.212242		Bcin05g04870.1	16	16	781.144	0.000300261	47.7599		Bcin01g09150.1;BC1T_08277 ;BC1T_08277	13	13	390.489	0.867325	0.430823
Bcin06g00260.1	13	13	457.579	0.00720995	7.11935		Bcin10g05150.1	13	13	573	0.106561	0.178297		Bcin03g02940.1;BC1T_06515	16	16	586.9	0.000102792	46.449		Bcin07g05560.1	13	13	667.74	0.0142331	0.181862
Bcin03g06250.1	13	13	523.972	0.0194581	2.51977		Bcin05g00670.1	13	13	365.345	0.408894	0.106697		Bcin07g00840.2;Bcin07g00840.1;Bcin07g00840.1;BC1T_05448	16	16	496.113	0.000928825	29.5602		Bcin05g00670.1	13	13	365.345	0.338685	0.07383
Bcin07g01890.1;BC1T_02852 ;BC1T_02852	13	13	404.464	0.284143	2.28718		Bcin01g10130.1;BC1T_05299	13	13	415.537	0.0439137	0.061807		Bcin09g02390.1;BC1T_07144	16	13	618.35	0.000486228	19.2208		Bcin01g10130.1;BC1T_05299	13	13	415.537	0.0391796	0.0575744
Bcin13g05530.1;BC1T_06400 ;BC1T_06400 ;Bcin13g05530.1	13	13	417.163	0.00613525	3.16599		Bcin01g06060.1	13	13	718.96	0.000630161	0.0139695		Bcin07g03040.1	16	16	480.32	0.000281591	16.471		Bcin01g06060.1	13	13	718.96	0.00550087	0.0263148
Bcin02g05260.1;BC1T_08115 ;BC1T_08115	13	13	638.99	0.0065959	11.045		Bcin08g00950.1	13	13	549.396	0.000231117	0.0106149		Bcin04g03660.1	16	16	754.2	0.0110245	16.3693		Bcin03g00480.1	13	13	633.75	0.000103587	0.0105728
Bcin07g01710.1;BC1T_15664 ;BC1T_15664	13	12	516.594	0.881885	2.24277		Bcin03g00480.1	13	13	633.75	0.000374602	0.00665243		Bcin01g03440.1	16	16	383.544	0.00246455	14.5426		Bcin08g00950.1	13	13	549.396	0.000109031	0.0092849
Bcin15g00130.1	12	12	609.58	0.0417594	0.355077		Bcin06g01840.1;BC1T_01188 ;BC1T_01188	12	11	428.66	0.0212086	20.3907		Bcin15g03070.1;BC1T_02932	16	16	767.05	0.000730532	4.52427		Bcin01g00930.1;BC1T_05799	12	12	450.76	0.568375	10.9392
Bcin01g07530.1;BC1T_00198 ;BC1T_00198	12	12	585.938	0.00252146	0.0171409		Bcin13g05370.1;BC1T_06429 ;BC1T_06429	12	12	538.8	0.0664935	17.2571		Bcin06g01680.1;BC1T_01165	16	16	539.855	0.00500471	3.28976		Bcin03g03190.1	12	12	408.8	0.593054	10.7613
Bcin13g03600.1;BC1T_04942 ;BC1T_04942 ;Bcin13g03600.1	12	12	333.472	0.411203	0.739787		Bcin16g00930.1	12	11	412.096	0.475806	7.57078		Bcin07g03030.1;BC1T_02688 ;Bcin01g00390.1	16	10	618.692	0.00250099	2.85117		Bcin13g05370.1;BC1T_06429 ;BC1T_06429	12	12	538.8	0.0746982	10.3893
Bcin05g05900.1;BC1T_01794 ;BC1T_01794	12	12	548.185	0.00020418	0.0289271		Bcin01g02680.1;BC1T_11866	12	12	501.962	0.159865	6.81215		Bcin13g00770.1;BC1T_04413	16	16	476.4	0.147855	2.33219		Bcin12g00970.1	12	12	379.274	0.408499	10.2567
Bcin13g03680.1;BC1T_04955 ;BC1T_04955	12	12	612.65	0.323927	0.715789		Bcin12g04670.1	12	12	454.525	0.0574294	6.3978		Bcin02g01960.1	16	16	615.12	0.0948987	2.11987		Bcin06g01840.1;BC1T_01188 ;BC1T_01188	12	11	428.66	0.0262205	8.12369
Bcin08g02120.1	12	12	672.03	5.29814e-06	0.00419117		Bcin09g01930.1	12	11	594.256	0.111799	5.75595		Bcin06g07020.1	16	16	673.91	0.139079	0.678767		Bcin16g01590.1;BC1T_14944	12	12	538.78	0.00477354	7.41839
Bcin09g00620.1;BC1T_09146	12	12	504.69	0.00121238	0.0971361		Bcin11g04620.1;BC1T_03311 ;BC1T_03311	12	12	512.63	0.0638404	3.57088		Bcin08g01550.1;BC1T_07903 ;Bcin08g01550.1	16	16	548.153	0.921433	0.641564		Bcin12g05760.1;BC1T_10176 ;Bcin12g05760.1	12	12	565.24	0.589978	5.29963
Bcin01g06640.1;BC1T_00328	12	12	437.026	0.381323	0.0753351		Bcin12g00970.1	12	12	379.274	0.761347	3.12657		Bcin04g03620.1	16	16	1028.82	0.0958237	0.517732		Bcin11g04620.1;BC1T_03311 ;BC1T_03311	12	12	512.63	0.00380832	4.90249
Bcin03g07910.1	12	12	435.485	0.632339	0.412632		Bcin16g01590.1;BC1T_14944	12	12	538.78	0.685141	3.10804		Bcin05g08270.1	16	16	894.02	0.0120579	0.480858		Bcin12g06130.1;BC1T_10119	12	12	566.9	0.496484	4.82258
Bcin04g04500.1;BC1T_04187 ;BC1T_04187	12	12	370.533	0.636269	0.955004		Bcin01g07460.1;BC1T_00206 ;BC1T_00206 ;Bcin01g07460.1	12	12	358.801	0.393093	3.06457		Bcin01g05680.1;BC1T_00455 ;Bcin01g05680.1	16	16	1005.59	0.0122671	0.0432321		Bcin09g01930.1	12	11	594.256	0.0162323	4.40866
Bcin01g09330.1	12	12	468.7	0.906991	0.0813153		Bcin12g06130.1;BC1T_10119	12	12	566.9	0.626425	2.83286		Bcin03g01440.1	16	16	770.67	5.42131e-05	0.0207855		Bcin12g04670.1	12	12	454.525	0.136393	4.02151
Bcin11g05610.1;BC1T_12074 ;BC1T_12074	12	12	582.627	0.919884	0.290648		Bcin13g00550.1	12	12	333.972	0.0872662	2.69033		Bcin05g05160.1;BC1T_01896 ;Bcin05g05160.1	16	16	868.73	4.0781e-05	0.00139105		Bcin01g02680.1;BC1T_11866	12	12	501.962	0.13374	3.55588
Bcin11g06120.1	12	12	788.07	0.0015535	0.175183		Bcin07g04870.1	12	12	477.38	0.181634	1.55577		Bcin10g02230.1;BC1T_15213	15	15	520.875	1.14758e-05	149.57		Bcin13g00550.1	12	12	333.972	0.455117	3.16679
Bcin10g02530.1	12	12	471.578	0.0254569	0.0440428		Bcin03g03190.1	12	12	408.8	0.912294	1.43553		Bcin15g03290.1;BC1T_02961	15	14	569.82	0.00140537	32.6956		Bcin01g07460.1;BC1T_00206 ;BC1T_00206 ;Bcin01g07460.1	12	12	358.801	0.630154	1.80777
Bcin16g02210.1	12	12	584.05	0.790862	0.186767		Bcin12g05760.1;BC1T_10176 ;Bcin12g05760.1	12	12	565.24	0.984069	1.43115		Bcin10g01030.1;BC1T_05133	15	15	656.39	0.0104578	22.6773		Bcin07g04870.1	12	12	477.38	0.0587963	1.67052
Bcin16g00930.1	12	11	412.096	0.974948	0.780883		Bcin01g00930.1;BC1T_05799	12	12	450.76	0.582052	1.32452		Bcin01g02680.1;BC1T_11866	15	15	614.235	0.0116451	12.3738		Bcin13g03680.1;BC1T_04955 ;BC1T_04955	12	12	612.65	0.889961	1.62234
Bcin04g03100.1;BC1T_04443 ;BC1T_04443	12	11	468.965	0.473054	0.817748		Bcin04g04500.1;BC1T_04187 ;BC1T_04187	12	12	370.533	0.61833	1.12392		Bcin12g06630.1;BC1T_13862 ;BC1T_13862 ;Bcin12g06630.1	15	15	674.85	0.00108057	10.5937		Bcin04g03100.1;BC1T_04443 ;BC1T_04443	12	11	468.965	0.684854	1.6171
Bcin13g00550.1	12	12	333.972	0.0612153	2.43614		Bcin01g00880.1	12	12	460.043	0.683375	1.12177		Bcin04g04820.1;BC1T_04232	15	15	567.04	0.0042173	7.36474		Bcin01g00880.1	12	12	460.043	0.901106	1.24451
Bcin03g03190.1	12	12	408.8	0.918686	4.00341		Bcin10g03930.1	12	11	501.53	0.831769	1.0977		Bcin07g03460.1;BC1T_12601 ;BC1T_12601 ;Bcin07g03460.1	15	14	556.406	0.0173682	7.04498		Bcin10g03930.1	12	11	501.53	0.882032	1.14169
Bcin11g04620.1;BC1T_03311 ;BC1T_03311	12	12	512.63	0.0263183	3.04162		Bcin13g03680.1;BC1T_04955 ;BC1T_04955	12	12	612.65	0.720101	0.863024		Bcin03g07630.1;BC1T_15450 ;BC1T_15450	15	15	559.82	0.0161041	6.42929		Bcin13g03600.1;BC1T_04942 ;BC1T_04942 ;Bcin13g03600.1	12	12	333.472	0.629791	1.13696
Bcin01g02680.1;BC1T_11866	12	12	501.962	0.132137	3.83574		Bcin04g03100.1;BC1T_04443 ;BC1T_04443	12	11	468.965	0.531336	0.845889		Bcin03g02310.1	15	15	424.118	0.073473	6.31801		Bcin04g04500.1;BC1T_04187 ;BC1T_04187	12	12	370.533	0.895705	0.799018
Bcin12g06130.1;BC1T_10119	12	12	566.9	0.531263	3.6377		Bcin03g07910.1	12	12	435.485	0.426576	0.797274		Bcin15g03080.1;BC1T_02936 ;BC1T_02936 ;Bcin15g03080.1	15	15	750.26	0.0508371	5.31518		Bcin16g00930.1	12	11	412.096	0.895651	0.744278
Bcin12g00970.1	12	12	379.274	0.24849	4.87413		Bcin13g03600.1;BC1T_04942 ;BC1T_04942 ;Bcin13g03600.1	12	12	333.472	0.220575	0.55042		Bcin15g02720.1;BC1T_02880	15	13	644.62	0.560088	1.10042		Bcin11g06120.1	12	12	788.07	0.198121	0.508474
Bcin12g04670.1	12	12	454.525	0.121867	3.42247		Bcin11g05610.1;BC1T_12074 ;BC1T_12074	12	12	582.627	0.912509	0.543767		Bcin06g06300.1	15	15	464.528	0.677682	0.732999		Bcin03g07910.1	12	12	435.485	0.624909	0.43006
Bcin07g04870.1	12	12	477.38	0.153632	1.56695		Bcin15g00130.1	12	12	609.58	0.00335225	0.345072		Bcin03g08240.1;BC1T_06726 ;BC1T_06726 ;Bcin03g08240.1	15	15	509.632	0.201293	0.666848		Bcin15g00130.1	12	12	609.58	0.0275431	0.375639
Bcin16g01590.1;BC1T_14944	12	12	538.78	0.0844133	3.03541		Bcin01g09330.1	12	12	468.7	0.971535	0.268311		Bcin03g05060.1	15	15	794.454	0.071188	0.58598		Bcin11g05610.1;BC1T_12074 ;BC1T_12074	12	12	582.627	0.998908	0.324549
Bcin12g05760.1;BC1T_10176 ;Bcin12g05760.1	12	12	565.24	0.912342	1.46227		Bcin16g02210.1	12	12	584.05	0.878169	0.211675		Bcin14g01750.1	15	15	525.04	0.208373	0.40325		Bcin16g02210.1	12	12	584.05	0.945276	0.131138
Bcin01g00930.1;BC1T_05799	12	12	450.76	0.674772	1.3441		Bcin11g06120.1	12	12	788.07	0.00225275	0.179752		Bcin16g02560.1	15	14	716.9	0.00331047	0.132754		Bcin09g00620.1;BC1T_09146	12	12	504.69	0.0131726	0.0996162
Bcin13g05370.1;BC1T_06429 ;BC1T_06429	12	12	538.8	0.025673	7.84823		Bcin01g06640.1;BC1T_00328	12	12	437.026	0.379088	0.117006		Bcin03g00380.1;BC1T_12537	15	14	734.06	0.00188695	0.114376		Bcin01g09330.1	12	12	468.7	0.811799	0.079729
Bcin01g07460.1;BC1T_00206 ;BC1T_00206 ;Bcin01g07460.1	12	12	358.801	0.150206	2.46011		Bcin09g00620.1;BC1T_09146	12	12	504.69	0.00148532	0.0606905		Bcin04g01640.1	14	14	546.44	0.000244557	158.558		Bcin01g06640.1;BC1T_00328	12	12	437.026	0.260036	0.0480528
Bcin01g00880.1	12	12	460.043	0.531801	1.42297		Bcin10g02530.1	12	12	471.578	0.0186365	0.033184		Bcin12g05640.1	14	14	511.94	2.16408e-05	127.721		Bcin10g02530.1	12	12	471.578	0.0273072	0.039706
Bcin09g01930.1	12	11	594.256	0.146675	4.0101		Bcin05g05900.1;BC1T_01794 ;BC1T_01794	12	12	548.185	0.00010682	0.0207701		Bcin07g04280.1;BC1T_07285	14	14	545.15	0.00539876	63.9032		Bcin05g05900.1;BC1T_01794 ;BC1T_01794	12	12	548.185	1.79191e-05	0.0267341
Bcin10g03930.1	12	11	501.53	0.826137	1.26351		Bcin01g07530.1;BC1T_00198 ;BC1T_00198	12	12	585.938	0.0019671	0.0179258		Bcin03g07730.1	14	14	654.94	0.00220861	59.476		Bcin01g07530.1;BC1T_00198 ;BC1T_00198	12	12	585.938	0.00261485	0.0200439
Bcin06g01840.1;BC1T_01188 ;BC1T_01188	12	11	428.66	0.0308785	8.42873		Bcin08g02120.1	12	12	672.03	3.00962e-05	0.00592402		Bcin10g03910.1;BC1T_15409	14	14	430.79	7.28799e-07	37.1553		Bcin08g02120.1	12	12	672.03	0.00115479	0.00721532
Bcin06g00380.1;BC1T_00988 ;BC1T_00988	11	11	358.69	0.427308	0.762253		Bcin04g00470.1;BC1T_07052 ;BC1T_07052 ;Bcin04g00470.1	11	11	333.123	0.00854027	26.1271		Bcin13g01730.1	14	14	401.42	0.00395654	33.827		Bcin12g03100.1	11	11	386.904	0.0661215	33.6527
Bcin03g03150.1	11	11	382.012	0.169657	0.0570775		Bcin10g02450.1;BC1T_04720 ;BC1T_04720	11	11	585.222	0.0225764	22.228		Bcin16g00960.1	14	14	402.634	2.54444e-05	24.9667		Bcin04g00470.1;BC1T_07052 ;BC1T_07052 ;Bcin04g00470.1	11	11	333.123	0.00233826	24.6415
Bcin03g01250.1;BC1T_02060 ;BC1T_02060	11	11	576.57	0.000517274	0.00961784		Bcin12g03100.1	11	11	386.904	0.0523013	19.8671		Bcin02g08170.1	14	14	386.873	9.34807e-05	13.4751		Bcin10g02450.1;BC1T_04720 ;BC1T_04720	11	11	585.222	0.00106458	18.9209
Bcin01g04530.1	11	11	573.49	0.00215594	0.0102151		Bcin13g05580.1;BC1T_06394 ;BC1T_06394 ;Bcin13g05580.1	11	11	405.95	0.0724327	13.7264		Bcin01g02880.1;BC1T_11838 ;BC1T_11838	14	14	496.716	0.000392366	13.1138		Bcin07g03460.1;BC1T_12601	11	11	412.283	0.0136317	8.73601
Bcin14g00830.1	11	11	410.925	0.528127	0.384964		Bcin12g00930.1;BC1T_03481 ;BC1T_03481	11	11	357.268	0.0391872	11.3455		Bcin07g02370.1;BC1T_02778 ;BC1T_02778	14	14	387.799	0.00436458	10.456		Bcin04g01050.1;BC1T_06967 ;BC1T_06967	11	11	581.73	0.0341432	6.48842
Bcin14g01540.1;BC1T_09011	11	11	431.97	0.446362	0.0215654		Bcin07g01070.1	11	11	433.36	0.601918	11.074		Bcin06g01690.1	14	14	615.22	0.00448703	6.22729		Bcin15g05610.1	11	11	450.51	0.0479707	5.85576
Bcin10g00590.1;BC1T_07364 ;BC1T_07364	11	11	436.14	0.262236	0.0656813		Bcin15g05610.1	11	11	450.51	0.106131	8.72491		Bcin05g05930.1;BC1T_01791 ;Bcin05g05930.1	14	14	734.395	0.0428872	5.54345		Bcin13g05580.1;BC1T_06394 ;BC1T_06394 ;Bcin13g05580.1	11	11	405.95	0.0491632	5.7726
Bcin01g04420.1;BC1T_13891 ;BC1T_13891	11	11	472.69	0.259109	0.673865		Bcin07g03460.1;BC1T_12601	11	11	412.283	0.0537871	7.94527		Bcin10g00110.1	14	14	486.36	0.128792	4.76883		Bcin12g00930.1;BC1T_03481 ;BC1T_03481	11	11	357.268	0.0731762	4.78849
Bcin04g01310.1;BC1T_10630 ;BC1T_10630	11	11	591.37	0.101073	0.47872		Bcin04g01050.1;BC1T_06967 ;BC1T_06967	11	11	581.73	0.0256281	6.96247		Bcin09g00980.1	14	14	389.674	0.00123274	4.33232		Bcin13g02510.1;BC1T_05980 ;BC1T_05980 ;Bcin13g02510.1	11	11	662.25	0.774991	4.30997
Bcin10g02340.1	11	11	418.714	0.178102	0.102761		Bcin01g06460.1;BC1T_00348 ;Bcin02g02920.1	11	9	496.39	0.0838062	3.08063		Bcin11g02610.1	14	14	467.02	0.0334107	4.13634		Bcin10g05050.1;BC1T_03611 ;BC1T_03611	11	11	428.43	0.426259	2.99217
Bcin05g02680.1;BC1T_01592 ;Bcin05g02680.1	11	11	459.66	0.821846	0.25328		Bcin10g05050.1;BC1T_03611 ;BC1T_03611	11	11	428.43	0.195602	1.76451		Bcin11g05610.1;BC1T_12074	14	14	562.114	0.274959	1.40811		Bcin01g06460.1;BC1T_00348 ;Bcin02g02920.1	11	9	496.39	0.264331	2.84132
Bcin07g01070.1	11	11	433.36	0.0274212	0.38498		Bcin03g00590.1;BC1T_02151	11	11	420.909	0.625687	1.05143		Bcin01g06320.1;BC1T_00365	14	13	608.79	0.87045	0.866137		Bcin14g02830.1;BC1T_10032	11	11	584.28	0.855764	1.57397
Bcin09g02050.1	11	10	494.5	0.00470891	0.0238726		Bcin13g02510.1;BC1T_05980 ;BC1T_05980 ;Bcin13g02510.1	11	11	662.25	0.626309	0.966692		Bcin07g01150.1;Bcin02g06070.1;BC1T_14930 ;Bcin03g06370.1;BC1T_06122	14	14	570.22	0.342684	0.702046		Bcin03g00590.1;BC1T_02151	11	11	420.909	0.805751	1.40751
Bcin16g01640.1	11	10	495.54	7.20676e-05	0.0182508		Bcin14g02830.1;BC1T_10032	11	11	584.28	0.516619	0.918518		Bcin03g04010.1;BC1T_00642	14	14	810.08	0.112673	0.344906		Bcin06g00380.1;BC1T_00988 ;BC1T_00988	11	11	358.69	0.545681	1.019
Bcin16g03530.1;BC1T_10932	11	8	304.61	0.412899	0.210279		Bcin04g01310.1;BC1T_10630 ;BC1T_10630	11	11	591.37	0.476104	0.782031		Bcin08g05630.1;BC1T_08946	14	14	708.33	0.0260165	0.236758		Bcin04g01310.1;BC1T_10630 ;BC1T_10630	11	11	591.37	0.331441	0.622457
Bcin13g02510.1;BC1T_05980 ;BC1T_05980 ;Bcin13g02510.1	11	11	662.25	0.979396	1.49519		Bcin01g04420.1;BC1T_13891 ;BC1T_13891	11	11	472.69	0.418305	0.759999		Bcin16g02130.1	14	14	656.3	0.00101558	0.0435113		Bcin01g04420.1;BC1T_13891 ;BC1T_13891	11	11	472.69	0.140716	0.6028
Bcin03g00590.1;BC1T_02151	11	11	420.909	0.923493	1.30661		Bcin06g00380.1;BC1T_00988 ;BC1T_00988	11	11	358.69	0.285867	0.62166		Bcin01g08160.1;BC1T_00102	14	14	405.154	0.0265167	0.0378126		Bcin07g01070.1	11	11	433.36	0.14635	0.538506
Bcin12g03100.1	11	11	386.904	0.0411941	25.3265		Bcin14g00830.1	11	11	410.925	0.768647	0.568597		Bcin06g05050.1	14	14	730.78	0.000600727	0.0308709		Bcin14g00830.1	11	11	410.925	0.639842	0.428288
Bcin07g03460.1;BC1T_12601	11	11	412.283	0.0112005	7.40282		Bcin05g02680.1;BC1T_01592 ;Bcin05g02680.1	11	11	459.66	0.978819	0.567828		Bcin06g03070.1	14	14	525.17	8.45376e-05	0.0141183		Bcin16g03530.1;BC1T_10932	11	8	304.61	0.559834	0.36108
Bcin10g02450.1;BC1T_04720 ;BC1T_04720	11	11	585.222	0.00171672	14.9835		Bcin16g03530.1;BC1T_10932	11	8	304.61	0.338329	0.191783		Bcin08g00890.1;BC1T_08372	14	13	766.81	1.71479e-08	0.00453099		Bcin05g02680.1;BC1T_01592 ;Bcin05g02680.1	11	11	459.66	0.968682	0.320134
Bcin15g05610.1	11	11	450.51	0.0313975	5.25268		Bcin10g00590.1;BC1T_07364 ;BC1T_07364	11	11	436.14	0.428615	0.137947		Bcin06g04540.1	13	13	541.13	0.000238717	200.546		Bcin10g02340.1	11	11	418.714	0.200605	0.108871
Bcin04g00470.1;BC1T_07052 ;BC1T_07052 ;Bcin04g00470.1	11	11	333.123	0.00415405	16.3545		Bcin10g02340.1	11	11	418.714	0.184778	0.112159		Bcin04g05920.1;BC1T_03845	13	13	356.38	0.00157856	76.121		Bcin03g03150.1	11	11	382.012	0.180751	0.0608569
Bcin13g05580.1;BC1T_06394 ;BC1T_06394 ;Bcin13g05580.1	11	11	405.95	0.0508083	10.5881		Bcin03g03150.1	11	11	382.012	0.248791	0.100868		Bcin12g03270.1	13	13	352.049	0.000135755	24.5952		Bcin10g00590.1;BC1T_07364 ;BC1T_07364	11	11	436.14	0.181634	0.051141
Bcin12g00930.1;BC1T_03481 ;BC1T_03481	11	11	357.268	0.0234786	4.14801		Bcin14g01540.1;BC1T_09011	11	11	431.97	0.513052	0.0269102		Bcin01g06220.1;BC1T_00383 ;BC1T_00383	13	13	497.005	0.000325659	19.1933		Bcin09g02050.1	11	10	494.5	0.0181327	0.0396122
Bcin14g02830.1;BC1T_10032	11	11	584.28	0.873163	1.34636		Bcin09g02050.1	11	10	494.5	0.00495022	0.0252868		Bcin13g04540.1;BC1T_13385	13	13	348.06	0.000428522	17.6118		Bcin14g01540.1;BC1T_09011	11	11	431.97	0.575517	0.032337
Bcin10g05050.1;BC1T_03611 ;BC1T_03611	11	11	428.43	0.036646	2.83935		Bcin16g01640.1	11	10	495.54	0.000187798	0.0245541		Bcin04g01660.1;BC1T_10581 ;Bcin04g01660.1	13	13	402.85	0.0367793	11.911		Bcin16g01640.1	11	10	495.54	0.0144487	0.025839
Bcin04g01050.1;BC1T_06967 ;BC1T_06967	11	11	581.73	0.0161626	6.69978		Bcin03g01250.1;BC1T_02060 ;BC1T_02060	11	11	576.57	0.000353465	0.0120825		Bcin05g05820.1;BC1T_01804	13	13	452.19	0.0414256	9.11865		Bcin01g04530.1	11	11	573.49	0.000204361	0.0117691
Bcin01g06460.1;BC1T_00348 ;Bcin02g02920.1	11	9	496.39	0.0402849	3.30505		Bcin01g04530.1	11	11	573.49	7.15067e-05	0.00660381		Bcin03g06940.1;BC1T_06212	13	13	587.78	0.00262475	7.61506		Bcin03g01250.1;BC1T_02060 ;BC1T_02060	11	11	576.57	0.000308931	0.0116493
Bcin06g00620.1	10	10	555.03	0.000234953	0.0203067		Bcin14g04350.1;Bcin14g04350.2	10	9	413.34	0.117978	41.3465		Bcin10g05700.1;BC1T_10246 ;BC1T_10246 ;Bcin10g05700.1	13	13	659.2	0.0110197	6.86075		Bcin07g02370.1;BC1T_02778 ;BC1T_02778	10	10	441.278	0.0425682	21.1997
Bcin08g06110.1;BC1T_11018 ;BC1T_11018	10	10	619.9	0.0616426	0.238022		Bcin04g01890.1;BC1T_14194 ;BC1T_14194	10	10	574.63	0.0266795	31.5075		Bcin11g05920.1;BC1T_16370 ;Bcin11g05920.1	13	13	450.227	0.0292151	6.48268		Bcin04g01890.1;BC1T_14194 ;BC1T_14194	10	10	574.63	0.0141188	18.9637
Bcin12g01300.1;BC1T_03437	10	10	404.52	0.430961	0.780093		Bcin07g02370.1;BC1T_02778 ;BC1T_02778	10	10	441.278	0.0226496	31.484		Bcin09g01930.1	13	13	460.83	0.0635237	5.7956		Bcin03g03880.1;BC1T_00625	10	9	489.603	0.00187277	15.9345
Bcin01g05280.1	10	10	552.25	0.00166767	0.0331011		Bcin10g01380.1;BC1T_05092	10	10	367.762	0.0174823	19.8938		Bcin11g04620.1;BC1T_03311	13	13	629.32	0.000229353	5.74006		Bcin14g04350.1;Bcin14g04350.2	10	9	413.34	0.10424	14.9797
Bcin08g00060.1	10	10	323.954	0.0719971	0.290459		Bcin03g03880.1;BC1T_00625	10	9	489.603	0.0162556	19.2742		Bcin10g03450.1	13	13	627.66	0.00292043	5.52341		Bcin15g03070.1;BC1T_02932 ;BC1T_02932	10	10	532.71	0.00830404	14.0576
Bcin08g05630.1;BC1T_08946	10	10	578.18	0.0267589	0.0745888		Bcin03g01490.1	10	10	418.317	0.0399659	12.0181		Bcin14g00830.1	13	13	348.622	0.248153	2.10081		Bcin10g01380.1;BC1T_05092	10	10	367.762	0.0150923	10.0901
Bcin16g02810.1;BC1T_09185 ;BC1T_09185	10	10	505.072	0.0429578	0.336633		Bcin02g01960.1	10	10	512.251	0.00271744	9.08216		Bcin15g01380.1;BC1T_15906	13	13	378.854	0.0756245	1.95542		Bcin02g01960.1	10	10	512.251	0.0167799	8.05726
Bcin10g00310.1;BC1T_07319 ;BC1T_07319 ;Bcin10g00310.2	10	10	685.83	0.000608467	0.0720604		Bcin15g03070.1;BC1T_02932 ;BC1T_02932	10	10	532.71	0.00346564	8.21809		Bcin05g05310.1	13	13	571.74	0.624431	1.15748		Bcin15g05580.1	10	10	522.9	0.0270318	7.99432
Bcin01g06500.1;BC1T_00344 ;BC1T_00344	10	10	364.413	0.728121	0.172456		Bcin16g03510.1;BC1T_10935 ;BC1T_10935	10	10	642.34	0.00457278	5.89021		Bcin07g07080.1;BC1T_11306	13	11	626.68	0.648117	0.840644		Bcin16g03510.1;BC1T_10935 ;BC1T_10935	10	10	642.34	0.000776478	7.25248
Bcin13g04640.1;BC1T_13374 ;BC1T_13374	10	10	564.01	0.342575	0.0207427		Bcin15g03290.1;BC1T_02961 ;BC1T_02961	10	10	287.29	0.0425132	5.16866		Bcin14g01380.1;BC1T_09030 ;Bcin14g01380.1	13	13	558.05	0.784845	0.298262		Bcin06g04330.1	10	10	392.189	0.276565	6.03342
Bcin02g07520.1;BC1T_10341 ;BC1T_10341	10	10	454.162	0.000682246	0.142742		Bcin15g05580.1	10	10	522.9	0.0115472	4.95162		Bcin01g00900.1	13	13	439.802	0.00171273	0.221187		Bcin03g01490.1	10	10	418.317	0.0222478	5.07406
Bcin04g03620.1	10	10	426.24	0.913736	0.674747		Bcin09g02320.1;BC1T_07152 ;BC1T_07152	10	10	230.258	0.194996	4.78758		Bcin01g02910.1	13	13	671.23	0.000805836	0.211243		Bcin02g00070.1	10	10	372.896	0.238488	4.8607
Bcin12g00180.1;BC1T_03579 ;BC1T_03579	10	10	437.88	3.90696e-05	0.0178257		Bcin06g04330.1	10	10	392.189	0.345968	3.31057		Bcin08g01580.1;BC1T_07899 ;Bcin08g01580.1	13	8	598.59	0.0194493	0.100279		Bcin07g04170.1	10	10	256.03	0.146252	3.99684
Bcin03g03630.1;BC1T_00594	10	10	445.13	0.0009739	0.0195829		Bcin07g04170.1	10	10	256.03	0.109144	3.06061		Bcin01g02160.1	13	13	543.94	0.00323725	0.0941259		Bcin15g03290.1;BC1T_02961 ;BC1T_02961	10	10	287.29	0.043078	3.55811
Bcin10g01260.1;BC1T_05106	10	10	490.16	0.522704	0.929028		Bcin08g05770.1	10	10	416.36	0.140712	2.3979		Bcin13g05770.1;BC1T_06368 ;Bcin13g05770.1	13	11	441.98	0.000956377	0.0611147		Bcin09g02320.1;BC1T_07152 ;BC1T_07152	10	10	230.258	0.170431	3.04204
Bcin11g00440.1;BC1T_09640 ;Bcin11g00440.1	10	10	412.13	0.369876	1.10041		Bcin03g08710.1	10	10	407.42	0.196294	2.12266		Bcin07g05440.1	13	13	681.82	0.000124249	0.0547574		Bcin06g01730.1	10	10	331.88	0.98487	3.00426
Bcin03g01490.1	10	10	418.317	0.00331592	5.66439		Bcin03g05060.1	10	9	469.593	0.171634	1.93853		Bcin09g02050.1	13	13	527.247	0.000329212	0.0487901		Bcin03g05330.1	10	10	500.11	0.130491	2.50123
Bcin03g08710.1	10	10	407.42	0.440573	1.50003		Bcin02g00070.1	10	10	372.896	0.0332004	1.86117		Bcin02g00220.1	13	13	694.05	0.000779872	0.0461487		Bcin11g02610.1	10	10	271.67	0.999486	1.94255
Bcin02g00070.1	10	10	372.896	0.222349	1.55997		Bcin11g02610.1	10	10	271.67	0.428227	1.25694		Bcin01g02690.1	13	12	743.51	0.000391912	0.0409308		Bcin08g05770.1	10	10	416.36	0.473807	1.93247
Bcin08g05770.1	10	10	416.36	0.154822	1.64631		Bcin03g05330.1	10	10	500.11	0.96795	1.15133		Bcin06g02140.1	13	13	619.714	0.000335905	0.0251017		Bcin03g05060.1	10	9	469.593	0.48855	1.89514
Bcin15g03290.1;BC1T_02961 ;BC1T_02961	10	10	287.29	0.0179521	3.4624		Bcin06g06330.1	10	9	340.5	0.9724	1.08504		Bcin14g04450.1	13	13	664.31	0.00507375	0.0208842		Bcin03g08710.1	10	10	407.42	0.533979	1.63602
Bcin10g01380.1;BC1T_05092	10	10	367.762	0.0145419	9.79343		Bcin11g00440.1;BC1T_09640 ;Bcin11g00440.1	10	10	412.13	0.592959	0.93202		Bcin05g01510.1;BC1T_12455	13	13	774.128	0.0042188	0.0108623		Bcin04g03620.1	10	10	426.24	0.628311	1.42201
Bcin16g03510.1;BC1T_10935 ;BC1T_10935	10	10	642.34	0.0761368	2.84512		Bcin06g01730.1	10	10	331.88	0.45754	0.843347		Bcin08g04590.1	13	13	806.93	9.94207e-05	0.00727461		Bcin10g01260.1;BC1T_05106	10	10	490.16	0.711674	1.29817
Bcin09g02320.1;BC1T_07152 ;BC1T_07152	10	10	230.258	0.205767	2.77031		Bcin04g03620.1	10	10	426.24	0.967461	0.830565		Bcin16g02770.1;BC1T_09180	13	13	666.525	0.0219402	0.00526255		Bcin06g06330.1	10	9	340.5	0.802588	1.28615
Bcin07g04170.1	10	10	256.03	0.0368639	4.59645		Bcin10g01260.1;BC1T_05106	10	10	490.16	0.313702	0.657649		Bcin06g06670.1	13	13	625.75	0.000413431	0.00263934		Bcin12g01300.1;BC1T_03437	10	10	404.52	0.584276	1.19216
Bcin06g01730.1	10	10	331.88	0.729708	1.49878		Bcin12g01300.1;BC1T_03437	10	10	404.52	0.320635	0.637745		Bcin06g04830.1;BC1T_02365 ;Bcin06g04830.1	12	12	377.72	0.000774879	42.4682		Bcin16g02810.1;BC1T_09185 ;BC1T_09185	10	10	505.072	0.421842	0.842282
Bcin07g02370.1;BC1T_02778 ;BC1T_02778	10	10	441.278	0.0195279	25.1083		Bcin08g06110.1;BC1T_11018 ;BC1T_11018	10	10	619.9	0.267862	0.431665		Bcin16g04000.1	12	12	345.476	1.22628e-05	42.3971		Bcin11g00440.1;BC1T_09640 ;Bcin11g00440.1	10	10	412.13	0.55202	0.789155
Bcin03g05330.1	10	10	500.11	0.689428	2.0793		Bcin16g02810.1;BC1T_09185 ;BC1T_09185	10	10	505.072	0.146637	0.321819		Bcin07g00520.1;BC1T_05408	12	12	422.82	0.00637786	38.6745		Bcin08g06110.1;BC1T_11018 ;BC1T_11018	10	10	619.9	0.436802	0.608015
Bcin11g02610.1	10	10	271.67	0.191802	1.61068		Bcin08g00060.1	10	10	323.954	0.0910483	0.314667		Bcin07g06600.1	12	12	615.385	0.00316946	14.2071		Bcin08g00060.1	10	10	323.954	0.275249	0.473276
Bcin06g04330.1	10	10	392.189	0.188243	6.02877		Bcin01g06500.1;BC1T_00344 ;BC1T_00344	10	10	364.413	0.884808	0.310108		Bcin11g06140.1	12	12	495.357	0.000612449	9.96883		Bcin02g07520.1;BC1T_10341 ;BC1T_10341	10	10	454.162	0.00750588	0.211837
Bcin15g05580.1	10	10	522.9	0.00608487	4.69098		Bcin02g07520.1;BC1T_10341 ;BC1T_10341	10	10	454.162	0.00581168	0.165798		Bcin06g05120.1	12	12	770.57	0.0185849	8.92838		Bcin10g00310.1;BC1T_07319 ;BC1T_07319 ;Bcin10g00310.2	10	10	685.83	0.0150286	0.119293
Bcin02g01960.1	10	10	512.251	0.00724181	11.0378		Bcin08g05630.1;BC1T_08946	10	10	578.18	0.0958504	0.105721		Bcin01g05550.1	12	12	520.75	0.000313581	5.5377		Bcin01g06500.1;BC1T_00344 ;BC1T_00344	10	10	364.413	0.444777	0.0941543
Bcin04g01890.1;BC1T_14194 ;BC1T_14194	10	10	574.63	0.014685	19.902		Bcin10g00310.1;BC1T_07319 ;BC1T_07319 ;Bcin10g00310.2	10	10	685.83	0.00131376	0.081423		Bcin12g02170.1;BC1T_03095	12	12	430.02	0.0202173	1.43288		Bcin08g05630.1;BC1T_08946	10	10	578.18	0.0295834	0.0879116
Bcin15g03070.1;BC1T_02932 ;BC1T_02932	10	10	532.71	0.00865201	6.56514		Bcin13g04640.1;BC1T_13374 ;BC1T_13374	10	10	564.01	0.37861	0.03389		Bcin05g02410.1	12	9	795.3	0.574874	0.855397		Bcin01g05280.1	10	10	552.25	0.00430012	0.0467357
Bcin06g06330.1	10	9	340.5	0.598866	1.26989		Bcin12g00180.1;BC1T_03579 ;BC1T_03579	10	10	437.88	0.000246704	0.0268049		Bcin12g05700.1;BC1T_13690	12	12	507.267	0.130624	0.594888		Bcin12g00180.1;BC1T_03579 ;BC1T_03579	10	10	437.88	0.00041801	0.0320974
Bcin03g05060.1	10	9	469.593	0.271238	1.18402		Bcin03g03630.1;BC1T_00594	10	10	445.13	0.00120077	0.0193183		Bcin15g03370.1;BC1T_02972 ;Bcin15g03370.1	12	12	329.88	0.966917	0.415026		Bcin06g00620.1	10	10	555.03	0.000345548	0.020728
Bcin14g04350.1;Bcin14g04350.2	10	9	413.34	0.160815	17.2783		Bcin01g05280.1	10	10	552.25	0.000591481	0.017997		Bcin11g03220.1	12	12	444.38	0.00696109	0.33344		Bcin03g03630.1;BC1T_00594	10	10	445.13	0.000827001	0.0154054
Bcin03g03880.1;BC1T_00625	10	9	489.603	0.00190861	12.7736		Bcin06g00620.1	10	10	555.03	5.69754e-05	0.0152592		Bcin01g01760.1	12	11	483.77	0.000282925	0.13429		Bcin13g04640.1;BC1T_13374 ;BC1T_13374	10	10	564.01	0.263786	0.0137406
Bcin14g05400.1;BC1T_10777 ;BC1T_10777	9	9	456.92	0.499211	0.944928		Bcin01g00550.1;BC1T_14039 ;BC1T_14039	9	2	360.137	0.16208	26.5135		Bcin09g04790.1	12	12	517.68	0.000377286	0.085119		Bcin01g00550.1;BC1T_14039 ;BC1T_14039	9	2	360.137	0.0703596	31.7734
Bcin05g01600.1;BC1T_12468	9	9	389.99	0.479426	0.85429		Bcin11g01420.1;BC1T_03990 ;BC1T_03990	9	8	271.437	0.0114182	22.9706		Bcin11g06440.1;BC1T_12859 ;Bcin11g06440.1	12	10	548.65	0.000566044	0.044327		Bcin12g02760.1;BC1T_03170	9	9	280.49	0.102009	30.138
Bcin03g00005.1	9	9	430.31	0.0311999	0.0222789		Bcin01g08970.1	9	9	325.358	0.0010741	17.0089		Bcin04g01670.1	11	10	353.13	0.0254807	412.588		Bcin11g01420.1;BC1T_03990 ;BC1T_03990	9	8	271.437	0.0190981	20.5269
Bcin06g03350.1;BC1T_05714 ;BC1T_05714 ;Bcin06g03350.1	9	9	234.736	0.436593	0.805391		Bcin10g04580.1	9	9	271.818	0.136078	10.0863		Bcin06g07600.1	11	11	534.77	0.000339533	175.297		Bcin01g08970.1	9	9	325.358	0.00257793	16.9452
Bcin13g04540.1;BC1T_13385 ;BC1T_13385 ;Bcin13g04540.1	9	9	241.87	0.708647	0.966546		Bcin15g02460.1	9	9	273.521	0.0528705	6.0459		Bcin09g04240.1;Bcin03g04090.1;BC1T_00654	11	11	533.55	0.000291687	89.2849		Bcin02g04920.1;BC1T_14594 ;BC1T_14594	9	9	501.08	0.393971	11.6327
Bcin12g00950.1	9	9	425.35	0.0131924	0.100895		Bcin10g02230.1;BC1T_15213	9	9	394.01	0.00747229	5.64276		Bcin07g06060.1;BC1T_11639	11	11	444.73	0.00101381	80.1643		Bcin12g02670.1	9	9	334.28	0.829245	8.59761
Bcin11g03970.1;BC1T_03399 ;BC1T_03399	9	9	418.67	0.117833	0.328439		Bcin12g02760.1;BC1T_03170	9	9	280.49	0.43391	4.92577		Bcin07g03810.1	11	11	264.595	0.000134668	67.789		Bcin15g02460.1	9	9	273.521	0.0426527	7.23056
Bcin10g01890.1;BC1T_14820	9	9	512.84	7.57059e-05	0.028101		Bcin11g04420.1	9	8	460.02	0.0348391	4.74754		Bcin05g01750.1	11	10	283.84	0.0105451	37.228		Bcin02g00480.1	9	9	383.346	0.380231	5.89032
Bcin10g06130.1;BC1T_13970	9	9	511	0.000162368	0.00537079		Bcin05g05960.1	9	9	274.837	0.0057916	4.58038		Bcin15g03580.1;Bcin15g03580.2;BC1T_03001	11	8	382.76	0.00604348	35.9792		Bcin05g05960.1	9	9	274.837	0.00142109	5.04859
Bcin15g03470.1;BC1T_02986 ;BC1T_02986	9	9	405.74	0.408441	0.800961		Bcin05g04420.1;BC1T_01334	9	9	439.55	0.24598	4.10187		Bcin09g02680.1	11	11	321.621	0.00015422	31.1595		Bcin10g02230.1;BC1T_15213	9	9	394.01	0.00454312	4.97263
Bcin06g06300.1	9	9	296.74	0.23309	0.173067		Bcin02g00480.1	9	9	383.346	0.375445	2.26523		Bcin04g05260.1;BC1T_15093	11	11	416.19	0.00267205	27.8019		Bcin15g03470.1;BC1T_02986 ;BC1T_02986	9	9	405.74	0.8924	4.66333
Bcin04g01870.1	9	9	334.896	0.47063	0.229257		Bcin02g04920.1;BC1T_14594 ;BC1T_14594	9	9	501.08	0.320642	2.16554		Bcin10g05230.1	11	11	306.145	0.0134315	20.4779		Bcin10g04580.1	9	9	271.818	0.131965	4.19264
Bcin12g04530.1	9	9	489.15	0.0086094	0.0745205		Bcin05g00480.1;BC1T_10809 ;BC1T_10809	9	9	322.57	0.283169	1.89412		Bcin12g06000.1;BC1T_10144	11	11	347.37	0.00326506	19.59		Bcin11g04420.1	9	8	460.02	0.13574	3.64878
Bcin09g04440.1	9	9	449.77	0.00314887	0.0176503		Bcin01g00980.1;BC1T_05810 ;BC1T_05810	9	9	402.89	0.185702	1.7922		Bcin01g07880.2;Bcin01g07880.1	11	11	421.924	7.37062e-05	17.7401		Bcin11g00400.1	9	7	508.624	0.546046	2.39966
Bcin06g05200.1	9	9	528.94	0.0184146	0.440721		Bcin12g02670.1	9	9	334.28	0.673648	1.46345		Bcin14g03700.1	11	11	350.01	0.000270627	15.9939		Bcin01g00980.1;BC1T_05810 ;BC1T_05810	9	9	402.89	0.0210773	2.19413
Bcin03g00290.1;BC1T_12522	9	9	324.154	0.00130916	0.0182179		Bcin04g00140.1	9	9	327.876	0.601761	1.38795		Bcin06g07280.1	11	11	431.53	0.000579456	13.5056		Bcin07g06550.1	9	9	332.33	0.509287	2.15861
Bcin11g02900.1;BC1T_04810 ;BC1T_04810	9	9	319.988	0.00884595	0.0202253		Bcin15g03470.1;BC1T_02986 ;BC1T_02986	9	9	405.74	0.679641	1.01938		Bcin03g09280.1;BC1T_15049 ;Bcin03g09280.1	11	11	382.95	0.0105332	11.9455		Bcin14g05400.1;BC1T_10777 ;BC1T_10777	9	9	456.92	0.884168	1.80133
Bcin06g04500.1;BC1T_02410 ;Bcin06g04500.1	9	9	384.85	0.00323336	0.270613		Bcin07g06550.1	9	9	332.33	0.659014	0.956126		Bcin03g01130.1;BC1T_02079	11	11	345.721	0.003496	9.07799		Bcin05g00480.1;BC1T_10809 ;BC1T_10809	9	9	322.57	0.291365	1.77062
Bcin01g03020.1;BC1T_11821 ;Bcin01g03020.1	9	9	405.91	0.669168	0.0609372		Bcin13g04540.1;BC1T_13385 ;BC1T_13385 ;Bcin13g04540.1	9	9	241.87	0.644607	0.892875		Bcin14g00180.1;BC1T_13823	11	11	475.06	0.0215145	8.60664		Bcin05g04420.1;BC1T_01334	9	9	439.55	0.323157	1.66166
Bcin15g03060.1;BC1T_02930	9	9	282.134	0.0480757	0.0201812		Bcin11g00400.1	9	7	508.624	0.547227	0.813098		Bcin16g03510.1;BC1T_10935	11	11	759.86	0.00187247	6.46844		Bcin04g00140.1	9	9	327.876	0.291015	1.50862
Bcin01g10140.1;BC1T_05298	9	9	175.48	0.0303455	0.138075		Bcin05g01600.1;BC1T_12468	9	9	389.99	0.319446	0.718975		Bcin05g04270.1;BC1T_01354 ;BC1T_01354	11	11	279.75	0.0564847	5.81551		Bcin13g04540.1;BC1T_13385 ;BC1T_13385 ;Bcin13g04540.1	9	9	241.87	0.932316	1.26785
Bcin16g04460.1;BC1T_12343	9	9	389.13	4.46265e-05	0.0170154		Bcin06g05200.1	9	9	528.94	0.117357	0.665193		Bcin01g10660.1	11	11	366.52	0.00292002	5.4502		Bcin06g03350.1;BC1T_05714 ;BC1T_05714 ;Bcin06g03350.1	9	9	234.736	0.568824	1.10942
Bcin06g07380.1;BC1T_14231	9	9	254.103	0.151145	0.0117567		Bcin14g05400.1;BC1T_10777 ;BC1T_10777	9	9	456.92	0.282334	0.614525		Bcin10g02450.1;BC1T_04720	11	11	397.169	0.0550192	5.41568		Bcin05g01600.1;BC1T_12468	9	9	389.99	0.556087	1.09544
Bcin05g04720.1;BC1T_13036 ;BC1T_13036	9	8	382.17	0.0242904	0.145209		Bcin06g03350.1;BC1T_05714 ;BC1T_05714 ;Bcin06g03350.1	9	9	234.736	0.302862	0.610931		Bcin02g05950.1;BC1T_16155	11	11	426.3	0.0506643	5.3746		Bcin06g05200.1	9	9	528.94	0.285867	0.679586
Bcin02g02150.1;BC1T_02526	9	8	250.333	0.612301	0.0780297		Bcin11g03970.1;BC1T_03399 ;BC1T_03399	9	9	418.67	0.0246312	0.282084		Bcin08g02380.1;BC1T_09563	11	11	382.1	0.0131043	3.18022		Bcin06g04500.1;BC1T_02410 ;Bcin06g04500.1	9	9	384.85	0.136664	0.462142
Bcin11g00400.1	9	7	508.624	0.286023	0.68763		Bcin04g01870.1	9	9	334.896	0.372614	0.191386		Bcin09g06420.1;BC1T_07702	11	11	283.69	0.027303	3.14682		Bcin05g04720.1;BC1T_13036 ;BC1T_13036	9	8	382.17	0.124367	0.310141
Bcin01g00980.1;BC1T_05810 ;BC1T_05810	9	9	402.89	0.0379368	1.84803		Bcin06g06300.1	9	9	296.74	0.262902	0.190189		Bcin13g05610.1;BC1T_06387	11	11	484.38	0.189845	2.62727		Bcin06g06300.1	9	9	296.74	0.349775	0.251914
Bcin02g04920.1;BC1T_14594 ;BC1T_14594	9	9	501.08	0.52517	1.60215		Bcin01g10140.1;BC1T_05298	9	9	175.48	0.0506301	0.159343		Bcin08g07010.1	11	11	485.97	0.205029	2.34194		Bcin04g01870.1	9	9	334.896	0.419231	0.204127
Bcin05g00480.1;BC1T_10809 ;BC1T_10809	9	9	322.57	0.289938	1.56457		Bcin05g04720.1;BC1T_13036 ;BC1T_13036	9	8	382.17	0.0136112	0.135195		Bcin08g06700.1;BC1T_11454	11	11	473.77	0.235784	2.20195		Bcin11g03970.1;BC1T_03399 ;BC1T_03399	9	9	418.67	0.0187334	0.194284
Bcin05g05960.1	9	9	274.837	0.0035145	4.17434		Bcin06g04500.1;BC1T_02410 ;Bcin06g04500.1	9	9	384.85	2.73216e-05	0.132243		Bcin16g03530.1;BC1T_10932 ;BC1T_10932	11	11	369.05	0.306693	1.87173		Bcin12g00950.1	9	9	425.35	0.0230045	0.150141
Bcin01g08970.1	9	9	325.358	0.00209979	18.3911		Bcin12g00950.1	9	9	425.35	0.012975	0.0968734		Bcin03g06170.1;BC1T_06094 ;Bcin03g06170.1	11	11	385.49	0.682179	1.13589		Bcin01g10140.1;BC1T_05298	9	9	175.48	0.0122131	0.0733327
Bcin10g02230.1;BC1T_15213	9	9	394.01	0.00121013	5.43576		Bcin02g02150.1;BC1T_02526	9	8	250.333	0.655891	0.0933407		Bcin03g01480.1;BC1T_02031 ;BC1T_02031	11	11	398.99	0.856072	0.840287		Bcin03g00290.1;BC1T_12522	9	9	324.154	0.00773115	0.0481028
Bcin07g06550.1	9	9	332.33	0.866931	1.37381		Bcin01g03020.1;BC1T_11821 ;Bcin01g03020.1	9	9	405.91	0.605059	0.0723646		Bcin09g04850.1;BC1T_09832	11	7	427.171	0.155406	0.720986		Bcin12g04530.1	9	9	489.15	0.00240413	0.046101
Bcin05g04420.1;BC1T_01334	9	9	439.55	0.267619	2.20334		Bcin12g04530.1	9	9	489.15	0.00187706	0.0514372		Bcin09g00480.1	11	11	728.44	0.262634	0.695758		Bcin03g00005.1	9	9	430.31	0.0531045	0.0438603
Bcin04g00140.1	9	9	327.876	0.343495	1.38862		Bcin10g01890.1;BC1T_14820	9	9	512.84	3.09068e-05	0.0252031		Bcin01g09330.1	11	11	452.52	0.70686	0.626738		Bcin02g02150.1;BC1T_02526	9	8	250.333	0.355231	0.0325856
Bcin10g04580.1	9	9	271.818	0.111064	3.36176		Bcin15g03060.1;BC1T_02930	9	9	282.134	0.0527736	0.0208332		Bcin02g08230.1;BC1T_13960	11	11	548.37	0.0123327	0.407574		Bcin10g01890.1;BC1T_14820	9	9	512.84	5.80856e-05	0.0290708
Bcin12g02670.1	9	9	334.28	0.763374	1.6784		Bcin03g00290.1;BC1T_12522	9	9	324.154	0.000223127	0.0196149		Bcin16g02810.1;BC1T_09185	11	11	471.15	0.029932	0.194833		Bcin11g02900.1;BC1T_04810 ;BC1T_04810	9	9	319.988	0.0133953	0.0260044
Bcin12g02760.1;BC1T_03170	9	9	280.49	0.460813	6.55757		Bcin03g00005.1	9	9	430.31	0.0246548	0.0185177		Bcin02g09370.1	11	11	380.42	0.00826377	0.186314		Bcin09g04440.1	9	9	449.77	0.0060451	0.0250717
Bcin02g00480.1	9	9	383.346	0.223688	4.56382		Bcin09g04440.1	9	9	449.77	0.00384784	0.0182282		Bcin07g05550.1	11	11	458.79	0.00320712	0.100147		Bcin16g04460.1;BC1T_12343	9	9	389.13	0.000162142	0.0220393
Bcin15g02460.1	9	9	273.521	0.119976	5.54624		Bcin16g04460.1;BC1T_12343	9	9	389.13	9.60085e-05	0.0179825		Bcin07g04290.1;BC1T_07284	11	11	597.515	0.000159749	0.0133535		Bcin01g03020.1;BC1T_11821 ;Bcin01g03020.1	9	9	405.91	0.272162	0.0215931
Bcin11g04420.1	9	8	460.02	0.0250761	3.91339		Bcin10g06130.1;BC1T_13970	9	9	511	0.00097408	0.0121111		Bcin06g00960.1;BC1T_01064	10	10	462.75	0.000634263	392.729		Bcin10g06130.1;BC1T_13970	9	9	511	0.000669398	0.0200238
Bcin11g01420.1;BC1T_03990 ;BC1T_03990	9	8	271.437	0.000854751	18.7775		Bcin11g02900.1;BC1T_04810 ;BC1T_04810	9	9	319.988	0.00314029	0.0112009		Bcin13g05370.1;BC1T_06429 ;Bcin13g05370.1	10	10	404.77	0.000359291	107.496		Bcin15g03060.1;BC1T_02930	9	9	282.134	0.0365769	0.0151925
Bcin01g00550.1;BC1T_14039 ;BC1T_14039	9	2	360.137	0.0803505	15.7804		Bcin06g07380.1;BC1T_14231	9	9	254.103	0.0687071	0.00104119		Bcin03g00590.1;BC1T_02151 ;Bcin03g00590.1	10	10	306.958	0.012832	51.0236		Bcin06g07380.1;BC1T_14231	9	9	254.103	0.0916991	0.00286994
Bcin12g02170.1;BC1T_03095 ;BC1T_03095	8	8	252.28	0.625549	0.563584		Bcin16g00960.1	8	7	143.889	0.00895011	89.7721		Bcin16g01640.1	10	10	421	0.000405078	44.0503		Bcin04g06890.1;BC1T_12253	8	8	553.33	0.115114	100.577
Bcin04g01450.1;BC1T_10614	8	8	241.25	0.469918	0.110196		Bcin13g00230.1;BC1T_14120 ;BC1T_14120	8	8	316.02	0.0262802	39.9414		Bcin12g04670.1	10	10	406.849	0.00116585	27.9171		Bcin16g00960.1	8	7	143.889	0.0124003	50.0979
Bcin05g06430.1	8	8	279.49	0.764378	0.24517		Bcin13g03620.1;BC1T_04945	8	8	444.1	0.0366319	23.6584		Bcin01g06150.1;BC1T_00391	10	10	404.34	0.00115047	24.2079		Bcin13g00230.1;BC1T_14120 ;BC1T_14120	8	8	316.02	0.023309	27.1492
Bcin03g07240.1	8	8	299.86	0.390678	0.811731		Bcin04g06890.1;BC1T_12253	8	8	553.33	0.0895501	21.7586		Bcin01g04340.1;BC1T_12242	10	10	270.422	0.0020889	20.0511		Bcin02g05880.1	8	8	295.8	0.22585	20.0314
Bcin10g04650.1;BC1T_03654 ;BC1T_03654	8	8	333.79	0.404176	0.942268		Bcin08g03150.1;BC1T_06804 ;BC1T_06804	8	8	250.014	0.0097148	13.8515		Bcin01g02090.1	10	10	409.6	0.022631	17.163		Bcin14g01710.1;BC1T_08988	8	8	194.529	0.0256218	16.9898
Bcin03g06170.1;BC1T_06094 ;BC1T_06094	8	8	363.23	0.507914	0.890529		Bcin13g05020.1	8	8	389.219	0.0376237	12.9067		Bcin08g05770.1	10	10	461.53	0.00189	17.0257		Bcin08g03150.1;BC1T_06804 ;BC1T_06804	8	8	250.014	0.0361383	14.8906
Bcin10g04330.1	8	8	416.4	0.000372129	0.0495922		Bcin16g04710.1;BC1T_12309	8	8	345.09	0.0233497	12.863		Bcin15g02610.1	10	10	357.98	0.000115653	14.1124		Bcin13g05020.1	8	8	389.219	0.00738489	14.7128
Bcin01g08070.1	8	8	299.226	0.122158	0.359445		Bcin14g01710.1;BC1T_08988	8	8	194.529	0.0491698	11.9832		Bcin03g01520.1;BC1T_02025 ;Bcin03g01520.1	10	10	361.668	0.0136463	12.2948		Bcin07g03520.1	8	8	302.415	0.191938	13.999
Bcin14g00650.1	8	8	200.5	0.0128897	0.0408665		Bcin07g03040.1	8	8	254.356	0.030452	10.9426		Bcin03g08260.1;BC1T_06723 ;Bcin03g08260.1	10	10	375.976	4.82512e-07	12.1397		Bcin16g04710.1;BC1T_12309	8	8	345.09	0.0134255	13.3124
Bcin03g06180.1;BC1T_06095 ;BC1T_06095	8	8	244.45	0.916591	0.947413		Bcin10g05410.1;BC1T_10189 ;BC1T_10189 ;Bcin10g05410.1	8	7	283.05	0.0147967	10.6882		Bcin03g02710.1	10	10	357.2	0.00312695	9.49675		Bcin13g03620.1;BC1T_04945	8	8	444.1	0.00674424	10.5426
Bcin13g02960.1	8	8	276.142	0.0320569	0.0561667		Bcin07g03520.1	8	8	302.415	0.202299	4.99608		Bcin01g08970.1	10	10	503.003	0.00117574	8.30202		Bcin10g05410.1;BC1T_10189 ;BC1T_10189 ;Bcin10g05410.1	8	7	283.05	0.00942482	8.57453
BC1T_08529 ;Bcin14g02370.1;Bcin14g02370.1;BC1T_08529	8	8	206.15	0.515703	0.89264		Bcin12g05730.1;BC1T_13687 ;BC1T_13687	8	8	279.075	0.244074	4.12586		Bcin06g02610.1	10	10	272.45	0.0453542	6.08397		Bcin07g03040.1	8	8	254.356	0.0269058	7.74454
Bcin04g05190.1;BC1T_15084 ;BC1T_15084 ;Bcin04g05190.1	8	8	266.388	0.307221	0.645411		Bcin03g06090.1;BC1T_06085 ;BC1T_06085	8	8	277.089	0.266394	3.85342		Bcin07g05090.1;BC1T_09346 ;BC1T_09346	10	10	433.19	0.0315721	4.38998		Bcin01g08070.1	8	8	299.226	0.793886	4.01189
Bcin01g02810.1	8	7	255.555	0.771788	0.941921		Bcin02g01540.1	8	8	299.01	0.163682	3.83544		Bcin15g03640.1;BC1T_03009	10	10	349.01	0.102603	3.3424		Bcin12g03150.1;BC1T_03222 ;BC1T_03222	8	8	375.286	0.0472559	3.98192
Bcin03g00380.1;BC1T_12537	8	7	397.51	0.000288361	0.162103		Bcin12g03150.1;BC1T_03222 ;BC1T_03222	8	8	375.286	0.0118431	3.40822		Bcin16g03410.1;BC1T_10949	10	10	441.25	0.161911	3.09885		Bcin08g05320.1;BC1T_08895 ;BC1T_08895	8	8	394.22	0.00456847	3.3671
Bcin07g03040.1	8	8	254.356	0.0235048	7.39728		BC1T_08529 ;Bcin14g02370.1;Bcin14g02370.1;BC1T_08529	8	8	206.15	0.940713	3.08882		Bcin06g06350.1	10	10	520.37	0.209167	2.66656		BC1T_11316 ;BC1T_02808 ;Bcin02g06800.1;BC1T_11316 ;Bcin07g02150.1;Bcin07g02150.1;BC1T_02808	8	8	221.45	0.123945	2.80641
Bcin13g03620.1;BC1T_04945	8	8	444.1	0.00703984	17.8453		Bcin08g05320.1;BC1T_08895 ;BC1T_08895	8	8	394.22	0.100789	2.92918		Bcin06g06560.1;BC1T_06330	10	10	427.096	0.144533	2.49897		Bcin02g02920.1;BC1T_14763 ;BC1T_14763	8	6	311.6	0.966484	2.48249
Bcin08g01540.1;BC1T_07905 ;BC1T_07905	8	8	374.3	0.756362	1.17829		Bcin02g05880.1	8	8	295.8	0.0681737	2.90411		Bcin03g04790.1;BC1T_00765 ;Bcin03g04790.1	10	10	263.14	0.612157	1.05949		Bcin10g01180.1	8	8	363.85	0.778524	2.18456
Bcin03g06090.1;BC1T_06085 ;BC1T_06085	8	8	277.089	0.444059	1.79084		Bcin03g01130.1;BC1T_02079 ;Bcin03g01130.1	8	8	229.619	0.29531	2.36041		Bcin12g03880.1;BC1T_08696 ;BC1T_08696 ;Bcin12g03880.1	10	10	335.85	0.884515	0.901152		Bcin02g01540.1	8	8	299.01	0.238995	2.16416
BC1T_11316 ;BC1T_02808 ;Bcin02g06800.1;BC1T_11316 ;Bcin07g02150.1;Bcin07g02150.1;BC1T_02808	8	8	221.45	0.119115	2.55543		Bcin10g01180.1	8	8	363.85	0.121694	1.77062		Bcin12g01360.1	10	10	449.59	0.448378	0.755361		Bcin03g06090.1;BC1T_06085 ;BC1T_06085	8	8	277.089	0.323127	2.16216
Bcin04g06890.1;BC1T_12253	8	8	553.33	0.0953498	41.6408		Bcin02g02920.1;BC1T_14763 ;BC1T_14763	8	6	311.6	0.268042	1.67131		Bcin16g04150.1	10	10	394.4	0.214034	0.634807		Bcin07g04130.1	8	8	274.987	0.686983	2.12147
Bcin14g01710.1;BC1T_08988	8	8	194.529	0.0457444	21.3311		Bcin11g06020.1;BC1T_14862 ;BC1T_14862	8	8	381.11	0.747445	1.31168		Bcin10g04320.1;BC1T_03711 ;BC1T_03711	10	10	414.81	0.0668774	0.554151		Bcin01g02810.1	8	7	255.555	0.86064	1.83457
Bcin02g01540.1	8	8	299.01	0.153453	2.53478		Bcin10g04650.1;BC1T_03654 ;BC1T_03654	8	8	333.79	0.481284	1.20892		Bcin03g03840.1;BC1T_00618	10	10	327.752	0.116156	0.441943		Bcin02g01370.1	8	8	319.834	0.750863	1.41138
Bcin03g01820.1;BC1T_01982 ;BC1T_01982	8	8	317.76	0.623402	1.03729		Bcin03g07240.1	8	8	299.86	0.918191	1.1843		Bcin01g06500.1;BC1T_00344	10	10	370.27	0.574534	0.439934		Bcin01g02090.1	8	7	327.93	0.668772	1.38587
Bcin12g03150.1;BC1T_03222 ;BC1T_03222	8	8	375.286	0.00262475	4.2971		BC1T_11316 ;BC1T_02808 ;Bcin02g06800.1;BC1T_11316 ;Bcin07g02150.1;Bcin07g02150.1;BC1T_02808	8	8	221.45	0.844769	1.15649		Bcin02g07620.1;BC1T_10331 ;Bcin02g07620.1	10	9	282.933	0.0049824	0.18719		Bcin03g01820.1;BC1T_01982 ;BC1T_01982	8	8	317.76	0.648648	1.31269
Bcin07g03520.1	8	8	302.415	0.273494	9.86847		Bcin07g04130.1	8	8	274.987	0.966504	1.13436		Bcin01g08150.1	10	10	509.04	0.542665	0.114044		Bcin01g03070.1	8	8	369.994	0.9028	1.30949
Bcin08g03150.1;BC1T_06804 ;BC1T_06804	8	8	250.014	0.00892097	18.17		Bcin01g02090.1	8	7	327.93	0.887171	1.10206		Bcin07g02650.1;BC1T_02740	10	10	311.89	0.00232244	0.111836		Bcin11g06020.1;BC1T_14862 ;BC1T_14862	8	8	381.11	0.806831	1.294
Bcin13g05020.1	8	8	389.219	0.0204192	13.7318		Bcin12g02170.1;BC1T_03095 ;BC1T_03095	8	8	252.28	0.565001	0.854702		Bcin02g00270.1;BC1T_05522	10	9	427.98	0.0099128	0.107387		Bcin03g06180.1;BC1T_06095 ;BC1T_06095	8	8	244.45	0.852477	1.23998
Bcin01g03070.1	8	8	369.994	0.871159	1.2355		Bcin01g02810.1	8	7	255.555	0.7164	0.806356		Bcin03g00280.1;BC1T_12517	10	10	431.54	0.00393339	0.106364		Bcin08g01540.1;BC1T_07905 ;BC1T_07905	8	8	374.3	0.785375	1.18898
Bcin16g04710.1;BC1T_12309	8	8	345.09	0.0128645	10.0221		Bcin03g01820.1;BC1T_01982 ;BC1T_01982	8	8	317.76	0.397793	0.772115		Bcin14g01630.1	10	10	581.22	0.0161802	0.0344025		Bcin03g06170.1;BC1T_06094 ;BC1T_06094	8	8	363.23	0.577023	1.1792
Bcin03g01130.1;BC1T_02079 ;Bcin03g01130.1	8	8	229.619	0.376008	1.62904		Bcin03g06180.1;BC1T_06095 ;BC1T_06095	8	8	244.45	0.687294	0.713005		Bcin09g00460.1	10	10	417	0.00363863	0.00737316		Bcin10g04650.1;BC1T_03654 ;BC1T_03654	8	8	333.79	0.374563	1.05247
Bcin02g01370.1	8	8	319.834	0.503034	1.0533		Bcin08g01540.1;BC1T_07905 ;BC1T_07905	8	8	374.3	0.107641	0.705697		Bcin06g02510.1	10	10	520.59	2.34963e-05	0.00277462		Bcin12g05730.1;BC1T_13687 ;BC1T_13687	8	8	279.075	0.650069	0.998232
Bcin13g00230.1;BC1T_14120 ;BC1T_14120	8	8	316.02	0.028184	22.7209		Bcin03g06170.1;BC1T_06094 ;BC1T_06094	8	8	363.23	0.319693	0.656605		Bcin10g04220.1	9	9	407.25	3.45863e-06	414.354		Bcin04g05190.1;BC1T_15084 ;BC1T_15084 ;Bcin04g05190.1	8	8	266.388	0.580186	0.965211
Bcin12g05730.1;BC1T_13687 ;BC1T_13687	8	8	279.075	0.235767	3.18614		Bcin04g05190.1;BC1T_15084 ;BC1T_15084 ;Bcin04g05190.1	8	8	266.388	0.289454	0.632428		Bcin10g01380.1;BC1T_05092	9	9	418.6	0.000491694	153.109		Bcin03g07240.1	8	8	299.86	0.634677	0.899666
Bcin08g05320.1;BC1T_08895 ;BC1T_08895	8	8	394.22	0.0344792	2.60771		Bcin02g01370.1	8	8	319.834	0.186668	0.509808		Bcin02g00910.1	9	9	346.92	0.000433208	116.438		BC1T_08529 ;Bcin14g02370.1;Bcin14g02370.1;BC1T_08529	8	8	206.15	0.489344	0.751037
Bcin07g04130.1	8	8	274.987	0.834163	1.86859		Bcin01g08070.1	8	8	299.226	0.139978	0.428356		Bcin06g01840.1;BC1T_01188	9	9	360.56	0.000281444	95.1884		Bcin03g01130.1;BC1T_02079 ;Bcin03g01130.1	8	8	229.619	0.841693	0.549536
Bcin11g06020.1;BC1T_14862 ;BC1T_14862	8	8	381.11	0.469481	1.40835		Bcin05g06430.1	8	8	279.49	0.824312	0.383989		Bcin12g04180.1	9	9	308.4	0.000163923	77.5181		Bcin12g02170.1;BC1T_03095 ;BC1T_03095	8	8	252.28	0.768568	0.400977
Bcin02g05880.1	8	8	295.8	0.232348	5.92185		Bcin01g03070.1	8	8	369.994	0.678125	0.328541		Bcin16g05195.1;Bcin16g05195.1;BC1T_16006	9	9	173.695	0.000137939	51.8811		Bcin03g00380.1;BC1T_12537	8	7	397.51	0.0414548	0.263223
Bcin10g01180.1	8	8	363.85	0.177539	1.94565		Bcin04g01450.1;BC1T_10614	8	8	241.25	0.608666	0.258334		Bcin06g00260.1	9	9	286.256	0.000553512	51.7517		Bcin05g06430.1	8	8	279.49	0.458026	0.173652
Bcin01g02090.1	8	7	327.93	0.563009	2.0237		Bcin03g00380.1;BC1T_12537	8	7	397.51	0.00482136	0.218368		Bcin11g04730.1	9	9	292.224	0.00157739	47.5387		Bcin04g01450.1;BC1T_10614	8	8	241.25	0.675709	0.160903
Bcin16g00960.1	8	7	143.889	0.00968929	44.8479		Bcin10g04330.1	8	8	416.4	0.00259605	0.0560474		Bcin12g05730.1;BC1T_13687 ;Bcin12g05730.1	9	9	194.857	4.30272e-05	42.0276		Bcin10g04330.1	8	8	416.4	0.00770772	0.0948661
Bcin10g05410.1;BC1T_10189 ;BC1T_10189 ;Bcin10g05410.1	8	7	283.05	0.000650321	6.92611		Bcin13g02960.1	8	8	276.142	0.00318771	0.0254809		Bcin13g00550.1	9	9	292.03	0.00216058	36.5067		Bcin14g00650.1	8	8	200.5	0.0632213	0.0754335
Bcin02g02920.1;BC1T_14763 ;BC1T_14763	8	6	311.6	0.442618	3.39318		Bcin14g00650.1	8	8	200.5	0.0129257	0.0229752		Bcin04g05110.1	9	9	389.109	0.118957	35.4882		Bcin13g02960.1	8	8	276.142	0.0155077	0.0296617
Bcin01g00900.1	7	7	330.67	0.0377549	0.281606		Bcin13g03990.1	7	7	287.63	0.0194818	64.859		Bcin11g01920.1;BC1T_04058	9	9	239.89	0.001796	32.4459		Bcin10g04220.1	7	7	333.11	0.190223	41.441
Bcin10g04300.1;BC1T_03713	7	7	289.7	0.465071	0.907516		Bcin02g01070.1	7	7	391.57	0.122177	34.3587		Bcin16g02430.1	9	9	630.94	0.00222376	24.0039		Bcin13g03990.1	7	7	287.63	0.0406055	36.366
Bcin06g06670.1	7	7	424.78	6.7106e-05	0.000654404		Bcin02g05270.1;BC1T_08114	7	7	267.32	0.122187	30.937		Bcin05g03550.1	9	8	345.76	0.00543232	19.3506		Bcin02g08350.1;BC1T_13943	7	7	366.54	0.330398	36.0078
BC1T_05791 ;Bcin06g02890.1;BC1T_05791	7	7	264.39	0.534359	0.897651		Bcin05g03100.1;BC1T_01523	7	7	270.94	0.00964933	30.8863		Bcin11g01420.1;BC1T_03990	9	9	332.36	8.76627e-05	16.9336		Bcin08g04980.1	7	7	262.16	0.268964	23.3535
Bcin04g02750.1;BC1T_04486 ;BC1T_04486 ;Bcin04g02750.1	7	7	388.65	0.582884	0.982735		Bcin10g02290.1	7	7	317.07	0.102464	24.5686		Bcin04g03580.1	9	9	279.57	0.00578145	13.1979		Bcin03g01910.1;BC1T_01971	7	7	319.02	0.657063	20.5146
Bcin15g02380.1;BC1T_14153 ;Bcin15g02380.1	7	7	354.35	0.000207917	0.00018985		Bcin10g04220.1	7	7	333.11	0.105933	22.6132		Bcin01g00260.1;BC1T_15815 ;Bcin01g00260.1	9	9	278.06	0.000273293	12.299		Bcin05g03100.1;BC1T_01523	7	7	270.94	0.0233035	18.6793
Bcin03g04010.1;BC1T_00642 ;BC1T_00642	7	7	234.608	0.139639	0.546568		Bcin02g08170.1	7	7	299.77	0.136353	20.1042		Bcin09g03550.1;BC1T_09984	9	9	286.249	0.0643934	11.7731		Bcin10g02290.1	7	7	317.07	0.142727	11.3213
Bcin09g05250.1;BC1T_09892 ;BC1T_09892	7	7	262.215	7.0332e-05	0.0111052		Bcin14g00120.1;BC1T_13829 ;BC1T_13829	7	7	193.518	0.00912919	13.1373		Bcin15g05510.1	9	9	443.48	0.000603207	11.6467		Bcin02g08170.1	7	7	299.77	0.168264	11.2128
Bcin08g01550.1;BC1T_07903 ;BC1T_07903	7	7	406.64	0.219376	0.15505		Bcin09g02680.1	7	7	139.203	0.0358395	12.862		Bcin12g01870.1	9	9	295.59	0.0236883	10.0487		Bcin02g01070.1	7	7	391.57	0.0414286	9.59942
Bcin10g01780.1	7	7	294.054	0.0898889	0.285303		Bcin12g03180.1;BC1T_03226 ;BC1T_03226	7	7	228.33	0.217999	9.52095		Bcin10g03930.1;Bcin06g02220.1	9	9	312	0.0271759	8.17985		Bcin14g00120.1;BC1T_13829 ;BC1T_13829	7	7	193.518	0.0100288	8.96668
Bcin05g00080.1	7	7	255.884	0.713387	0.214009		Bcin08g04540.1;BC1T_08794 ;BC1T_08794	7	7	239.26	0.122908	8.64579		Bcin01g09580.1;BC1T_08339	9	9	271.55	0.0208701	7.04003		Bcin09g02680.1	7	7	139.203	0.0447108	8.14761
Bcin10g01080.1	7	7	343.57	0.000227767	0.034582		Bcin06g06560.1;BC1T_06330 ;BC1T_06330	7	7	338.36	0.0634367	8.27462		Bcin02g02910.1	9	9	314.05	0.0493497	6.67781		Bcin02g05270.1;BC1T_08114	7	7	267.32	0.0163774	7.25694
Bcin10g01240.1;BC1T_05109 ;BC1T_05109	7	7	403.45	0.280729	0.632016		Bcin02g01610.1	7	7	342.1	0.0739838	7.33877		Bcin01g02630.1;Bcin01g02630.2	9	9	267.007	0.0133092	5.82198		Bcin12g03180.1;BC1T_03226 ;BC1T_03226	7	7	228.33	0.147714	5.83305
Bcin01g05530.1;BC1T_00474 ;BC1T_00474 ;Bcin01g05530.1	7	7	156.854	0.722001	0.187233		Bcin10g01990.1;BC1T_14810 ;BC1T_14810	7	7	253.5	0.125406	6.72993		Bcin04g03060.1	9	9	250.392	0.000530745	5.49642		Bcin10g01990.1;BC1T_14810 ;BC1T_14810	7	7	253.5	0.0145609	4.83821
Bcin08g00890.1;BC1T_08372	7	7	320.111	0.000122472	0.0023233		Bcin10g05400.1;BC1T_10188 ;BC1T_10188	7	7	293.56	0.0937351	4.54417		Bcin09g03570.1;BC1T_09982	9	8	340.26	0.0309	5.37969		Bcin06g06560.1;BC1T_06330 ;BC1T_06330	7	7	338.36	0.270648	4.05115
Bcin09g00480.1	7	7	270.03	0.00768734	0.370602		Bcin09g06420.1;BC1T_07702 ;BC1T_07702	7	7	408.333	0.157476	4.14009		Bcin07g06550.1	9	9	216.08	0.0480754	3.84781		Bcin02g01610.1	7	7	342.1	0.202657	3.92955
Bcin03g03610.1;BC1T_00592	7	7	207.128	0.00513901	0.0338152		Bcin03g06530.1;BC1T_06154 ;BC1T_06154 ;Bcin03g06530.1;Bcin03g06530.2	7	7	231.99	0.0811423	3.99409		Bcin15g03930.1	9	9	354.409	0.00768865	3.63718		Bcin03g06530.1;BC1T_06154 ;BC1T_06154 ;Bcin03g06530.1;Bcin03g06530.2	7	7	231.99	0.0154679	3.40689
Bcin02g06440.1;Bcin02g06440.2	7	7	319.45	0.613909	0.743086		Bcin11g02110.1;BC1T_04085 ;BC1T_04085	7	7	319.09	0.232381	3.80248		Bcin01g02460.1	9	9	517.67	0.0186832	2.84287		Bcin10g05400.1;BC1T_10188 ;BC1T_10188	7	7	293.56	0.112634	3.25714
Bcin11g06440.1;BC1T_12859	7	6	346.37	0.00043572	0.0173182		Bcin03g01910.1;BC1T_01971	7	7	319.02	0.311583	3.54527		Bcin03g05800.1;BC1T_00910	9	7	257.713	0.0473876	2.66105		Bcin12g03740.1;BC1T_08712 ;BC1T_08712 ;Bcin12g03740.1	7	7	230.84	0.365793	3.22817
Bcin13g01770.1	7	6	197.88	0.0328802	0.292942		Bcin14g04650.1;BC1T_15350	7	3	106.588	0.367086	3.25779		Bcin02g04090.1;BC1T_07945 ;Bcin02g04090.1	9	9	338.28	0.259572	2.34616		Bcin03g00860.1;BC1T_02118 ;BC1T_02118	7	7	236.72	0.309351	3.21619
Bcin03g06990.1;BC1T_06217 ;BC1T_06217	7	5	241.492	0.27624	0.569088		Bcin02g08350.1;BC1T_13943	7	7	366.54	0.432696	2.91016		Bcin04g00770.1;BC1T_07012 ;BC1T_07012	9	9	362.97	0.236377	2.01425		Bcin15g04420.1;BC1T_12804	7	7	476.28	0.357552	2.88162
Bcin03g00860.1;BC1T_02118 ;BC1T_02118	7	7	236.72	0.333684	2.29299		Bcin12g03740.1;BC1T_08712 ;BC1T_08712 ;Bcin12g03740.1	7	7	230.84	0.313638	2.1765		Bcin05g02680.1;BC1T_01592	9	9	358.08	0.0694309	1.91432		Bcin14g04650.1;BC1T_15350	7	3	106.588	0.159735	2.81387
Bcin06g06560.1;BC1T_06330 ;BC1T_06330	7	7	338.36	0.0257155	5.14479		Bcin08g04980.1	7	7	262.16	0.929968	2.15514		Bcin03g01030.1;BC1T_02096 ;Bcin03g01030.1	9	9	371.56	0.158027	1.63811		Bcin09g06420.1;BC1T_07702 ;BC1T_07702	7	7	408.333	0.280062	2.43852
Bcin02g06580.1;BC1T_11347 ;BC1T_11347 ;Bcin02g06580.1	7	7	215.555	0.465237	1.25631		Bcin15g01380.1;BC1T_15906 ;BC1T_15906	7	7	298.534	0.853835	2.11529		Bcin02g07210.1	9	9	281.84	0.135095	1.57137		Bcin11g02110.1;BC1T_04085 ;BC1T_04085	7	7	319.09	0.0840101	2.15211
Bcin02g01610.1	7	7	342.1	0.113295	4.14135		Bcin08g04420.1	7	7	201.603	0.309799	1.94274		Bcin03g02900.1	9	9	333.91	0.0994318	1.56831		Bcin01g02630.1;Bcin01g02630.2	7	7	209.99	0.21901	2.09294
Bcin01g01800.1;BC1T_15613	7	7	279.71	0.682902	1.1796		Bcin01g02630.1;Bcin01g02630.2	7	7	209.99	0.241107	1.77538		Bcin04g01870.1	9	9	258.427	0.370997	1.45451		Bcin03g09000.1;Bcin03g09000.2	7	7	284.344	0.840558	2.06182
Bcin02g08170.1	7	7	299.77	0.127501	13.4703		Bcin04g02750.1;BC1T_04486 ;BC1T_04486 ;Bcin04g02750.1	7	7	388.65	0.353089	1.49511		Bcin10g01240.1;BC1T_05109 ;BC1T_05109 ;Bcin10g01240.1	9	9	352.14	0.658512	1.22198		Bcin08g04540.1;BC1T_08794 ;BC1T_08794	7	7	239.26	0.257226	1.94716
Bcin10g01990.1;BC1T_14810 ;BC1T_14810	7	7	253.5	0.02938	5.98862		Bcin03g09000.1;Bcin03g09000.2	7	7	284.344	0.599043	1.48537		Bcin02g00480.1	9	9	319.934	0.595666	1.07213		Bcin10g01530.1;BC1T_05074 ;BC1T_05074 ;Bcin10g01530.1	7	7	306.624	0.668179	1.69776
Bcin02g08350.1;BC1T_13943	7	7	366.54	0.413906	6.77063		Bcin03g00860.1;BC1T_02118 ;BC1T_02118	7	7	236.72	0.560273	1.37548		Bcin15g00860.1;BC1T_07744 ;Bcin15g00860.1	9	9	332.81	0.237048	0.716206		Bcin01g01800.1;BC1T_15613	7	7	279.71	0.658125	1.26998
Bcin03g09000.1;Bcin03g09000.2	7	7	284.344	0.301814	1.92728		Bcin02g06580.1;BC1T_11347 ;BC1T_11347 ;Bcin02g06580.1	7	7	215.555	0.491152	1.33979		Bcin03g01560.1	9	9	384.19	0.352415	0.143553		Bcin15g01380.1;BC1T_15906 ;BC1T_15906	7	7	298.534	0.931491	1.16176
Bcin02g01070.1	7	7	391.57	0.0347162	14.258		Bcin10g01530.1;BC1T_05074 ;BC1T_05074 ;Bcin10g01530.1	7	7	306.624	0.932351	1.17704		Bcin12g06460.1;BC1T_13839 ;Bcin12g06460.1	9	9	397.32	0.000651032	0.128925		Bcin13g04410.1;BC1T_12806 ;BC1T_12806	7	7	278.624	0.912227	1.11418
Bcin12g03180.1;BC1T_03226 ;BC1T_03226	7	7	228.33	0.120472	5.00886		Bcin10g01240.1;BC1T_05109 ;BC1T_05109	7	7	403.45	0.867759	1.14756		Bcin14g01700.1;BC1T_08989	9	9	495.26	0.000745602	0.122992		Bcin10g04300.1;BC1T_03713	7	7	289.7	0.52736	1.11273
Bcin13g03990.1	7	7	287.63	0.0164786	37.1738		Bcin15g04420.1;BC1T_12804	7	7	476.28	0.44267	0.857164		Bcin05g04720.1;BC1T_13036 ;BC1T_13036	9	9	369.18	0.00256767	0.1168		Bcin02g06580.1;BC1T_11347 ;BC1T_11347 ;Bcin02g06580.1	7	7	215.555	0.483837	1.08503
Bcin08g04980.1	7	7	262.16	0.672263	4.07441		Bcin01g01800.1;BC1T_15613	7	7	279.71	0.408474	0.841369		Bcin01g11160.1;BC1T_11909	9	8	364.61	0.00171562	0.0986171		Bcin04g02750.1;BC1T_04486 ;BC1T_04486 ;Bcin04g02750.1	7	7	388.65	0.512016	1.08097
Bcin05g03100.1;BC1T_01523	7	7	270.94	0.0174052	20.9234		Bcin02g06440.1;Bcin02g06440.2	7	7	319.45	0.553877	0.739926		Bcin01g11150.1	9	9	396.56	0.000646752	0.0553566		BC1T_05791 ;Bcin06g02890.1;BC1T_05791	7	7	264.39	0.619731	1.02006
Bcin03g06530.1;BC1T_06154 ;BC1T_06154 ;Bcin03g06530.1;Bcin03g06530.2	7	7	231.99	0.0384271	3.08332		Bcin13g04410.1;BC1T_12806 ;BC1T_12806	7	7	278.624	0.4045	0.689536		Bcin03g00005.1	9	9	509.944	0.00124073	0.0147055		Bcin03g04010.1;BC1T_00642 ;BC1T_00642	7	7	234.608	0.985815	1.00209
Bcin10g01530.1;BC1T_05074 ;BC1T_05074 ;Bcin10g01530.1	7	7	306.624	0.906828	1.51971		Bcin03g04010.1;BC1T_00642 ;BC1T_00642	7	7	234.608	0.262361	0.615558		Bcin05g04010.1	9	9	573.56	0.0162348	0.00152852		Bcin10g01240.1;BC1T_05109 ;BC1T_05109	7	7	403.45	0.642352	0.998625
Bcin10g02290.1	7	7	317.07	0.122074	11.9476		Bcin09g00480.1	7	7	270.03	0.199858	0.58864		Bcin04g06740.1;BC1T_12274	8	8	340.08	2.4048e-07	145.245		Bcin08g04420.1	7	7	201.603	0.382256	0.996711
Bcin15g04420.1;BC1T_12804	7	7	476.28	0.608202	1.04172		BC1T_05791 ;Bcin06g02890.1;BC1T_05791	7	7	264.39	0.200504	0.560118		Bcin01g00550.1;BC1T_14039	8	2	281.385	0.025812	124.611		Bcin09g00480.1	7	7	270.03	0.42363	0.809299
Bcin10g05400.1;BC1T_10188 ;BC1T_10188	7	7	293.56	0.0943941	3.35584		Bcin10g04300.1;BC1T_03713	7	7	289.7	0.267643	0.535801		Bcin05g07000.1	8	8	276.899	0.00064874	77.9102		Bcin03g06990.1;BC1T_06217 ;BC1T_06217	7	5	241.492	0.301866	0.607654
Bcin09g02680.1	7	7	139.203	0.0232044	9.5117		Bcin13g01770.1	7	6	197.88	0.210099	0.515698		Bcin03g07030.1	8	8	182.612	6.32395e-05	62.4864		Bcin02g06440.1;Bcin02g06440.2	7	7	319.45	0.380389	0.58637
Bcin10g04220.1	7	7	333.11	0.0752605	8.37413		Bcin05g00080.1	7	7	255.884	0.874683	0.420194		Bcin08g05160.1	8	8	311.6	0.000793727	60.9958		Bcin01g00900.1	7	7	330.67	0.22734	0.55886
Bcin14g00120.1;BC1T_13829 ;BC1T_13829	7	7	193.518	0.00466351	11.0694		Bcin03g06990.1;BC1T_06217 ;BC1T_06217	7	5	241.492	0.108881	0.373112		Bcin05g03390.1	8	8	247.01	0.0107415	58.8874		Bcin13g01770.1	7	6	197.88	0.013589	0.280078
Bcin09g06420.1;BC1T_07702 ;BC1T_07702	7	7	408.333	0.174889	2.87712		Bcin10g01780.1	7	7	294.054	0.0949718	0.328538		Bcin05g02600.1	8	8	327.02	0.0952429	42.0723		Bcin05g00080.1	7	7	255.884	0.767429	0.220065
Bcin15g01380.1;BC1T_15906 ;BC1T_15906	7	7	298.534	0.830775	1.08948		Bcin01g00900.1	7	7	330.67	0.0111314	0.277265		Bcin08g00300.1;BC1T_16073	8	8	219.65	0.00128816	35.11		Bcin08g01550.1;BC1T_07903 ;BC1T_07903	7	7	406.64	0.288893	0.218172
Bcin02g05270.1;BC1T_08114	7	7	267.32	0.0228803	14.0228		Bcin01g05530.1;BC1T_00474 ;BC1T_00474 ;Bcin01g05530.1	7	7	156.854	0.779379	0.210657		Bcin07g01170.1;BC1T_09782	8	8	186.32	0.00119257	33.0914		Bcin10g01780.1	7	7	294.054	0.0303202	0.203697
Bcin01g02630.1;Bcin01g02630.2	7	7	209.99	0.566104	2.11509		Bcin08g01550.1;BC1T_07903 ;BC1T_07903	7	7	406.64	0.251707	0.173366		Bcin16g04330.1	8	8	204.18	0.000217774	29.5634		Bcin01g05530.1;BC1T_00474 ;BC1T_00474 ;Bcin01g05530.1	7	7	156.854	0.599401	0.169876
Bcin12g03740.1;BC1T_08712 ;BC1T_08712 ;Bcin12g03740.1	7	7	230.84	0.413812	2.31711		Bcin10g01080.1	7	7	343.57	0.000241458	0.0362513		Bcin14g01030.1	8	8	229.14	0.00198109	26.8388		Bcin10g01080.1	7	7	343.57	0.00108436	0.063312
Bcin03g01910.1;BC1T_01971	7	7	319.02	0.197825	10.188		Bcin03g03610.1;BC1T_00592	7	7	207.128	0.000634556	0.0169967		Bcin01g03110.1;Bcin01g03110.2	8	8	233.16	0.00811047	24.0431		Bcin11g06440.1;BC1T_12859	7	6	346.37	0.00195859	0.0275269
Bcin13g04410.1;BC1T_12806 ;BC1T_12806	7	7	278.624	0.658865	1.09138		Bcin11g06440.1;BC1T_12859	7	6	346.37	0.000490713	0.0162207		Bcin03g07240.1	8	8	236.46	0.00115966	24.0198		Bcin03g03610.1;BC1T_00592	7	7	207.128	0.000528566	0.0143182
Bcin11g02110.1;BC1T_04085 ;BC1T_04085	7	7	319.09	0.0655304	2.68746		Bcin09g05250.1;BC1T_09892 ;BC1T_09892	7	7	262.215	0.000294394	0.0131668		Bcin14g04230.1;BC1T_13576	8	7	288.48	0.00909835	19.6142		Bcin09g05250.1;BC1T_09892 ;BC1T_09892	7	7	262.215	0.000117357	0.0118618
Bcin08g04420.1	7	7	201.603	0.349873	1.25958		Bcin06g06670.1	7	7	424.78	0.00142596	0.00403316		Bcin03g06200.1	8	8	226.137	0.00275283	17.5529		Bcin08g00890.1;BC1T_08372	7	7	320.111	0.000628431	0.00518832
Bcin08g04540.1;BC1T_08794 ;BC1T_08794	7	7	239.26	0.0961034	6.53719		Bcin08g00890.1;BC1T_08372	7	7	320.111	8.42513e-05	0.00196578		Bcin11g02110.1;BC1T_04085	8	8	261.08	0.00117341	11.3481		Bcin06g06670.1	7	7	424.78	0.000140337	0.00102475
Bcin14g04650.1;BC1T_15350	7	3	106.588	0.218173	2.19544		Bcin15g02380.1;BC1T_14153 ;Bcin15g02380.1	7	7	354.35	2.59023e-05	0.000427007		Bcin10g01530.1;BC1T_05074	8	8	333.58	0.00697587	10.3219		Bcin15g02380.1;BC1T_14153 ;Bcin15g02380.1	7	7	354.35	0.000486984	0.000792277
Bcin02g04600.1;BC1T_08630	6	6	204.634	0.119569	0.0884338		BC1T_00632	6	1	194.02	0.373901	Infinity		Bcin03g01820.1;BC1T_01982	8	8	328.72	4.9749e-05	9.46943		BC1T_00632	6	1	194.02	0.373901	Infinity
Bcin01g02210.1;BC1T_15154 ;Bcin01g02210.1	6	6	163.93	0.441655	0.876538		Bcin02g08690.1	6	4	217.945	0.0697117	37.07		Bcin01g04420.1;BC1T_13891 ;BC1T_13891	8	8	273.3	0.00868868	9.32302		Bcin11g00300.1;BC1T_09657	6	6	162.03	0.000612786	34.2101
Bcin01g09550.1;BC1T_08331 ;BC1T_08331	6	6	190.559	0.33761	0.565571		Bcin01g09580.1;BC1T_08339 ;Bcin01g09580.1	6	4	229.73	0.0562475	28.3342		Bcin03g07910.1	8	8	228.27	0.019909	9.31397		Bcin07g03810.1	6	6	125.147	0.0354271	17.7252
Bcin08g01020.1	6	6	252.21	0.00523578	0.0204123		Bcin02g02600.1;BC1T_02464 ;BC1T_02464	6	6	251.74	0.00442045	23.3514		Bcin12g01860.1;BC1T_11467	8	8	218.52	0.00250629	7.94692		Bcin03g03940.1;BC1T_00632	6	2	264.8	0.284239	16.3338
Bcin09g00460.1	6	6	244.016	0.000699382	0.0103289		Bcin07g04620.1	6	6	293.662	0.0221955	23.3491		Bcin09g06110.1;BC1T_09443 ;Bcin09g06110.1	8	8	239.44	0.136571	7.12539		Bcin13g01610.1	6	6	189.39	0.0304235	15.3548
Bcin09g05590.1;BC1T_09520 ;BC1T_09520	6	6	195.55	0.411324	0.797027		Bcin01g06150.1;BC1T_00391	6	6	217.13	0.0908971	22.8043		Bcin10g04590.1;BC1T_03667 ;BC1T_03667	8	8	350.11	0.0109639	6.24616		Bcin13g05610.1;BC1T_06387	6	6	207.503	0.0168555	14.6261
Bcin09g00650.1	6	6	257.95	0.442537	0.92233		Bcin13g01610.1	6	6	189.39	0.0665238	22.4337		Bcin01g02200.1;BC1T_15153	8	8	233.53	0.0445445	4.59911		Bcin07g04730.2;Bcin07g04730.1	6	5	172.398	0.0382323	11.7797
Bcin09g05240.1;BC1T_09891	6	6	148.65	0.0297323	0.305209		Bcin07g04730.2;Bcin07g04730.1	6	5	172.398	0.0150449	19.6339		Bcin10g04580.1	8	8	380.8	0.0426973	4.21121		Bcin02g08690.1	6	4	217.945	0.146472	11.7457
Bcin03g05300.1	6	6	197.08	0.560326	0.353956		Bcin11g00300.1;BC1T_09657	6	6	162.03	0.126543	17.8294		Bcin04g04590.1;BC1T_04197	8	8	232.31	0.101693	2.4622		Bcin04g01670.1	6	6	151.86	0.00787021	11.47
Bcin04g06310.1;BC1T_03899 ;BC1T_03899	6	6	243.25	0.409674	0.747896		Bcin07g03810.1	6	6	125.147	0.0608214	17.2455		Bcin09g01820.1	8	8	266.29	0.175212	2.39919		Bcin16g00500.1;BC1T_14636	6	6	264.67	0.875037	10.6646
Bcin13g05770.1;BC1T_06368 ;BC1T_06368	6	6	317.455	9.47061e-05	0.0184532		Bcin04g01670.1	6	6	151.86	0.0474797	16.1467		Bcin16g02210.1	8	8	343.6	0.316244	1.61978		Bcin02g02600.1;BC1T_02464 ;BC1T_02464	6	6	251.74	0.0441816	10.6402
Bcin13g02070.1;BC1T_06040	6	6	284.17	0.0255626	0.0143845		Bcin05g05690.1;BC1T_01821 ;BC1T_01821	6	6	135.554	0.0379938	15.7315		Bcin13g01450.1;BC1T_04317	8	7	286.99	0.0987842	1.43668		Bcin01g09580.1;BC1T_08339 ;Bcin01g09580.1	6	4	229.73	0.0482219	10.3268
Bcin16g02790.1;BC1T_09182 ;BC1T_09182	6	6	358.945	0.0154364	0.0700047		Bcin13g05610.1;BC1T_06387	6	6	207.503	0.0222159	15.1123		Bcin02g06440.1;Bcin02g06440.2	8	8	391.51	0.360123	1.39309		Bcin01g06150.1;BC1T_00391	6	6	217.13	0.165517	9.99702
Bcin07g02860.1	6	6	197.65	0.00424474	0.0925695		Bcin02g00910.1	6	6	251.8	0.0356976	13.1731		Bcin06g03420.1	8	8	522.8	0.26148	1.34992		Bcin07g04620.1	6	6	293.662	0.0248394	9.68671
Bcin02g06840.1	6	6	330.92	0.807531	0.0231733		Bcin04g05810.1;BC1T_03831 ;BC1T_03831	6	6	295.43	0.0290305	8.62126		Bcin07g06690.1	8	8	268.009	0.445226	1.26344		Bcin05g00380.1;BC1T_10819 ;BC1T_10819	6	6	317.79	0.142801	9.38049
Bcin05g01120.1;Bcin05g01120.2;BC1T_15184	6	6	130.248	0.642637	0.367238		Bcin06g02610.1	6	6	186.16	0.054488	8.58654		Bcin14g02370.1;BC1T_08529 ;Bcin14g02370.1	8	8	197.359	0.969232	0.964419		Bcin04g06310.1;BC1T_03899 ;BC1T_03899	6	6	243.25	0.812302	9.01826
Bcin16g00080.1	6	6	349.71	0.00156882	0.0177864		Bcin09g01180.1;BC1T_14691 ;BC1T_14691	6	6	303.14	0.0661735	8.43117		Bcin01g09510.1;BC1T_08324	8	8	298.759	0.779904	0.956161		Bcin09g01850.1;BC1T_11217 ;BC1T_11217 ;Bcin09g01850.1	6	6	268.17	0.658995	8.25907
Bcin01g06210.1	6	6	335.31	0.000879611	0.012261		Bcin01g10660.1	6	6	142.289	0.0498791	7.20083		Bcin05g05290.1;BC1T_01876 ;BC1T_01876	8	8	275.07	0.728786	0.869128		Bcin05g05690.1;BC1T_01821 ;BC1T_01821	6	6	135.554	0.206332	6.68426
Bcin08g03530.1;BC1T_06756 ;Bcin08g03530.1	6	6	149.31	0.530022	0.908484		Bcin16g04870.1;BC1T_10716	6	6	162.285	0.360111	6.59102		Bcin05g00670.1	8	8	199.36	0.671871	0.542185		Bcin05g02520.1	6	6	299.18	0.107367	5.55272
Bcin11g01050.1	6	6	247.81	0.520109	0.0136078		Bcin05g00380.1;BC1T_10819 ;BC1T_10819	6	6	317.79	0.272876	5.60599		Bcin13g03090.1	8	8	261.8	0.285318	0.375772		Bcin09g01180.1;BC1T_14691 ;BC1T_14691	6	6	303.14	0.0378874	4.41544
Bcin06g06260.1;BC1T_12660 ;BC1T_12660	6	6	242.83	0.566994	0.557564		Bcin11g02330.1	6	6	240.08	0.084895	5.32166		Bcin01g08260.1;BC1T_00088 ;BC1T_00088	8	8	368.05	0.27507	0.30262		Bcin02g00910.1	6	6	251.8	0.093796	4.25025
Bcin09g00220.1;BC1T_09084	6	6	229.2	2.73715e-06	0.00736167		Bcin01g03470.1;Bcin01g03470.2	6	6	286.29	0.0663866	4.90851		Bcin01g06900.1	8	8	386.92	0.0174375	0.28806		Bcin16g04870.1;BC1T_10716	6	6	162.285	0.0674469	3.98752
Bcin04g05580.1	6	6	150.96	0.000177495	0.00167296		Bcin05g02520.1	6	6	299.18	0.00448083	4.69649		Bcin13g04640.1;BC1T_13374 ;BC1T_13374	8	7	328.909	0.0482429	0.248351		Bcin04g05810.1;BC1T_03831 ;BC1T_03831	6	6	295.43	0.26366	3.95172
Bcin05g08280.1;BC1T_13131 ;BC1T_13131 ;Bcin05g08280.1	6	6	191.725	0.774456	0.94741		Bcin03g07630.1;BC1T_15450	6	4	213.1	0.949621	4.42871		Bcin01g10130.1;BC1T_05299	8	8	293.59	0.0826371	0.209861		Bcin01g10660.1	6	6	142.289	0.412512	3.5465
Bcin16g03020.1;BC1T_09210	6	6	161.65	0.000117223	0.00673686		Bcin02g02910.1	6	6	293.56	0.116054	3.95357		Bcin04g06990.1	8	8	314.05	0.00010975	0.0741798		Bcin06g02610.1	6	6	186.16	0.364044	3.47307
Bcin05g04380.1	6	6	224.93	0.00120238	0.0018519		Bcin14g00820.1	6	6	257.48	0.0700064	3.6943		Bcin02g05600.1;BC1T_08063	8	8	319.45	0.0308111	0.0497729		Bcin11g02330.1	6	6	240.08	0.062614	3.41474
Bcin05g07030.1	6	5	232.32	0.359524	0.0814926		Bcin14g02720.1	6	6	199.05	0.0316952	3.0475		Bcin15g03470.1;BC1T_02986	8	8	346.78	0.00845839	0.0283971		Bcin04g06740.1;BC1T_12274 ;BC1T_12274	6	6	254.63	0.190218	3.40292
Bcin05g02410.1	6	4	409.07	0.891986	0.845775		Bcin03g03940.1;BC1T_00632	6	2	264.8	0.242819	2.46166		Bcin12g02910.1	8	8	369.84	0.00210008	0.0240649		Bcin01g03470.1;Bcin01g03470.2	6	6	286.29	0.101664	3.09556
BC1T_00632	6	1	194.02	0.83826	0.0825363		Bcin03g06220.1	6	6	141.284	0.261986	2.42269		Bcin16g00080.1	8	8	378.703	3.92038e-06	0.0174448		Bcin14g02720.1	6	6	199.05	0.0559464	2.92426
Bcin07g04620.1	6	6	293.662	0.00715116	14.1941		Bcin09g01850.1;BC1T_11217 ;BC1T_11217 ;Bcin09g01850.1	6	6	268.17	0.802737	2.18823		Bcin06g07590.1	7	7	260.41	0.00118136	578.815		Bcin14g00820.1	6	6	257.48	0.0693911	2.58319
Bcin05g05690.1;BC1T_01821 ;BC1T_01821	6	6	135.554	0.0352536	10.7055		Bcin05g08280.1;BC1T_13131 ;BC1T_13131 ;Bcin05g08280.1	6	6	191.725	0.190279	2.1333		Bcin10g01180.1	7	7	235.46	0.000205823	168.765		Bcin02g02910.1	6	6	293.56	0.228063	2.53109
Bcin02g02600.1;BC1T_02464 ;BC1T_02464	6	6	251.74	0.00210659	15.4145		Bcin04g06740.1;BC1T_12274 ;BC1T_12274	6	6	254.63	0.175236	2.1313		Bcin05g01360.1	7	7	220.85	7.20753e-05	121.004		Bcin13g03090.1	6	6	165.92	0.363772	2.30321
Bcin04g04920.1;Bcin04g04920.2;BC1T_04245	6	6	220.77	0.68192	1.6938		Bcin13g03090.1	6	6	165.92	0.183882	1.97941		Bcin05g05960.1	7	7	183.16	0.00299681	91.4467		Bcin04g00550.1	6	3	296.86	0.779247	2.02548
Bcin04g05810.1;BC1T_03831 ;BC1T_03831	6	6	295.43	0.00530264	7.65967		Bcin16g00500.1;BC1T_14636	6	6	264.67	0.680323	1.30284		Bcin08g02770.1	7	7	211.73	0.0769251	91.1097		Bcin02g01920.1;BC1T_02556	6	6	245.7	0.690939	1.894
Bcin13g05610.1;BC1T_06387	6	6	207.503	0.0259104	13.4508		Bcin15g05700.1	6	6	422.08	0.917965	1.20813		Bcin06g05860.1;BC1T_02192	7	7	274.41	0.00841884	54.4898		Bcin03g07630.1;BC1T_15450	6	4	213.1	0.369676	1.63447
Bcin03g06220.1	6	6	141.284	0.234416	1.67357		Bcin09g05590.1;BC1T_09520 ;BC1T_09520	6	6	195.55	0.368671	1.15443		Bcin02g02600.1;BC1T_02464	7	7	186.66	0.00917292	52.1449		Bcin04g04920.1;Bcin04g04920.2;BC1T_04245	6	6	220.77	0.713108	1.52315
Bcin04g06740.1;BC1T_12274 ;BC1T_12274	6	6	254.63	0.113733	2.7809		Bcin02g01920.1;BC1T_02556	6	6	245.7	0.76615	1.02971		Bcin02g01930.1;BC1T_02555	7	7	265.34	0.00756511	45.2206		Bcin05g05790.1;BC1T_01807	6	6	262.761	0.619901	1.39523
Bcin15g05700.1	6	6	422.08	0.847507	1.03208		Bcin03g05300.1	6	6	197.08	0.432281	0.957532		Bcin03g03880.1;BC1T_00625 ;Bcin03g03880.1	7	7	279.92	0.000516636	41.0676		Bcin03g06220.1	6	6	141.284	0.36283	1.37895
Bcin11g00300.1;BC1T_09657	6	6	162.03	0.000702935	32.7458		Bcin06g06260.1;BC1T_12660 ;BC1T_12660	6	6	242.83	0.726866	0.860342		Bcin16g04710.1;BC1T_12309	7	7	214.33	0.00285684	40.5076		BC1T_02096	6	3	174.29	0.677542	1.34409
Bcin02g00910.1	6	6	251.8	0.0246982	8.50662		Bcin04g06310.1;BC1T_03899 ;BC1T_03899	6	6	243.25	0.462399	0.779552		Bcin10g05180.1;BC1T_14899	7	7	266.05	0.00832082	39.6897		Bcin08g03530.1;BC1T_06756 ;Bcin08g03530.1	6	6	149.31	0.690419	1.28359
Bcin09g01180.1;BC1T_14691 ;BC1T_14691	6	6	303.14	0.0055515	4.35032		Bcin05g05790.1;BC1T_01807	6	6	262.761	0.39264	0.760989		Bcin05g05690.1;BC1T_01821 ;BC1T_01821	7	7	103.981	0.00164674	35.9262		Bcin09g00650.1	6	6	257.95	0.575173	1.17696
Bcin16g04870.1;BC1T_10716	6	6	162.285	0.0381589	3.14318		Bcin08g03530.1;BC1T_06756 ;Bcin08g03530.1	6	6	149.31	0.35268	0.69874		Bcin02g08330.1;BC1T_13945	7	7	126.813	0.000562183	35.0831		Bcin01g02210.1;BC1T_15154 ;Bcin01g02210.1	6	6	163.93	0.491855	1.12086
Bcin01g03470.1;Bcin01g03470.2	6	6	286.29	0.00655293	2.94598		Bcin05g02410.1	6	4	409.07	0.859643	0.675016		Bcin11g04880.1;BC1T_03281	7	7	191.299	0.0151045	28.004		Bcin09g05590.1;BC1T_09520 ;BC1T_09520	6	6	195.55	0.504157	1.00979
Bcin01g10660.1	6	6	142.289	0.0150974	5.54129		BC1T_02096	6	3	174.29	0.648331	0.644149		Bcin13g05530.1;BC1T_06400	7	7	210.54	0.144867	25.8883		Bcin01g09550.1;BC1T_08331 ;BC1T_08331	6	6	190.559	0.979112	0.997508
Bcin14g00820.1	6	6	257.48	0.0457004	3.80775		Bcin05g01120.1;Bcin05g01120.2;BC1T_15184	6	6	130.248	0.559261	0.594308		Bcin07g04620.1	7	7	285.02	8.46244e-05	20.0803		Bcin05g02410.1	6	4	409.07	0.662823	0.834508
Bcin07g03810.1	6	6	125.147	0.0464528	15.347		Bcin09g00650.1	6	6	257.95	0.299649	0.579415		Bcin13g05020.1	7	7	172.077	0.0122501	20.0714		Bcin05g08280.1;BC1T_13131 ;BC1T_13131 ;Bcin05g08280.1	6	6	191.725	0.263358	0.748456
Bcin14g02720.1	6	6	199.05	0.0491158	3.173		Bcin04g04920.1;Bcin04g04920.2;BC1T_04245	6	6	220.77	0.307698	0.574497		Bcin05g08280.1;BC1T_13131 ;BC1T_13131	7	6	226.62	0.000980367	18.6359		Bcin03g05300.1	6	6	197.08	0.429684	0.444094
Bcin06g02610.1	6	6	186.16	0.123178	4.26175		Bcin01g09550.1;BC1T_08331 ;BC1T_08331	6	6	190.559	0.284857	0.52623		Bcin04g03690.1	7	6	269.62	0.000161816	18.5041		Bcin09g05240.1;BC1T_09891	6	6	148.65	0.0471164	0.380126
Bcin02g02910.1	6	6	293.56	0.071842	3.37795		Bcin01g02210.1;BC1T_15154 ;Bcin01g02210.1	6	6	163.93	0.261204	0.501118		Bcin05g05260.1;BC1T_01879	7	7	165.55	0.0242351	17.8151		Bcin15g05700.1	6	6	422.08	0.330948	0.365811
Bcin16g00500.1;BC1T_14636	6	6	264.67	0.657049	1.6821		Bcin04g00550.1	6	3	296.86	0.878056	0.494973		Bcin03g00340.1;BC1T_12529 ;Bcin03g00340.1	7	7	241.35	0.00872178	14.1881		Bcin06g06260.1;BC1T_12660 ;BC1T_12660	6	6	242.83	0.963633	0.31821
Bcin09g01850.1;BC1T_11217 ;BC1T_11217 ;Bcin09g01850.1	6	6	268.17	0.937624	2.25565		Bcin09g05240.1;BC1T_09891	6	6	148.65	0.0531695	0.366387		Bcin02g08260.1;BC1T_13956	7	7	284.916	0.000445976	13.8584		Bcin05g07030.1	6	5	232.32	0.791565	0.272715
Bcin13g01610.1	6	6	189.39	0.0557022	9.03187		Bcin05g07030.1	6	5	232.32	0.600461	0.13914		Bcin05g08370.1;BC1T_13118	7	7	268.04	0.00211501	12.4758		Bcin05g01120.1;Bcin05g01120.2;BC1T_15184	6	6	130.248	0.918079	0.222243
Bcin05g05790.1;BC1T_01807	6	6	262.761	0.508894	1.02503		Bcin02g04600.1;BC1T_08630	6	6	204.634	0.181784	0.121998		Bcin10g05460.1;BC1T_10195 ;BC1T_10195	7	7	292.87	0.0650276	11.3241		Bcin02g04600.1;BC1T_08630	6	6	204.634	0.21561	0.188538
Bcin01g06150.1;BC1T_00391	6	6	217.13	0.0266113	13.38		Bcin16g02790.1;BC1T_09182 ;BC1T_09182	6	6	358.945	0.0232793	0.0784755		Bcin04g00140.1	7	6	239.4	0.0359987	11.0689		Bcin07g02860.1	6	6	197.65	0.0184892	0.126104
Bcin02g01920.1;BC1T_02556	6	6	245.7	0.639099	1.57687		Bcin07g02860.1	6	6	197.65	0.00520991	0.0410211		Bcin07g01840.1;BC1T_02860	7	7	243.34	0.00129235	10.4349		Bcin16g02790.1;BC1T_09182 ;BC1T_09182	6	6	358.945	0.0523743	0.126083
Bcin04g01670.1	6	6	151.86	0.0186873	9.52788		Bcin11g01050.1	6	6	247.81	0.738862	0.034401		Bcin10g04650.1;BC1T_03654	7	7	293.25	0.0299714	10.1295		Bcin08g01020.1	6	6	252.21	0.0326468	0.0507026
Bcin11g02330.1	6	6	240.08	0.0182895	4.74118		Bcin02g06840.1	6	6	330.92	0.848542	0.0267025		Bcin09g00770.1	7	7	183.61	0.00460783	9.79775		Bcin05g04380.1	6	6	224.93	0.0330309	0.040952
Bcin13g03090.1	6	6	165.92	0.135378	2.97967		Bcin13g02070.1;BC1T_06040	6	6	284.17	0.0363151	0.0230674		Bcin02g04400.1;BC1T_08585	7	7	421.82	0.00129168	8.21496		Bcin13g05770.1;BC1T_06368 ;BC1T_06368	6	6	317.455	0.0144987	0.0392536
Bcin05g00380.1;BC1T_10819 ;BC1T_10819	6	6	317.79	0.114155	6.95638		Bcin01g06210.1	6	6	335.31	0.00314917	0.0205284		Bcin12g05330.1	7	7	206.869	0.00901993	7.45492		Bcin13g02070.1;BC1T_06040	6	6	284.17	0.0457575	0.027604
Bcin05g02520.1	6	6	299.18	0.0102193	3.07117		Bcin16g00080.1	6	6	349.71	0.0014465	0.0201518		Bcin13g02640.1	7	7	507.29	0.000137994	6.04812		Bcin16g00080.1	6	6	349.71	0.00218064	0.0231947
Bcin07g04730.2;Bcin07g04730.1	6	5	172.398	0.0516789	12.913		Bcin09g00220.1;BC1T_09084	6	6	229.2	4.77406e-05	0.0142382		Bcin11g00440.1;BC1T_09640	7	7	249.49	0.0199401	5.48418		Bcin01g06210.1	6	6	335.31	0.00114672	0.0190612
Bcin03g07630.1;BC1T_15450	6	4	213.1	0.559403	3.49696		Bcin09g00460.1	6	6	244.016	0.00118538	0.0114302		Bcin03g06990.1;BC1T_06217 ;Bcin03g06990.1	7	7	399.46	0.0541632	5.10775		Bcin02g06840.1	6	6	330.92	0.591176	0.0135191
Bcin02g08690.1	6	4	217.945	0.0641253	19.0537		Bcin13g05770.1;BC1T_06368 ;BC1T_06368	6	6	317.455	0.000116778	0.0103111		Bcin01g06640.1;BC1T_00328	7	7	147.304	0.0755193	4.13455		Bcin09g00220.1;BC1T_09084	6	6	229.2	6.36392e-05	0.0122698
Bcin01g09580.1;BC1T_08339 ;Bcin01g09580.1	6	4	229.73	0.0254802	16.7878		Bcin08g01020.1	6	6	252.21	0.00418602	0.00844441		Bcin03g06830.1;BC1T_06199 ;BC1T_06199	7	7	274.15	0.190514	3.87606		Bcin11g01050.1	6	6	247.81	0.467945	0.0116082
BC1T_02096	6	3	174.29	0.8035	1.40517		Bcin05g04380.1	6	6	224.93	0.00937718	0.0079684		Bcin07g06700.1	7	5	98.9807	0.0335579	3.80233		Bcin16g03020.1;BC1T_09210	6	6	161.65	0.000267141	0.00760137
Bcin04g00550.1	6	3	296.86	0.989531	2.01267		Bcin16g03020.1;BC1T_09210	6	6	161.65	6.45888e-06	0.00470211		Bcin03g03620.1;BC1T_00593	7	6	154.643	0.123371	3.46824		Bcin09g00460.1	6	6	244.016	0.000394344	0.00620823
Bcin03g03940.1;BC1T_00632	6	2	264.8	0.23243	23.4162		Bcin04g05580.1	6	6	150.96	0.00110451	0.00178967		Bcin12g04570.1	7	6	147.044	0.151377	3.08108		Bcin04g05580.1	6	6	150.96	5.34995e-05	0.00278263
Bcin10g00120.1	5	5	178.32	0.27512	0.0517101		Bcin05g08370.1;BC1T_13118 ;BC1T_13118	5	5	137.21	0.0154811	234.253		Bcin05g00580.1;BC1T_09363 ;Bcin05g00580.1	7	7	195.938	0.0776351	2.71747		Bcin02g06960.1	5	5	186.34	0.111148	52.3728
Bcin10g03630.1	5	5	161.21	0.272407	0.762785		Bcin03g00640.1;BC1T_02144 ;BC1T_02144	5	5	240.33	0.0494953	52.8373		Bcin04g05810.1;BC1T_03831 ;Bcin04g05810.1	7	7	306.59	0.0597265	2.69709		Bcin05g08370.1;BC1T_13118 ;BC1T_13118	5	5	137.21	0.0624846	51.7062
Bcin05g08270.1	5	5	233.26	0.0648923	0.286972		Bcin03g06940.1;BC1T_06212 ;BC1T_06212	5	5	230.59	0.106387	38.0058		Bcin03g05330.1	7	7	238.91	0.204887	1.81623		Bcin12g02960.1;Bcin05g00510.1	5	4	107.53	0.112683	50.2349
Bcin07g00290.1	5	5	14.7882	0.0264561	0.656501		Bcin05g04910.1	5	5	114.53	0.0574199	37.9953		Bcin01g03270.1;BC1T_10509 ;BC1T_10509	7	7	314.6	0.641553	1.35333		Bcin04g05910.1;BC1T_03844 ;BC1T_03844	5	5	143.39	0.418388	44.4579
Bcin02g02740.1;BC1T_02444 ;BC1T_02444	5	5	355.64	0.344541	0.620142		Bcin16g03410.1;BC1T_10949 ;BC1T_10949	5	5	257.587	0.0680391	34.7649		Bcin07g01590.1;BC1T_09722 ;BC1T_09722	7	7	304.374	0.446918	1.29245		Bcin16g03410.1;BC1T_10949 ;BC1T_10949	5	5	257.587	0.0604122	40.907
Bcin12g06460.1;BC1T_13839 ;BC1T_13839	5	5	201.39	0.0805825	0.0586183		Bcin05g01150.1;BC1T_15180	5	3	189.17	0.040945	28.1995		Bcin05g05040.1;BC1T_01910	7	7	293.79	0.440938	1.12726		Bcin06g00960.1;BC1T_01064 ;BC1T_01064	5	5	248.69	0.0284414	28.9353
Bcin02g08230.1;BC1T_13960	5	5	278.39	0.00104415	0.407149		Bcin16g01550.1	5	5	163.795	0.017166	25.7379		Bcin14g00760.1;BC1T_11134	7	7	373.45	0.804874	0.94355		Bcin05g04910.1	5	5	114.53	0.0931037	24.259
Bcin04g06150.1;BC1T_03881	5	5	191.212	0.50035	0.822788		Bcin06g00960.1;BC1T_01064 ;BC1T_01064	5	5	248.69	0.115921	21.2579		Bcin06g02430.1;BC1T_01276	7	6	195.264	0.70946	0.743831		Bcin16g01550.1	5	5	163.795	0.0226216	21.5067
Bcin13g02330.1	5	5	232.32	0.000282892	0.0735269		Bcin10g03910.1;BC1T_15409	5	5	109.112	0.0275728	20.2594		Bcin04g05410.1	7	7	309.22	0.0373708	0.553998		Bcin15g05510.1	5	5	285.94	0.00492564	19.6415
Bcin01g00800.1;BC1T_14349	5	5	180.32	0.168875	0.582148		Bcin12g02960.1;Bcin05g00510.1	5	4	107.53	0.105338	19.0021		Bcin14g01480.1	7	7	235.94	0.795834	0.553272		Bcin03g00640.1;BC1T_02144 ;BC1T_02144	5	5	240.33	0.262452	19.3021
Bcin01g08150.1	5	5	217.37	0.0923856	0.0159441		Bcin01g00670.1;BC1T_14334 ;BC1T_14334	5	5	151.08	0.0496559	15.9463		Bcin01g03020.1;BC1T_11821 ;Bcin01g03020.1	7	7	195.58	0.0231597	0.510249		Bcin03g06940.1;BC1T_06212 ;BC1T_06212	5	5	230.59	0.136306	18.1494
Bcin11g06400.1	5	5	146.301	0.000206305	0.002377		Bcin12g05420.1	5	5	135.79	0.0461994	15.8662		Bcin07g07060.1	7	6	193.103	0.0583756	0.479755		Bcin09g06610.1;BC1T_07674 ;BC1T_07674	5	5	166.89	0.300208	16.9913
Bcin08g04200.1;BC1T_07591 ;Bcin08g04200.1	5	5	177.75	0.633936	0.96621		Bcin02g07410.1;BC1T_13504 ;BC1T_13504	5	5	178.76	0.0246845	15.2256		Bcin03g03150.1	7	7	228.58	0.388357	0.423652		Bcin01g03270.1;BC1T_10509	5	5	120.486	0.104961	16.9396
Bcin01g08260.1;BC1T_00088	5	5	177.13	0.0691677	0.00463574		Bcin04g04680.1;BC1T_04213 ;BC1T_04213	5	5	189.216	0.0425008	13.8283		Bcin07g00780.1;BC1T_05442 ;Bcin07g00780.1	7	7	237.806	0.0509095	0.337397		Bcin11g06340.1;BC1T_12874 ;BC1T_12874	5	5	111.5	0.275133	16.8416
Bcin14g00480.1	5	5	62.228	0.234045	0.667425		Bcin14g00180.1;BC1T_13823 ;BC1T_13823	5	5	224.82	0.0533052	13.3013		Bcin07g03430.1	7	7	293.748	0.0280158	0.262248		Bcin05g01150.1;BC1T_15180	5	3	189.17	0.00331388	15.4712
Bcin07g01840.1;BC1T_02860 ;BC1T_02860	5	5	164.84	0.499672	0.305428		Bcin11g06140.1	5	5	194.77	0.0543265	11.9125		Bcin10g02280.1	7	7	198.58	0.279654	0.12324		Bcin02g00160.1;BC1T_05503	5	5	103.3	0.465514	15.4419
Bcin09g00190.1	5	5	357.18	0.00179554	0.0276211		Bcin05g01750.1	5	4	233.79	0.0416844	11.9082		Bcin04g04300.1	7	7	226.513	0.00843745	0.116999		Bcin06g07590.1	5	5	272.07	0.0340304	13.0412
Bcin09g02890.1;BC1T_07073	5	4	214.77	0.000600056	0.0128604		Bcin15g05510.1	5	5	285.94	0.000957696	10.5581		Bcin16g02340.1	7	7	193.34	0.00191693	0.0673662		Bcin04g04680.1;BC1T_04213 ;BC1T_04213	5	5	189.216	0.0211765	12.3501
BC1T_15450 ;Bcin03g07630.1	5	2	126.26	0.313107	0.573898		Bcin04g06450.1;BC1T_03920 ;BC1T_03920	5	5	218.8	0.0766	10.3086		Bcin01g07210.1	7	7	328.29	0.00544871	0.0418077		Bcin12g05420.1	5	5	135.79	0.0480152	11.174
Bcin02g06960.1	5	5	186.34	0.286543	10.8452		Bcin06g07590.1	5	5	272.07	0.0446651	9.03485		Bcin01g03540.1	7	7	190.552	0.000103121	0.0335825		Bcin11g03020.1;BC1T_04827 ;BC1T_04827	5	5	156.836	0.135998	8.82158
Bcin07g00520.1;BC1T_05408 ;BC1T_05408	5	5	253.1	0.529509	1.06859		Bcin02g07070.1;BC1T_14014 ;BC1T_14014 ;Bcin02g07070.1	5	5	257.623	0.0106537	8.90645		Bcin15g00520.1	7	7	339.81	0.0017032	0.0247524		Bcin14g00180.1;BC1T_13823 ;BC1T_13823	5	5	224.82	0.00480241	8.61292
Bcin02g01930.1;BC1T_02555 ;BC1T_02555	5	5	302.96	0.382379	1.59674		Bcin02g00160.1;BC1T_05503	5	5	103.3	0.553469	8.40434		Bcin03g01610.1	7	6	273.29	0.00131321	0.0190338		Bcin05g01750.1	5	4	233.79	0.0416223	8.44063
Bcin02g06820.1	5	5	149	0.637553	2.02446		Bcin11g03020.1;BC1T_04827 ;BC1T_04827	5	5	156.836	0.145566	8.24198		Bcin16g03950.1;BC1T_10880	7	7	334.16	0.000552296	0.0185934		Bcin02g07070.1;BC1T_14014 ;BC1T_14014 ;Bcin02g07070.1	5	5	257.623	0.0058672	8.39785
Bcin16g04330.1	5	5	175.06	0.929306	1.05645		Bcin01g03270.1;BC1T_10509	5	5	120.486	0.604898	7.55935		Bcin15g01990.1;BC1T_11950	7	7	374.88	0.000657326	0.0165232		Bcin10g03910.1;BC1T_15409	5	5	109.112	0.0159981	8.35122
Bcin02g02520.1;BC1T_02472 ;BC1T_02472	5	5	222.82	0.536308	1.71392		Bcin02g06960.1	5	5	186.34	0.383768	7.18423		Bcin13g00300.1;BC1T_14129 ;Bcin13g00300.1	7	7	247.718	0.00119882	0.0142636		Bcin01g00670.1;BC1T_14334 ;BC1T_14334	5	5	151.08	0.0491184	6.92126
Bcin02g07070.1;BC1T_14014 ;BC1T_14014 ;Bcin02g07070.1	5	5	257.623	0.0105404	7.48827		Bcin01g03440.1	5	5	192.21	0.0770735	6.62425		Bcin15g02540.1	7	7	368.88	0.000201459	0.00556681		Bcin11g06140.1	5	5	194.77	0.0714618	6.5993
Bcin04g04680.1;BC1T_04213 ;BC1T_04213	5	5	189.216	0.0221525	13.4511		Bcin07g01610.1	5	5	179.79	0.310539	5.28788		Bcin11g06400.1	7	7	366.84	0.00250438	0.00256664		Bcin04g06450.1;BC1T_03920 ;BC1T_03920	5	5	218.8	0.0593345	6.58822
Bcin06g07590.1	5	5	272.07	0.0369794	11.5951		Bcin12g01870.1	5	5	172.04	0.178976	5.21089		Bcin10g04610.1;BC1T_03665	6	6	159.729	0.00314678	157.303		Bcin02g07410.1;BC1T_13504 ;BC1T_13504	5	5	178.76	0.0236136	6.13051
BC1T_04835 ;Bcin11g03080.1;BC1T_04835	5	5	199	0.245502	4.90971		Bcin04g05910.1;BC1T_03844 ;BC1T_03844	5	5	143.39	0.21068	4.5587		Bcin05g04910.1	6	6	262.06	1.32549e-05	87.992		BC1T_04835 ;Bcin11g03080.1;BC1T_04835	5	5	199	0.315359	5.80476
Bcin12g05420.1	5	5	135.79	0.079002	8.59474		Bcin10g05460.1;BC1T_10195 ;BC1T_10195	5	5	225.78	0.046512	4.46197		Bcin02g06640.1;BC1T_11336	6	6	182.48	0.00143179	81.289		Bcin01g03440.1	5	5	192.21	0.0757273	5.28611
Bcin14g00180.1;BC1T_13823 ;BC1T_13823	5	5	224.82	0.039456	8.30968		Bcin13g01630.1;BC1T_04297 ;BC1T_04297	5	5	225.72	0.0350856	4.26626		Bcin01g09900.1;BC1T_16041 ;Bcin01g09900.1	6	6	167.96	0.0536886	78.297		Bcin03g03850.1;BC1T_00621 ;BC1T_00621	5	5	204.86	0.361372	5.12023
Bcin10g05460.1;BC1T_10195 ;BC1T_10195	5	5	225.78	0.000144752	3.34608		Bcin12g03760.1	5	1	46.0781	0.261334	3.56301		Bcin15g01150.1	6	5	160.534	0.000180945	71.4486		Bcin04g04490.1;BC1T_04186	5	4	178.31	0.0555859	3.82959
Bcin12g04660.1;BC1T_07480	5	5	154.923	0.77984	1.04856		Bcin02g02520.1;BC1T_02472 ;BC1T_02472	5	5	222.82	0.496239	3.3429		Bcin02g03880.1;BC1T_07971	6	4	181.696	0.000147315	62.7454		Bcin10g05460.1;BC1T_10195 ;BC1T_10195	5	5	225.78	0.00282138	3.77536
Bcin08g06780.1;BC1T_11444 ;BC1T_11444 ;Bcin08g06780.1	5	5	156.93	0.691541	3.36852		Bcin04g04360.1	5	5	154.98	0.411336	2.98174		Bcin15g05420.1;BC1T_11577	6	6	238.01	6.45136e-05	61.8433		Bcin13g01630.1;BC1T_04297 ;BC1T_04297	5	5	225.72	0.167454	3.61591
Bcin04g04360.1	5	5	154.98	0.319553	2.24311		BC1T_04835 ;Bcin11g03080.1;BC1T_04835	5	5	199	0.266528	2.95203		Bcin14g01530.1	6	6	146.93	1.05484e-05	56.8159		Bcin04g01630.1;BC1T_10590 ;BC1T_10590	5	5	194.51	0.162302	3.33177
Bcin07g01610.1	5	5	179.79	0.373566	1.69507		Bcin03g02320.1	5	5	168.65	0.125356	2.84496		Bcin14g03140.1;BC1T_10070	6	6	195.123	0.0773509	55.7041		Bcin08g06780.1;BC1T_11444 ;BC1T_11444 ;Bcin08g06780.1	5	5	156.93	0.699495	3.09024
Bcin16g03410.1;BC1T_10949 ;BC1T_10949	5	5	257.587	0.0682704	26.2036		Bcin11g06340.1;BC1T_12874 ;BC1T_12874	5	5	111.5	0.903354	2.54984		Bcin05g02870.1;BC1T_01554	6	6	212.66	0.000455685	47.7497		Bcin04g03690.1	5	5	226.63	0.753051	3.02844
Bcin10g02280.1	5	5	173.02	0.378498	1.33961		Bcin07g06690.1	5	5	116.37	0.131843	2.50164		Bcin10g05410.1;BC1T_10189 ;Bcin10g05410.1	6	6	104.26	0.119095	30.5105		Bcin07g01610.1	5	5	179.79	0.236426	3.01854
BC1T_11662 ;Bcin07g06230.1;Bcin07g06230.1;BC1T_11662	5	5	110.734	0.810316	1.39262		Bcin03g06830.1;BC1T_06199	5	3	203.74	0.297235	2.4722		Bcin01g00980.1;BC1T_05810	6	6	250.09	0.0281613	29.6268		Bcin04g04360.1	5	5	154.98	0.0234135	2.84822
Bcin04g06450.1;BC1T_03920 ;BC1T_03920	5	5	218.8	0.113486	13.3507		Bcin04g01630.1;BC1T_10590 ;BC1T_10590	5	5	194.51	0.373628	2.35201		Bcin02g04660.1;BC1T_08638	6	6	215.88	0.000530148	28.5543		Bcin12g03760.1	5	1	46.0781	0.286371	2.76347
Bcin06g00960.1;BC1T_01064 ;BC1T_01064	5	5	248.69	0.0477782	9.13093		Bcin02g04510.1;BC1T_08602 ;BC1T_08602	5	5	208.08	0.284137	2.31643		Bcin02g04640.1	6	6	252.327	0.00488395	26.6577		Bcin12g01870.1	5	5	172.04	0.152236	2.75329
Bcin15g05510.1	5	5	285.94	0.000407488	10.2221		Bcin04g04490.1;BC1T_04186	5	4	178.31	0.0369863	1.89567		Bcin12g05420.1	6	6	190.76	0.0228924	25.4401		Bcin17g00040.1	5	5	137.976	0.500041	2.71677
Bcin05g04910.1	5	5	114.53	0.0357064	15.515		Bcin02g06820.1	5	5	149	0.201793	1.8574		Bcin03g06250.1	6	6	199.43	0.00903787	19.0824		Bcin07g06690.1	5	5	116.37	0.215946	2.56522
Bcin11g06140.1	5	5	194.77	0.0319926	7.5746		Bcin10g02280.1	5	5	173.02	0.551602	1.81488		Bcin09g01180.1;BC1T_14691	6	6	235.72	0.000326033	17.93		Bcin10g02280.1	5	5	173.02	0.156701	2.4997
Bcin04g05260.1;BC1T_15093 ;BC1T_15093	5	5	190.44	0.565938	1.20586		Bcin04g05260.1;BC1T_15093 ;BC1T_15093	5	5	190.44	0.613199	1.784		Bcin01g01800.1;BC1T_15613 ;BC1T_15613	6	6	204.77	0.0587179	17.8804		Bcin02g04510.1;BC1T_08602 ;BC1T_08602	5	5	208.08	0.125324	2.26571
Bcin03g06940.1;BC1T_06212 ;BC1T_06212	5	5	230.59	0.118756	36.585		Bcin03g01030.1;BC1T_02096	5	2	242.96	0.19509	1.74267		Bcin06g07010.1	6	1	272.6	0.782988	16.429		Bcin08g04200.1;BC1T_07591 ;Bcin08g04200.1	5	5	177.75	0.543196	2.05834
Bcin04g01630.1;BC1T_10590 ;BC1T_10590	5	5	194.51	0.485082	1.32586		Bcin09g06610.1;BC1T_07674 ;BC1T_07674	5	5	166.89	0.963027	1.71447		Bcin12g03740.1;BC1T_08712	6	6	301.98	0.00850714	16.1911		Bcin05g02910.1	5	4	245.88	0.736809	2.05208
Bcin05g08370.1;BC1T_13118 ;BC1T_13118	5	5	137.21	0.0139405	63.2851		Bcin03g03850.1;BC1T_00621 ;BC1T_00621	5	5	204.86	0.572799	1.44775		Bcin04g02750.1;BC1T_04486 ;Bcin04g02750.1	6	6	294.38	0.0145479	15.7815		Bcin03g06830.1;BC1T_06199	5	3	203.74	0.286786	1.95869
Bcin03g02320.1	5	5	168.65	0.174536	2.62961		Bcin12g04660.1;BC1T_07480	5	5	154.923	0.839754	1.41581		Bcin08g06280.1;BC1T_10997 ;Bcin08g06280.1	6	6	204.264	0.00873627	12.31		Bcin02g02740.1;BC1T_02444 ;BC1T_02444	5	5	355.64	0.646608	1.92814
Bcin02g04510.1;BC1T_08602 ;BC1T_08602	5	5	208.08	0.592092	1.5625		Bcin02g01930.1;BC1T_02555 ;BC1T_02555	5	5	302.96	0.685885	1.27785		Bcin08g03150.1;BC1T_06804	6	6	238.76	0.0433076	11.8155		Bcin03g02320.1	5	5	168.65	0.38893	1.85058
Bcin02g00160.1;BC1T_05503	5	5	103.3	0.423237	14.622		Bcin01g00800.1;BC1T_14349	5	5	180.32	0.787407	1.25366		Bcin04g04260.1;BC1T_04159	6	6	155.54	0.0118194	11.6694		Bcin03g01030.1;BC1T_02096	5	2	242.96	0.247599	1.64294
Bcin07g06690.1	5	5	116.37	0.136043	2.24592		BC1T_11662 ;Bcin07g06230.1;Bcin07g06230.1;BC1T_11662	5	5	110.734	0.894217	1.23409		Bcin02g01020.1;BC1T_05617	6	5	166.26	0.0511975	11.6552		BC1T_11662 ;Bcin07g06230.1;Bcin07g06230.1;BC1T_11662	5	5	110.734	0.769327	1.64165
Bcin09g06610.1;BC1T_07674 ;BC1T_07674	5	5	166.89	0.808322	2.6425		Bcin04g03690.1	5	5	226.63	0.907438	1.17805		Bcin02g02460.1	6	6	262.52	0.0514389	8.27706		Bcin02g06820.1	5	5	149	0.925859	1.50505
Bcin12g01870.1	5	5	172.04	0.111026	3.80975		Bcin05g02910.1	5	4	245.88	0.79487	1.01245		Bcin13g01630.1;BC1T_04297	6	6	349.04	0.0915204	6.93066		Bcin02g01930.1;BC1T_02555 ;BC1T_02555	5	5	302.96	0.958684	1.43056
Bcin04g03690.1	5	5	226.63	0.19719	3.10896		Bcin08g04200.1;BC1T_07591 ;Bcin08g04200.1	5	5	177.75	0.524535	0.865762		Bcin13g01330.1	6	6	132.21	0.0373469	6.57209		BC1T_15450 ;Bcin03g07630.1	5	2	126.26	0.568743	1.24006
Bcin17g00040.1	5	5	137.976	0.440583	1.34689		Bcin14g00480.1	5	5	62.228	0.579658	0.832767		Bcin11g05900.1;BC1T_12113	6	6	240.32	0.0873376	5.53629		Bcin07g00520.1;BC1T_05408 ;BC1T_05408	5	5	253.1	0.613204	1.23039
Bcin13g01630.1;BC1T_04297 ;BC1T_04297	5	5	225.72	0.0114808	2.48506		Bcin10g03630.1	5	5	161.21	0.353599	0.805657		Bcin06g05920.1	6	6	189.52	0.0718586	4.92734		Bcin04g05260.1;BC1T_15093 ;BC1T_15093	5	5	190.44	0.994311	1.13618
Bcin01g03270.1;BC1T_10509	5	5	120.486	0.172784	2.08236		Bcin17g00040.1	5	5	137.976	0.601766	0.802466		Bcin08g06160.1	6	6	249.473	0.169965	4.3349		Bcin02g02520.1;BC1T_02472 ;BC1T_02472	5	5	222.82	0.851997	1.00573
Bcin16g01550.1	5	5	163.795	0.00037967	11.5507		Bcin07g00520.1;BC1T_05408 ;BC1T_05408	5	5	253.1	0.412795	0.801097		Bcin07g00060.1	6	6	276.53	0.0720491	4.2468		Bcin16g04330.1	5	5	175.06	0.869811	0.950048
Bcin03g00640.1;BC1T_02144 ;BC1T_02144	5	5	240.33	0.00935532	35.5865		Bcin16g04330.1	5	5	175.06	0.820091	0.781683		Bcin06g05400.1;BC1T_02275	6	6	180.63	0.0633295	3.82705		Bcin12g04660.1;BC1T_07480	5	5	154.923	0.644547	0.948636
Bcin11g03020.1;BC1T_04827 ;BC1T_04827	5	5	156.836	0.139459	8.52875		Bcin04g06150.1;BC1T_03881	5	5	191.212	0.394441	0.768187		Bcin02g07820.1;BC1T_10291	6	6	258.627	0.103982	3.51077		Bcin04g06150.1;BC1T_03881	5	5	191.212	0.357108	0.737626
Bcin01g03440.1	5	5	192.21	0.0680904	5.54577		Bcin07g00290.1	5	5	14.7882	0.0577101	0.764196		Bcin03g06530.1;BC1T_06154 ;Bcin03g06530.2	6	6	188.97	0.17775	3.06721		Bcin10g03630.1	5	5	161.21	0.405013	0.73678
Bcin04g05910.1;BC1T_03844 ;BC1T_03844	5	5	143.39	0.237159	7.81265		Bcin08g06780.1;BC1T_11444 ;BC1T_11444 ;Bcin08g06780.1	5	5	156.93	0.751921	0.691844		Bcin02g01720.1;BC1T_02581	6	6	187.64	0.00698056	2.94844		Bcin07g00290.1	5	5	14.7882	0.0357913	0.639488
Bcin02g07410.1;BC1T_13504 ;BC1T_13504	5	5	178.76	0.0168202	8.63276		BC1T_15450 ;Bcin03g07630.1	5	2	126.26	0.170463	0.565061		Bcin07g03170.1;BC1T_02671	6	6	211.299	0.0785897	2.69928		Bcin02g08230.1;BC1T_13960	5	5	278.39	0.259957	0.620949
Bcin03g03850.1;BC1T_00621 ;BC1T_00621	5	5	204.86	0.519686	1.8883		Bcin02g02740.1;BC1T_02444 ;BC1T_02444	5	5	355.64	0.158355	0.564168		Bcin03g00700.1;BC1T_02137	6	6	201.77	0.156664	2.52306		Bcin05g08270.1	5	5	233.26	0.310327	0.582586
Bcin11g06340.1;BC1T_12874 ;BC1T_12874	5	5	111.5	0.890524	2.04651		Bcin02g08230.1;BC1T_13960	5	5	278.39	0.0152751	0.440623		Bcin03g06220.1	6	6	242.82	0.161047	2.35241		Bcin14g00480.1	5	5	62.228	0.0605356	0.527327
Bcin01g00670.1;BC1T_14334 ;BC1T_14334	5	5	151.08	0.04006	8.99887		Bcin05g08270.1	5	5	233.26	0.0431743	0.223272		Bcin01g09840.1	6	6	300.61	0.021732	2.24115		Bcin01g00800.1;BC1T_14349	5	5	180.32	0.00719655	0.361887
Bcin10g03910.1;BC1T_15409	5	5	109.112	0.0104206	9.97562		Bcin07g01840.1;BC1T_02860 ;BC1T_02860	5	5	164.84	0.340617	0.2035		Bcin10g03250.1;BC1T_13427	6	6	277.12	0.904003	2.18563		Bcin07g01840.1;BC1T_02860 ;BC1T_02860	5	5	164.84	0.398587	0.25781
Bcin05g01750.1	5	4	233.79	0.0473667	7.53635		Bcin13g02330.1	5	5	232.32	0.000474082	0.116581		Bcin04g01450.1;BC1T_10614 ;BC1T_10614	6	6	183.34	0.243601	2.17397		Bcin13g02330.1	5	5	232.32	0.0475994	0.207697
Bcin12g02960.1;Bcin05g00510.1	5	4	107.53	0.0531737	37.8928		Bcin10g00120.1	5	5	178.32	0.357297	0.0860925		Bcin09g06160.1	6	6	297.38	0.267113	1.92772		Bcin12g06460.1;BC1T_13839 ;BC1T_13839	5	5	201.39	0.144684	0.105547
Bcin05g02910.1	5	4	245.88	0.516576	1.78617		Bcin12g06460.1;BC1T_13839 ;BC1T_13839	5	5	201.39	0.0993054	0.0680315		Bcin03g07300.1;BC1T_11700	6	6	179.52	0.327882	1.78508		Bcin10g00120.1	5	5	178.32	0.280425	0.050487
Bcin04g04490.1;BC1T_04186	5	4	178.31	0.139843	2.14206		Bcin01g08150.1	5	5	217.37	0.200848	0.0434451		Bcin11g02720.1;BC1T_04788 ;BC1T_04788	6	5	174	0.233474	1.67314		Bcin09g00190.1	5	5	357.18	0.0181777	0.0384083
Bcin05g01150.1;BC1T_15180	5	3	189.17	0.0125581	21.6111		Bcin09g00190.1	5	5	357.18	0.00190024	0.0268488		Bcin10g03340.1	6	6	192.82	0.648651	1.09581		Bcin01g08150.1	5	5	217.37	0.15853	0.0291021
Bcin03g06830.1;BC1T_06199	5	3	203.74	0.274051	2.23934		Bcin01g08260.1;BC1T_00088	5	5	177.13	0.187999	0.0184352		Bcin10g02340.1	6	6	119.112	0.489547	1.09241		Bcin09g02890.1;BC1T_07073	5	4	214.77	3.81234e-06	0.0144158
Bcin03g01030.1;BC1T_02096	5	2	242.96	0.0217092	2.37665		Bcin09g02890.1;BC1T_07073	5	4	214.77	4.91984e-05	0.0111788		Bcin10g05770.1	6	5	216.7	0.319714	1.05744		Bcin01g08260.1;BC1T_00088	5	5	177.13	0.0734178	0.00442234
Bcin12g03760.1	5	1	46.0781	0.285923	2.75602		Bcin11g06400.1	5	5	146.301	0.000219938	0.00299036		Bcin07g06340.1;BC1T_13787 ;Bcin07g06340.1	6	6	314.82	0.904354	0.916334		Bcin11g06400.1	5	5	146.301	0.000171128	0.00305441
Bcin02g03480.1	4	4	114.01	0.349772	0.193737		Bcin01g02900.1	4	4	132.15	0.0431091	128.366		Bcin05g00080.1	6	6	221.25	0.856201	0.757881		Bcin09g01030.1;BC1T_14715	4	2	78.5549	0.0753226	117.943
Bcin03g01900.1;BC1T_01972	4	4	124.19	0.406037	0.758779		Bcin09g01030.1;BC1T_14715	4	2	78.5549	0.0902475	65.9874		Bcin16g04870.1;BC1T_10716	6	6	218.8	0.889466	0.70948		Bcin01g05790.1	4	4	101.06	0.00623751	96.0691
Bcin14g05560.1	4	4	180.16	0.726472	0.0515639		Bcin15g03080.1;BC1T_02936 ;BC1T_02936	4	4	178.8	0.0531546	57.9021		Bcin06g02460.1	6	6	166.255	0.568393	0.679262		Bcin16g04000.1	4	4	63.6107	0.0340527	60.9589
Bcin16g02130.1	4	4	191.31	0.00209131	0.0230937		Bcin03g06200.1	4	4	149.93	0.0138789	56.1757		Bcin01g08980.1;BC1T_08247 ;Bcin01g08980.1;BC1T_08247	6	6	74.4396	0.398988	0.54046		Bcin11g00140.1;BC1T_09679 ;BC1T_09679	4	4	176.19	0.136607	59.4794
Bcin11g03220.1	4	4	116.27	0.08555	0.043948		Bcin02g08330.1;BC1T_13945 ;BC1T_13945	4	4	142.26	0.0347543	42.7246		Bcin06g05840.1	6	6	224.51	0.0382235	0.466551		Bcin03g00700.1;BC1T_02137	4	4	126.25	0.0873824	58.9215
Bcin06g05910.1	4	4	219.68	0.990623	0.916453		Bcin16g04000.1	4	4	63.6107	0.0455748	39.0749		Bcin17g00040.1	6	6	181.94	0.63889	0.348314		Bcin08g01060.1;BC1T_12740 ;BC1T_12740	4	4	67.1432	0.00785107	58.5194
Bcin03g02900.1	4	4	207.74	0.392529	0.222322		Bcin08g01060.1;BC1T_12740 ;BC1T_12740	4	4	67.1432	0.011915	37.2913		Bcin05g05090.1	6	6	259.41	0.00218601	0.245387		Bcin05g02010.1	4	4	204.7	0.414759	52.5864
Bcin01g10580.1;BC1T_05234	4	4	105.893	0.00457102	0.0364812		Bcin05g07270.1	4	4	132.33	0.0409074	35.4229		Bcin08g00150.1	6	6	260.043	0.0051335	0.222991		Bcin01g08280.1	4	4	138.8	0.165314	44.4519
Bcin05g06130.1;BC1T_01766 ;BC1T_01766 ;Bcin05g06130.1	4	4	90.5376	0.418041	0.792013		Bcin02g08340.1	4	4	94.98	0.0423841	35.34		Bcin14g03830.1;BC1T_15795	6	6	253.41	0.101383	0.200596		Bcin01g02900.1	4	4	132.15	0.0430671	37.7438
Bcin01g09430.1	4	4	168.09	0.00148938	0.000254225		Bcin01g08850.1;BC1T_00010	4	4	144.05	0.147644	34.0655		Bcin04g04830.1	6	6	232.09	0.0254083	0.157865		Bcin11g04400.1;BC1T_03339 ;BC1T_03339	4	4	173.2	0.417968	31.0286
Bcin13g00380.1	4	4	157.09	0.00700319	0.0615239		BC1T_15350	4	1	81.91	0.00145083	30.1064		Bcin07g05560.1	6	6	258.56	0.255693	0.140424		Bcin15g03080.1;BC1T_02936 ;BC1T_02936	4	4	178.8	0.00189004	27.6779
Bcin09g00540.1	4	4	140.79	0.538577	0.983078		Bcin03g03380.1;BC1T_00557 ;BC1T_00557	4	4	90.0787	0.0134865	28.524		Bcin14g04560.1	6	6	253.88	0.00218114	0.0869918		BC1T_15350	4	1	81.91	0.0099517	27.5622
Bcin09g02860.1;BC1T_07080 ;BC1T_07080 ;Bcin09g02860.1	4	4	104.613	0.368273	0.74228		Bcin03g00700.1;BC1T_02137	4	4	126.25	0.0490639	27.9849		Bcin03g00010.1	6	6	248.27	0.013104	0.0619244		Bcin05g03550.1	4	4	169.74	0.110123	27.5049
Bcin13g00050.1;BC1T_15524 ;BC1T_15524	4	4	176.97	0.00622662	0.00198568		Bcin11g00140.1;BC1T_09679 ;BC1T_09679	4	4	176.19	0.0416635	24.8707		Bcin12g06300.1	6	6	286.968	0.00498881	0.0462569		Bcin03g05800.1;BC1T_00910	4	4	146.52	0.0010669	26.2464
Bcin15g02210.1	4	4	106.06	0.989104	0.945569		Bcin12g06000.1;BC1T_10144	4	2	113.57	0.147292	24.5066		Bcin10g05590.1	6	5	235.58	0.000850059	0.026171		Bcin02g06020.1	4	4	210.1	0.72951	23.009
Bcin10g04320.1;BC1T_03711 ;BC1T_03711	4	4	143.84	0.94307	0.664104		BC1T_14715	4	2	71.24	0.043106	21.557		Bcin08g00140.1	6	6	306.57	0.0854022	0.0153885		Bcin03g06200.1	4	4	149.93	0.0948354	22.1011
Bcin06g05860.1;BC1T_02192	4	4	161.45	0.438463	0.769548		Bcin12g03270.1	4	4	84.169	0.00780679	19.3354		Bcin04g06380.1;BC1T_03907	6	5	199.34	0.00979421	0.0136148		Bcin02g08330.1;BC1T_13945 ;BC1T_13945	4	4	142.26	0.0122331	20.5597
Bcin09g06480.1;BC1T_07696 ;BC1T_07696 ;Bcin09g06480.1	4	4	130.27	0.444222	0.843134		Bcin05g00010.1	4	4	181.49	0.0117118	19.1734		Bcin16g04210.1	6	6	235.512	6.97912e-05	0.00745329		BC1T_14715	4	2	71.24	0.079678	19.9636
Bcin03g03620.1;BC1T_00593	4	4	176.203	0.430234	0.878288		Bcin04g00770.1;BC1T_07012	4	4	184.53	0.0283325	16.9541		Bcin05g05830.1;BC1T_01803 ;BC1T_01803 ;Bcin05g05830.1	6	6	215.19	1.26003e-05	0.00359271		Bcin12g05790.1;BC1T_10172 ;BC1T_10172	4	4	173.94	0.0397888	19.7703
Bcin01g11160.1;BC1T_11909 ;BC1T_11909	4	4	80.4502	0.00346404	0.0551307		Bcin06g02300.1;BC1T_01260 ;Bcin06g02300.1	4	4	117.266	0.0601095	14.341		Bcin03g06930.1	6	6	231.6	0.000264196	0.00357325		Bcin05g07270.1	4	4	132.33	0.0226592	16.3576
Bcin01g00470.1;BC1T_14049	4	4	200.91	0.468271	0.53037		Bcin12g05790.1;BC1T_10172 ;BC1T_10172	4	4	173.94	0.0337751	11.6695		Bcin03g03470.1	6	6	325.249	6.05401e-05	0.00113258		Bcin05g00010.1	4	4	181.49	0.000768286	15.333
Bcin07g05440.1	4	4	238.27	0.00554088	0.039069		Bcin01g05790.1	4	4	101.06	0.00698104	11.5559		Bcin01g01480.1;BC1T_05885	5	5	193.687	0.000200223	Infinity		Bcin03g03380.1;BC1T_00557 ;BC1T_00557	4	4	90.0787	0.0131095	14.6995
Bcin04g03680.1	4	4	135.37	0.56599	0.272051		Bcin05g01030.1;BC1T_09425	4	4	138.57	0.0597779	11.1123		Bcin14g02130.1	5	5	96.3326	0.0132046	677.158		Bcin16g03700.1	4	4	154.41	0.510134	14.1121
Bcin12g01860.1;BC1T_11467	4	4	210.64	0.901271	0.449356		Bcin03g05800.1;BC1T_00910	4	4	146.52	0.00114126	11.0508		Bcin08g05800.1	5	5	193.85	0.00050915	669.023		Bcin12g03270.1	4	4	84.169	0.00220921	12.59
Bcin10g05940.1;BC1T_15890	4	4	180.58	0.436887	0.604183		Bcin09g03550.1;BC1T_09984 ;BC1T_09984	4	4	119.64	0.405529	10.9714		Bcin13g02240.1	5	5	174.134	0.00667923	571.496		Bcin01g08850.1;BC1T_00010	4	4	144.05	0.152243	12.3715
Bcin04g04300.1	4	4	180.71	0.085188	0.0715525		Bcin01g08280.1	4	4	138.8	0.449366	10.8763		Bcin06g07000.1	5	5	241.04	8.46074e-06	412.53		Bcin11g02720.1;BC1T_04788	4	4	149.53	0.0830561	12.079
Bcin02g00170.1	4	4	76.1956	0.805433	0.157019		Bcin14g03500.1	4	4	169.51	0.30227	10.2231		Bcin15g02180.1;BC1T_11975	5	5	157.82	0.000271835	396.954		Bcin04g00770.1;BC1T_07012	4	4	184.53	0.021657	9.35085
Bcin06g02510.1	4	4	183.26	0.00930394	0.0217358		Bcin13g02320.1	4	4	228.91	0.0064092	9.7696		Bcin15g02270.1;BC1T_11987	5	4	115.461	0.00238245	205.202		Bcin02g08340.1	4	4	94.98	0.0539843	8.72932
Bcin04g05410.1	4	4	168.9	0.0841471	0.317948		Bcin16g01000.1	4	4	112.445	0.131703	9.54375		Bcin12g05780.1	5	5	169.24	0.000819604	156.991		Bcin12g06000.1;BC1T_10144	4	2	113.57	0.166948	8.59045
Bcin16g03540.1	4	4	195.65	0.789825	0.543319		Bcin05g03550.1	4	4	169.74	0.129152	9.22805		Bcin15g03770.1	5	5	82.19	8.7298e-05	135.33		Bcin06g02300.1;BC1T_01260 ;Bcin06g02300.1	4	4	117.266	0.0472532	8.58401
Bcin02g00220.1	4	4	176.48	0.0130256	0.00297395		Bcin11g05920.1;BC1T_16370 ;BC1T_16370	4	4	94.67	0.0433871	8.76839		Bcin04g05620.1;BC1T_03808	5	5	152.916	0.010021	109.318		Bcin05g01030.1;BC1T_09425	4	4	138.57	0.0409558	8.51094
Bcin12g04560.1;BC1T_07492 ;BC1T_07492	4	4	177.73	0.0183482	0.213837		Bcin03g07250.1;BC1T_11706	4	3	82.63	0.0165759	8.43495		Bcin06g00440.1	5	5	203.88	0.000458345	99.5212		Bcin15g03580.2;BC1T_03001 ;BC1T_03001 ;Bcin15g03580.1	4	4	142.46	0.0801396	6.57213
BC1T_00088	4	4	95.03	0.0193356	0.00681001		Bcin11g02720.1;BC1T_04788	4	4	149.53	0.10831	7.3643		Bcin09g00280.1	5	5	190.7	0.000636042	81.7627		Bcin15g02740.1	4	4	117.1	0.495702	6.01478
Bcin14g03430.1;BC1T_12017 ;BC1T_12017	4	4	315.64	0.338036	0.671271		Bcin08g02210.1;BC1T_09541 ;BC1T_09541	4	4	157.73	0.10428	7.28698		Bcin04g04680.1;BC1T_04213	5	5	242.36	0.00257734	78.2746		Bcin08g03100.1	4	4	130.21	0.505711	5.86404
Bcin06g06750.1	4	4	152.482	0.423018	0.443981		Bcin05g02010.1	4	4	204.7	0.519006	6.45717		Bcin12g01410.1;BC1T_11530	5	5	170.42	0.00128661	74.9288		Bcin10g05940.1;BC1T_15890	4	4	180.58	0.642946	5.64921
Bcin12g00380.1;BC1T_03557 ;BC1T_03557	4	4	203.52	0.00315128	0.0218603		Bcin13g02240.1	4	4	118.81	0.222679	5.5166		Bcin03g06810.1;Bcin03g06810.2	5	4	143.02	0.000133439	69.8561		Bcin01g00470.1;BC1T_14049	4	4	200.91	0.662053	5.58103
Bcin07g07080.1;BC1T_11306	4	4	192.3	0.707465	0.882886		Bcin15g03580.2;BC1T_03001 ;BC1T_03001 ;Bcin15g03580.1	4	4	142.46	0.098517	5.39803		Bcin12g04660.1;BC1T_07480 ;BC1T_07480	5	5	186.25	0.00267234	66.441		Bcin01g08410.1;BC1T_00073 ;BC1T_00073	4	4	124.08	0.321498	5.49268
Bcin03g05350.1;BC1T_00843	4	4	176.16	0.796472	0.144651		Bcin10g03240.1;BC1T_13428	4	2	108.563	0.123823	5.06744		Bcin02g07070.1;BC1T_14014 ;Bcin02g07070.1	5	5	270.62	0.0133649	60.9662		Bcin14g03500.1	4	4	169.51	0.346382	5.19414
Bcin02g01720.1;BC1T_02581	4	4	122.483	0.812505	0.823301		Bcin07g01690.1	4	4	139.87	0.0197607	4.98223		Bcin01g03470.1;Bcin01g03470.2	5	5	231.25	0.00142752	51.8555		Bcin01g02330.1;BC1T_12915	4	4	164.11	0.58976	5.06323
Bcin07g01590.1;BC1T_09722	4	4	206.42	0.931094	0.390191		Bcin11g04400.1;BC1T_03339 ;BC1T_03339	4	4	173.2	0.0564486	4.53477		Bcin03g09000.1;Bcin03g09000.2	5	5	144.376	0.00246136	50.868		Bcin07g01690.1	4	4	139.87	0.113874	4.84333
Bcin09g01150.1;BC1T_14698 ;Bcin09g01150.2;BC1T_14698	4	4	250.59	0.586661	0.55945		Bcin02g06020.1	4	4	210.1	0.522875	4.01428		Bcin15g05240.1;BC1T_15764	5	4	179.28	0.0127592	42.6757		Bcin11g05920.1;BC1T_16370 ;BC1T_16370	4	4	94.67	0.0534377	4.62253
Bcin15g01570.1;BC1T_13641	4	3	158.094	0.658635	0.251051		Bcin08g03320.2;BC1T_06780 ;BC1T_06780 ;Bcin08g03320.1	4	4	199.98	0.00574155	3.41332		Bcin09g03100.1	5	5	193.047	0.00656169	27.5588		Bcin13g02320.1	4	4	228.91	0.0145844	4.51448
Bcin05g05260.1;BC1T_01879 ;BC1T_01879	4	3	127.1	0.601192	0.367623		Bcin16g04730.1	4	4	170.5	0.333426	3.20894		Bcin04g00540.1;BC1T_07044 ;BC1T_07044	5	5	157.61	0.00160502	27.2509		Bcin03g07250.1;BC1T_11706	4	3	82.63	0.158439	4.38662
BC1T_10932	4	1	124.63	0.565919	0.443787		Bcin03g02310.1	4	4	185.46	0.406791	3.17035		Bcin10g02290.1	5	5	190.697	0.0383957	22.4164		Bcin08g02210.1;BC1T_09541 ;BC1T_09541	4	4	157.73	0.130648	3.99039
Bcin08g01060.1;BC1T_12740 ;BC1T_12740	4	4	67.1432	0.0252201	14.4066		Bcin04g03060.1	4	4	132.009	0.239522	3.0156		Bcin01g10980.1	5	5	123.96	0.00138597	21.4758		Bcin08g03320.2;BC1T_06780 ;BC1T_06780 ;Bcin08g03320.1	4	4	199.98	0.0110497	3.84055
Bcin03g05800.1;BC1T_00910	4	4	146.52	0.000954835	8.49813		Bcin02g04760.1	4	4	68.9584	0.0174062	2.74755		Bcin11g02830.1	5	5	377.44	0.00555215	20.7628		Bcin09g03550.1;BC1T_09984 ;BC1T_09984	4	4	119.64	0.0515447	3.65891
Bcin02g08330.1;BC1T_13945 ;BC1T_13945	4	4	142.26	0.00201259	20.0623		Bcin08g03100.1	4	4	130.21	0.257681	2.61877		Bcin05g05700.1	5	5	193.82	0.00566353	18.2218		Bcin08g01460.1	4	3	105.345	0.310153	3.37943
Bcin02g04760.1	4	4	68.9584	0.0464367	2.81087		Bcin02g01730.1	4	4	88.4515	0.360626	2.57446		Bcin03g03940.1;BC1T_00632	5	5	257.63	0.00186726	17.9618		Bcin04g03060.1	4	4	132.009	0.190337	3.27085
Bcin02g08340.1	4	4	94.98	0.00434906	16.6505		Bcin07g05050.1;BC1T_09350 ;Bcin07g05050.1	4	4	148.535	0.255068	2.34		Bcin11g02440.1	5	5	280.25	0.000173943	17.706		Bcin13g02640.1	4	4	182.87	0.134347	3.04035
Bcin16g01000.1	4	4	112.445	0.179274	3.65554		Bcin09g03100.1	4	4	211.07	0.258423	2.31611		Bcin05g04420.1;BC1T_01334	5	5	243.81	0.00302135	17.187		BC1T_07180 ;Bcin09g02100.1;BC1T_07180	4	4	98.73	0.779658	2.66834
Bcin01g08410.1;BC1T_00073 ;BC1T_00073	4	4	124.08	0.975171	1.69674		Bcin13g02640.1	4	4	182.87	0.0793147	2.26423		Bcin02g05100.1	5	5	164.93	0.0145912	17.0453		Bcin06g06350.1	4	4	120.85	0.355581	2.48918
Bcin05g03550.1	4	4	169.74	0.123285	9.52145		Bcin02g08260.1;BC1T_13956 ;BC1T_13956	4	4	96.71	0.944721	2.23843		Bcin10g04290.1;BC1T_03714	5	5	214.53	0.00463559	14.9141		Bcin13g02240.1	4	4	118.81	0.154341	2.42877
Bcin03g03380.1;BC1T_00557 ;BC1T_00557	4	4	90.0787	0.011882	13.9666		Bcin06g06350.1	4	4	120.85	0.515388	2.17313		Bcin04g06450.1;BC1T_03920	5	5	191.39	0.00479628	14.678		Bcin02g04760.1	4	4	68.9584	0.0985761	2.32835
Bcin13g02320.1	4	4	228.91	0.00339122	6.07654		Bcin12g04570.1	4	4	125.05	0.367137	2.15212		Bcin14g02830.1;BC1T_10032 ;Bcin14g02830.1	5	5	178.21	0.131415	14.3691		Bcin16g01000.1	4	4	112.445	0.152012	2.21228
Bcin07g05050.1;BC1T_09350 ;Bcin07g05050.1	4	4	148.535	0.197592	2.48931		Bcin06g01680.1;BC1T_01165 ;BC1T_01165	4	2	149.29	0.222159	2.13453		Bcin16g05198.1;BC1T_16009	5	5	139.27	0.00717342	12.4831		Bcin16g04730.1	4	4	170.5	0.301238	2.09048
Bcin08g02210.1;BC1T_09541 ;BC1T_09541	4	4	157.73	0.158015	3.98962		Bcin16g03700.1	4	4	154.41	0.430323	2.02581		Bcin12g03760.1	5	1	65.3681	0.0230254	11.2983		Bcin15g03160.1	4	4	128.08	0.771216	2.07278
Bcin07g01690.1	4	4	139.87	0.0169904	6.84229		Bcin01g02330.1;BC1T_12915	4	4	164.11	0.911081	1.7943		Bcin07g04890.1	5	5	158.11	0.000482109	10.7074		Bcin10g03240.1;BC1T_13428	4	2	108.563	0.17184	2.07092
Bcin02g08540.1	4	4	137.6	0.504798	1.29565		Bcin01g08410.1;BC1T_00073 ;BC1T_00073	4	4	124.08	0.84722	1.75777		Bcin08g02620.1	5	5	173.48	0.0406999	9.78256		Bcin01g06930.2;BC1T_00284 ;BC1T_00284	4	4	80.58	0.616264	2.06772
BC1T_07180 ;Bcin09g02100.1;BC1T_07180	4	4	98.73	0.940945	2.37118		Bcin06g05920.1	4	4	129.294	0.40647	1.56212		Bcin09g02100.1;BC1T_07180	5	4	174.7	0.0497671	7.53747		Bcin06g05910.1	4	4	219.68	0.91479	2.06488
Bcin13g02650.1	4	4	106.789	0.754603	1.48219		Bcin15g02740.1	4	4	117.1	0.455207	1.4757		Bcin14g04100.1;BC1T_13556 ;BC1T_13556	5	5	112.539	0.111494	7.04845		Bcin07g05050.1;BC1T_09350 ;Bcin07g05050.1	4	4	148.535	0.476474	2.01136
Bcin12g05790.1;BC1T_10172 ;BC1T_10172	4	4	173.94	0.0344419	8.88789		Bcin15g03160.1	4	4	128.08	0.867349	1.32144		Bcin05g00380.1;BC1T_10819 ;Bcin05g00380.1	5	5	327.17	0.0768079	6.92925		Bcin03g02310.1	4	4	185.46	0.216523	1.99772
Bcin01g06930.2;BC1T_00284 ;BC1T_00284	4	4	80.58	0.492457	1.1336		BC1T_07180 ;Bcin09g02100.1;BC1T_07180	4	4	98.73	0.559247	1.31855		Bcin04g04490.1;BC1T_04186	5	5	198.29	0.00688783	6.87216		Bcin12g04570.1	4	4	125.05	0.234598	1.86184
Bcin02g08260.1;BC1T_13956 ;BC1T_13956	4	4	96.71	0.927699	1.1029		Bcin02g01720.1;BC1T_02581	4	4	122.483	0.878267	1.25959		Bcin04g00550.1	5	3	155.91	1.8308e-05	6.38549		Bcin06g01680.1;BC1T_01165 ;BC1T_01165	4	2	149.29	0.289564	1.82379
Bcin08g03320.2;BC1T_06780 ;BC1T_06780 ;Bcin08g03320.1	4	4	199.98	0.106823	2.63054		Bcin08g01460.1	4	3	105.345	0.439227	1.19326		Bcin09g03560.1;BC1T_09983	5	5	274.62	0.0291236	5.13203		Bcin07g07080.1;BC1T_11306	4	4	192.3	0.340855	1.79496
Bcin06g06350.1	4	4	120.85	0.968772	1.79185		Bcin07g07080.1;BC1T_11306	4	4	192.3	0.452906	1.1885		Bcin06g04330.1	5	5	208.7	0.183499	5.11902		Bcin09g03100.1	4	4	211.07	0.278394	1.66575
Bcin12g03270.1	4	4	84.169	0.00105317	15.702		Bcin15g02210.1	4	4	106.06	0.971112	0.987397		Bcin02g05270.1;BC1T_08114	5	5	148.7	0.00155834	4.88165		Bcin06g04660.1;BC1T_02386	4	4	104.4	0.58516	1.57971
Bcin12g04570.1	4	4	125.05	0.261294	2.04839		BC1T_12441 ;Bcin05g01380.1;Bcin05g01380.1;BC1T_12441	4	4	144.94	0.782921	0.98058		Bcin02g02520.1;BC1T_02472 ;Bcin02g02520.1	5	5	191.19	0.00549183	4.88108		Bcin03g03620.1;BC1T_00593	4	4	176.203	0.444986	1.3876
Bcin05g01030.1;BC1T_09425	4	4	138.57	0.0351999	9.32614		Bcin01g09620.1;BC1T_08345 ;BC1T_08345	4	4	319.12	0.680581	0.963108		Bcin09g02240.1;BC1T_07162	5	5	136.3	0.0806404	4.67742		Bcin02g08540.1	4	4	137.6	0.525601	1.37179
Bcin01g09620.1;BC1T_08345 ;BC1T_08345	4	4	319.12	0.615544	1.0963		Bcin16g03540.1	4	4	195.65	0.996722	0.907399		Bcin04g06230.1	5	5	99.3463	0.0698472	4.55921		Bcin02g01730.1	4	4	88.4515	0.600135	1.3395
Bcin01g02330.1;BC1T_12915	4	4	164.11	0.402259	2.65237		Bcin14g03430.1;BC1T_12017 ;BC1T_12017	4	4	315.64	0.660175	0.85889		Bcin15g02460.1	5	5	85.59	0.0623558	4.48498		Bcin01g09620.1;BC1T_08345 ;BC1T_08345	4	4	319.12	0.646044	1.30356
Bcin03g02310.1	4	4	185.46	0.417627	3.11867		Bcin09g02860.1;BC1T_07080 ;BC1T_07080 ;Bcin09g02860.1	4	4	104.613	0.623643	0.833552		Bcin11g01040.1	5	5	128.143	0.0891144	4.34234		Bcin14g03430.1;BC1T_12017 ;BC1T_12017	4	4	315.64	0.821914	1.24417
BC1T_12441 ;Bcin05g01380.1;Bcin05g01380.1;BC1T_12441	4	4	144.94	0.908008	1.21699		Bcin06g05910.1	4	4	219.68	0.903364	0.80644		Bcin10g04300.1;BC1T_03713 ;Bcin10g04300.1	5	5	219.43	0.0747723	3.33191		Bcin09g00540.1	4	4	140.79	0.615691	1.21347
Bcin14g03500.1	4	4	169.51	0.00541258	5.71413		Bcin02g08540.1	4	4	137.6	0.40377	0.756766		Bcin09g03220.1;BC1T_12973	5	5	207.36	0.0697693	3.28627		Bcin09g06480.1;BC1T_07696 ;BC1T_07696 ;Bcin09g06480.1	4	4	130.27	0.5913	1.20507
Bcin05g02010.1	4	4	204.7	0.919886	10.2314		Bcin06g05860.1;BC1T_02192	4	4	161.45	0.34817	0.725037		Bcin01g10320.1;Bcin01g10320.2	5	5	158.82	0.00147961	3.22692		BC1T_12441 ;Bcin05g01380.1;Bcin05g01380.1;BC1T_12441	4	4	144.94	0.906252	1.1637
Bcin15g02740.1	4	4	117.1	0.766313	1.70662		Bcin09g07130.1	4	4	236.77	0.873981	0.658026		Bcin01g00930.1;BC1T_05799 ;Bcin01g00930.1	5	5	151.819	0.126689	3.16516		Bcin03g01900.1;BC1T_01972	4	4	124.19	0.626213	1.09169
Bcin09g03550.1;BC1T_09984 ;BC1T_09984	4	4	119.64	0.227777	5.07727		Bcin03g03620.1;BC1T_00593	4	4	176.203	0.344206	0.655848		Bcin16g03540.1	5	5	183.37	0.0434573	3.05173		Bcin06g05860.1;BC1T_02192	4	4	161.45	0.650593	1.08332
Bcin06g02300.1;BC1T_01260 ;Bcin06g02300.1	4	4	117.266	0.0201933	10.7462		Bcin09g06480.1;BC1T_07696 ;BC1T_07696 ;Bcin09g06480.1	4	4	130.27	0.332652	0.643261		Bcin05g08240.1;BC1T_13137	5	5	146.78	0.00275874	3.02718		Bcin05g06130.1;BC1T_01766 ;BC1T_01766 ;Bcin05g06130.1	4	4	90.5376	0.526598	1.02203
Bcin11g02720.1;BC1T_04788	4	4	149.53	0.0656609	13.3016		Bcin01g06930.2;BC1T_00284 ;BC1T_00284	4	4	80.58	0.329641	0.638102		Bcin11g05660.1	5	5	141.08	0.0497915	2.71997		Bcin02g08260.1;BC1T_13956 ;BC1T_13956	4	4	96.71	0.883079	0.950881
Bcin01g02900.1	4	4	132.15	0.0424726	39.6862		Bcin10g04320.1;BC1T_03711 ;BC1T_03711	4	4	143.84	0.983975	0.627488		Bcin11g04630.1;BC1T_03310	5	5	127.99	0.0798253	2.70291		Bcin06g05920.1	4	4	129.294	0.926498	0.897158
Bcin11g04400.1;BC1T_03339 ;BC1T_03339	4	4	173.2	0.193619	8.90243		Bcin09g01150.1;BC1T_14698 ;Bcin09g01150.2;BC1T_14698	4	4	250.59	0.671604	0.623304		Bcin16g04730.1	5	5	214.35	0.142063	2.56793		Bcin09g07130.1	4	4	236.77	0.743108	0.85679
Bcin06g04660.1;BC1T_02386	4	4	104.4	0.563186	1.40338		Bcin12g01860.1;BC1T_11467	4	4	210.64	0.8899	0.590009		Bcin09g01550.1;BC1T_13588	5	5	198.37	0.269407	2.2202		Bcin09g01150.1;BC1T_14698 ;Bcin09g01150.2;BC1T_14698	4	4	250.59	0.842012	0.856306
Bcin11g05920.1;BC1T_16370 ;BC1T_16370	4	4	94.67	0.0273553	6.13994		Bcin13g02650.1	4	4	106.789	0.908881	0.572634		Bcin03g04100.1	5	4	245.18	0.00918949	2.06211		Bcin02g01720.1;BC1T_02581	4	4	122.483	0.819871	0.821596
Bcin02g01730.1	4	4	88.4515	0.222972	2.4186		Bcin06g04660.1;BC1T_02386	4	4	104.4	0.923464	0.560361		Bcin14g04590.1;BC1T_15344 ;Bcin14g04590.1	5	5	84.8078	0.33101	1.87823		Bcin15g02210.1	4	4	106.06	0.342648	0.699279
Bcin13g02240.1	4	4	118.81	0.103301	3.13867		Bcin03g01900.1;BC1T_01972	4	4	124.19	0.278142	0.554643		Bcin05g00480.1;BC1T_10809 ;Bcin05g00480.1	5	5	199.07	0.217009	1.82199		Bcin09g02860.1;BC1T_07080 ;BC1T_07080 ;Bcin09g02860.1	4	4	104.613	0.254643	0.677043
Bcin16g03700.1	4	4	154.41	0.810192	2.43049		Bcin06g06750.1	4	4	152.482	0.453033	0.538417		Bcin04g03510.1;BC1T_14299 ;Bcin04g03510.1	5	5	339.55	0.221083	1.82057		Bcin06g00610.1;BC1T_01023 ;Bcin06g00610.1	4	4	151.45	0.400302	0.648279
Bcin09g03100.1	4	4	211.07	0.21668	1.87768		Bcin01g00470.1;BC1T_14049	4	4	200.91	0.453364	0.534539		Bcin12g05790.1;BC1T_10172	5	5	225.73	0.562251	1.6307		Bcin05g05260.1;BC1T_01879 ;BC1T_01879	4	3	127.1	0.808957	0.638515
Bcin16g04000.1	4	4	63.6107	0.0312483	58.1631		Bcin10g05940.1;BC1T_15890	4	4	180.58	0.446035	0.516073		Bcin01g09170.1;BC1T_08279 ;Bcin01g09170.1	5	5	201.88	0.0425985	1.55166		Bcin04g05410.1	4	4	168.9	0.38347	0.638338
Bcin08g03100.1	4	4	130.21	0.354933	3.88886		Bcin15g01570.1;BC1T_13641	4	3	158.094	0.681297	0.512152		Bcin08g03320.2;BC1T_06780 ;Bcin08g03320.1;Bcin08g03320.2	5	5	207.588	0.546801	1.5374		Bcin10g04320.1;BC1T_03711 ;BC1T_03711	4	4	143.84	0.936054	0.600061
Bcin03g00700.1;BC1T_02137	4	4	126.25	0.0593231	51.5525		Bcin05g06130.1;BC1T_01766 ;BC1T_01766 ;Bcin05g06130.1	4	4	90.5376	0.223465	0.469831		Bcin01g09120.1;BC1T_08271 ;BC1T_08271	5	5	276.03	0.350382	1.53093		Bcin07g01590.1;BC1T_09722	4	4	206.42	0.940987	0.452046
Bcin01g08850.1;BC1T_00010	4	4	144.05	0.173139	12.0624		Bcin09g00540.1	4	4	140.79	0.226617	0.433959		Bcin13g01610.1	5	5	119.744	0.254109	1.43328		Bcin16g03540.1	4	4	195.65	0.485832	0.444921
Bcin13g02640.1	4	4	182.87	0.119014	1.9258		Bcin03g02900.1	4	4	207.74	0.550423	0.427697		Bcin15g05260.1	5	5	320.9	0.550205	1.35499		Bcin06g06750.1	4	4	152.482	0.43344	0.356751
Bcin06g00610.1;BC1T_01023 ;Bcin06g00610.1	4	4	151.45	0.932689	1.11469		Bcin07g01590.1;BC1T_09722	4	4	206.42	0.97712	0.42401		Bcin02g05880.1	5	5	206.46	0.570892	1.29224		Bcin12g01860.1;BC1T_11467	4	4	210.64	0.945714	0.330695
Bcin01g05790.1	4	4	101.06	0.0260897	55.8531		Bcin06g00610.1;BC1T_01023 ;Bcin06g00610.1	4	4	151.45	0.065719	0.381771		Bcin04g03030.1;BC1T_04452 ;Bcin04g03030.1	5	5	111.94	0.695824	1.11496		Bcin02g03480.1	4	4	114.01	0.425582	0.298963
Bcin09g07130.1	4	4	236.77	0.446698	1.18559		Bcin12g04560.1;BC1T_07492 ;BC1T_07492	4	4	177.73	0.101847	0.344902		Bcin11g05890.1;BC1T_12112 ;BC1T_12112	5	5	166.38	0.869876	0.822006		Bcin13g02650.1	4	4	106.789	0.430129	0.28435
Bcin05g07270.1	4	4	132.33	0.00890996	19.9894		Bcin04g05410.1	4	4	168.9	0.06823	0.28997		Bcin16g03620.1	5	5	195.63	0.716932	0.806631		BC1T_10932	4	1	124.63	0.572294	0.261517
Bcin16g04730.1	4	4	170.5	0.315512	1.73335		Bcin02g00170.1	4	4	76.1956	0.770779	0.259741		Bcin06g01180.1	5	5	128.037	0.608896	0.727999		Bcin12g04560.1;BC1T_07492 ;BC1T_07492	4	4	177.73	0.0310769	0.254849
Bcin15g03580.2;BC1T_03001 ;BC1T_03001 ;Bcin15g03580.1	4	4	142.46	0.0590983	7.82215		BC1T_10932	4	1	124.63	0.614069	0.242422		Bcin02g07700.1;BC1T_10322	5	5	177.38	0.309575	0.655171		Bcin15g01570.1;BC1T_13641	4	3	158.094	0.598709	0.240907
Bcin02g06020.1	4	4	210.1	0.537094	3.8446		Bcin03g05350.1;BC1T_00843	4	4	176.16	0.735745	0.143004		Bcin02g04170.1;BC1T_07931	5	5	235.884	0.185086	0.590574		Bcin03g02900.1	4	4	207.74	0.301628	0.180959
Bcin15g03080.1;BC1T_02936 ;BC1T_02936	4	4	178.8	0.016753	25.2655		Bcin05g05260.1;BC1T_01879 ;BC1T_01879	4	3	127.1	0.234853	0.140405		Bcin09g02670.1;Bcin09g02670.1;BC1T_07106	5	5	83.3806	0.0518546	0.401986		Bcin03g05350.1;BC1T_00843	4	4	176.16	0.712536	0.108814
Bcin01g08280.1	4	4	138.8	0.65511	16.6963		Bcin04g03680.1	4	4	135.37	0.295765	0.130048		Bcin12g05000.1;BC1T_07439	5	5	112	0.119053	0.389953		Bcin14g05560.1	4	4	180.16	0.97034	0.108019
Bcin04g00770.1;BC1T_07012	4	4	184.53	0.0106815	8.61984		Bcin13g00380.1	4	4	157.09	0.0228281	0.107035		Bcin15g05030.1	5	5	153.35	0.0199385	0.348459		Bcin04g03680.1	4	4	135.37	0.255598	0.106473
Bcin03g06200.1	4	4	149.93	0.0218371	27.2891		Bcin02g03480.1	4	4	114.01	0.0871283	0.0509831		Bcin10g05150.1	5	5	284.11	0.0960939	0.325549		Bcin02g00170.1	4	4	76.1956	0.955357	0.103506
Bcin15g03160.1	4	4	128.08	0.298512	2.866		Bcin04g04300.1	4	4	180.71	0.0542977	0.0507896		Bcin01g08340.1;BC1T_00080	5	5	165.258	0.766611	0.299334		Bcin07g05440.1	4	4	238.27	0.025905	0.101385
Bcin05g00010.1	4	4	181.49	0.0109145	28.3711		Bcin11g03220.1	4	4	116.27	0.0781581	0.0402924		Bcin14g04050.1;BC1T_13546	5	5	146.92	0.320719	0.276915		Bcin01g11160.1;BC1T_11909 ;BC1T_11909	4	4	80.4502	0.00238093	0.0782342
Bcin06g05920.1	4	4	129.294	0.608262	1.15434		Bcin07g05440.1	4	4	238.27	0.000919718	0.0389033		Bcin11g01050.1	5	5	197.47	0.348639	0.202657		Bcin04g04300.1	4	4	180.71	0.0856593	0.0747145
Bcin11g00140.1;BC1T_09679 ;BC1T_09679	4	4	176.19	0.0613863	9.19383		Bcin01g11160.1;BC1T_11909 ;BC1T_11909	4	4	80.4502	0.00129598	0.0363524		Bcin09g04410.1;BC1T_12145 ;Bcin09g04410.1	5	5	184.25	0.00780366	0.124863		Bcin13g00380.1	4	4	157.09	0.00504351	0.0495963
Bcin04g03060.1	4	4	132.009	0.189836	1.8668		Bcin14g05560.1	4	4	180.16	0.346237	0.0359455		Bcin04g02660.1;BC1T_04496	5	5	172.73	0.0012081	0.121857		Bcin06g02510.1	4	4	183.26	0.0345146	0.0423928
Bcin08g01460.1	4	3	105.345	0.383275	4.22207		BC1T_00088	4	4	95.03	0.071321	0.0303147		Bcin03g01580.1;BC1T_02016 ;Bcin03g01580.1	5	5	199.85	0.000378053	0.118659		Bcin11g03220.1	4	4	116.27	0.0736213	0.0377341
Bcin03g07250.1;BC1T_11706	4	3	82.63	0.0412362	9.35931		Bcin12g00380.1;BC1T_03557 ;BC1T_03557	4	4	203.52	0.00240105	0.0206235		Bcin03g08030.1;BC1T_14501 ;Bcin03g08030.1	5	5	114.191	0.101485	0.118087		Bcin16g02130.1	4	4	191.31	0.0196392	0.0317042
BC1T_14715	4	2	71.24	0.029038	26.8823		Bcin16g02130.1	4	4	191.31	0.000841099	0.0184919		Bcin10g00390.1	5	4	168.68	0.373419	0.0947191		Bcin12g00380.1;BC1T_03557 ;BC1T_03557	4	4	203.52	0.00122611	0.0311002
Bcin12g06000.1;BC1T_10144	4	2	113.57	0.117096	21.0827		Bcin01g10580.1;BC1T_05234	4	4	105.893	0.00435282	0.0176416		Bcin10g05710.1	5	5	258.73	0.00102272	0.0700884		Bcin02g00220.1	4	4	176.48	0.00735522	0.0264768
Bcin06g01680.1;BC1T_01165 ;BC1T_01165	4	2	149.29	0.282748	1.63754		Bcin02g00220.1	4	4	176.48	8.60914e-05	0.0142623		Bcin12g01270.1	5	5	206.13	7.08398e-05	0.0520945		Bcin01g10580.1;BC1T_05234	4	4	105.893	0.00605011	0.0160768
Bcin09g01030.1;BC1T_14715	4	2	78.5549	0.0614344	93.3842		Bcin06g02510.1	4	4	183.26	0.00186594	0.00841722		Bcin13g01410.1	5	5	188.55	0.000132636	0.0404735		BC1T_00088	4	4	95.03	0.0849752	0.0153455
Bcin10g03240.1;BC1T_13428	4	2	108.563	0.0466851	4.11622		Bcin13g00050.1;BC1T_15524 ;BC1T_15524	4	4	176.97	0.00106242	0.00417891		Bcin05g05170.1	5	5	159	0.00278811	0.0366497		Bcin13g00050.1;BC1T_15524 ;BC1T_15524	4	4	176.97	0.00182862	0.00750498
BC1T_15350	4	1	81.91	0.000442975	28.1443		Bcin01g09430.1	4	4	168.09	0.000732563	0.0003894		Bcin16g01630.1	5	5	248.59	0.00186195	0.0173328		Bcin01g09430.1	4	4	168.09	0.020367	0.00102546
Bcin15g00290.1	3	3	92.3	0.814945	0.232159		Bcin03g04090.1;BC1T_00654	3	1	117.53	0.0164223	844.333		Bcin13g00050.1;BC1T_15524	5	5	358.48	0.0866083	0.0164801		Bcin15g04430.1	3	2	156.43	0.0246938	496.275
Bcin05g04010.1	3	3	208.87	0.0012415	0.0253989		Bcin10g01300.1;BC1T_05103 ;BC1T_05103	3	3	141.93	0.0227983	239.07		Bcin13g00380.1	5	5	322.29	0.000682699	0.0154906		Bcin03g04090.1;BC1T_00654	3	1	117.53	0.0174975	172.404
Bcin13g04230.1	3	3	7.71943	0.327266	0.578465		Bcin13g01450.1;BC1T_04317 ;BC1T_04317	3	3	62.8187	0.00220763	105.4		Bcin01g06790.1;BC1T_00308	5	5	256.12	0.00252213	0.0141135		Bcin11g05080.1;BC1T_03253 ;BC1T_03253	3	3	88.6	0.00339741	119.483
Bcin08g04020.1;BC1T_07566 ;BC1T_07566 ;Bcin08g04020.1	3	3	97.94	0.481226	0.763557		Bcin15g04430.1	3	2	156.43	0.023521	99.4965		Bcin12g00350.1;BC1T_03560	5	5	247.42	0.000260537	0.001563		Bcin10g01300.1;BC1T_05103 ;BC1T_05103	3	3	141.93	0.317789	83.8581
Bcin16g03790.1	3	3	74.88	0.878318	0.511467		Bcin11g05080.1;BC1T_03253 ;BC1T_03253	3	3	88.6	0.0105712	99.1597		Bcin03g07320.1	5	5	279.05	0.0169417	0.000363282		Bcin12g06770.1	3	2	137.95	0.0154051	80.4911
Bcin02g09160.1	3	3	107.53	0.464031	0.495493		Bcin01g03770.1	3	3	56.74	0.0415188	87.7485		Bcin01g11170.1;Bcin01g11170.2	4	3	117.92	0.00013812	Infinity		Bcin13g01450.1;BC1T_04317 ;BC1T_04317	3	3	62.8187	0.000739577	74.4557
Bcin04g06990.1	3	3	58.46	0.222201	0.409146		Bcin06g02820.1	3	3	173.5	0.0717793	75.3389		Bcin02g08180.1	4	4	128.41	0.000105595	7725.74		Bcin01g03770.1	3	3	56.74	0.0454823	57.834
Bcin16g03380.1	3	3	136.25	0.132631	0.623783		Bcin06g07280.1	3	3	144.82	0.0671917	68.9453		Bcin10g01990.1;BC1T_14810	4	4	133.8	0.00105537	4520.17		BC1T_06723 ;Bcin03g08260.1;BC1T_06723	3	3	111.33	0.00285705	57.194
Bcin02g06060.1	3	3	130.66	0.146685	0.409716		Bcin12g06770.1	3	2	137.95	0.0088003	65.5364		Bcin08g06300.1	4	4	141.31	0.00371407	4459.49		Bcin06g02820.1	3	3	173.5	0.108357	49.0092
Bcin14g05570.1	3	3	196.9	0.00148783	0.0629438		Bcin05g07670.1;BC1T_11083 ;BC1T_11083 ;Bcin05g07670.1	3	3	64.7864	0.0493597	65.457		Bcin11g03020.1;BC1T_04827	4	4	119.94	0.0158577	674.45		Bcin15g03640.1;BC1T_03009	3	3	121.68	0.0169153	39.4042
BC1T_05345 ;Bcin07g00120.1;BC1T_05345	3	3	101.01	0.496573	0.911745		Bcin08g02090.1;BC1T_07824 ;BC1T_07824	3	3	103.88	0.0213377	60.2312		Bcin05g06730.1;BC1T_01686	4	4	233.57	0.000113634	581.413		Bcin14g03630.1;BC1T_12045 ;BC1T_12045	3	3	91.83	0.0431677	37.8791
Bcin03g06930.1	3	3	108.7	0.0104187	0.0264789		BC1T_06723 ;Bcin03g08260.1;BC1T_06723	3	3	111.33	0.00456429	51.3319		Bcin02g08690.1;Bcin02g02920.1	4	3	128.63	0.0416189	153.956		Bcin15g05240.1;BC1T_15764	3	3	133.07	0.37547	36.0485
Bcin11g05240.1	3	3	113.33	0.129262	0.514854		Bcin12g01410.1;BC1T_11530	3	3	150.7	0.0335297	44.786		Bcin11g06110.1;Bcin11g06110.2;Bcin11g06110.3	4	2	167.26	0.0199894	153.741		Bcin02g04770.1	3	3	140.45	0.11529	30.2512
BC1T_05251	3	3	143.91	0.498548	0.841227		Bcin08g06300.1	3	3	93.56	0.0244108	40.8306		Bcin01g06260.3;Bcin01g06260.1	4	4	166.58	0.000732401	113.888		Bcin08g06300.1	3	3	93.56	0.0452376	28.5436
Bcin03g01440.1	3	3	111.55	0.00761607	0.00064636		Bcin14g03630.1;BC1T_12045 ;BC1T_12045	3	3	91.83	0.107788	34.2566		Bcin15g01350.1;BC1T_07815	4	3	89.15	3.49336e-05	110.806		Bcin02g09290.1	3	3	96.17	0.0487923	24.0632
Bcin10g03340.1	3	3	75.83	0.517759	0.577973		Bcin15g03640.1;BC1T_03009	3	3	121.68	0.0483216	31.3184		Bcin03g00640.1;BC1T_02144	4	4	193.33	0.0316904	99.1917		Bcin04g01470.1;BC1T_10611	3	3	84.4803	0.0838798	23.4119
Bcin03g00010.1	3	3	126.34	0.0031599	0.00585517		Bcin02g05100.1	3	3	65.02	0.0137921	29.1707		Bcin09g03700.1	4	4	214.56	0.000637799	94.904		Bcin06g07280.1	3	3	144.82	0.123457	20.8464
Bcin03g07300.1;BC1T_11700 ;BC1T_11700	3	3	169.25	0.647008	0.688602		Bcin02g09290.1	3	3	96.17	0.0735093	27.7889		Bcin16g00830.1;BC1T_10364	4	4	148.81	0.0637108	82.9439		Bcin01g10780.1	3	3	91.48	0.0930994	18.5342
Bcin07g00400.1;BC1T_05389 ;BC1T_05389	3	3	102.4	0.389141	0.0686296		BC1T_13428	3	1	68.91	0.0594619	27.6188		Bcin14g03100.1	4	4	79.0895	0.0345481	67.5935		Bcin02g05100.1	3	3	65.02	0.0058315	18.1209
Bcin03g07110.1;BC1T_11721	3	3	129.37	0.451636	0.975043		Bcin11g04630.1;BC1T_03310 ;BC1T_03310	3	3	83.45	0.0271238	26.2406		Bcin01g10330.1;BC1T_05276	4	2	81.233	0.0556172	65.8125		Bcin09g00600.1;BC1T_09141 ;BC1T_09141	3	3	91.73	0.10211	17.6152
BC1T_03667 ;Bcin10g04590.1;Bcin10g04590.1;BC1T_03667	3	3	142.08	0.387846	0.757405		Bcin01g10780.1	3	3	91.48	0.101169	21.9345		Bcin04g05070.1;BC1T_04265	4	4	85.2719	0.0208825	59.9102		Bcin08g02090.1;BC1T_07824 ;BC1T_07824	3	3	103.88	0.0479001	17.4504
Bcin11g06040.1;BC1T_14864	3	3	103.49	0.661039	0.123207		Bcin14g02360.1	3	3	54.3726	0.0837049	18.4487		Bcin01g03080.1	4	4	92.93	0.0421385	58.0398		Bcin11g02240.1	3	3	146.03	0.807314	15.0905
Bcin04g03510.1;BC1T_14299 ;BC1T_14299	3	3	226.03	0.697135	0.818655		BC1T_06199	3	1	81.58	0.0858997	16.9947		Bcin01g09620.1;BC1T_08345	4	4	168.271	0.0302603	42.7359		Bcin12g05300.1;BC1T_07400	3	3	52.152	0.167147	14.9425
BC1T_02563 ;Bcin04g02250.1	3	3	91.97	0.466967	0.984164		Bcin01g03110.2;Bcin01g03110.1	3	3	82.09	0.723512	16.4258		Bcin02g02630.1	4	3	104.15	9.26582e-05	41.3302		BC1T_15815 ;Bcin01g00260.1;BC1T_15815	3	3	129	0.0840695	13.7643
BC1T_00455 ;Bcin01g05680.1;BC1T_00455	3	3	171.24	0.041351	0.108166		Bcin05g02870.1;BC1T_01554	3	3	92.57	0.0640531	15.9583		Bcin02g01610.1	4	4	174.14	0.0735924	37.7015		BC1T_12973 ;Bcin09g03220.1;BC1T_12973	3	3	103.1	0.0324125	13.6328
Bcin14g03830.1;BC1T_15795 ;BC1T_15795	3	3	254.3	0.820291	0.744603		Bcin03g05710.1	3	2	113.35	0.76463	15.537		Bcin10g05130.1;BC1T_14906 ;Bcin10g05130.1	4	4	126.73	0.0573444	35.0804		Bcin11g04630.1;BC1T_03310 ;BC1T_03310	3	3	83.45	0.0118554	13.4342
Bcin04g00240.1	3	3	132.28	0.903735	0.785428		Bcin02g04640.1	3	3	161.71	0.085777	15.078		Bcin05g06430.1	4	4	109.179	0.0351116	30.775		Bcin07g05760.1	3	3	132.73	0.662728	13.3011
Bcin15g03630.1	3	3	189.58	0.10818	0.016676		BC1T_15815 ;Bcin01g00260.1;BC1T_15815	3	3	129	0.02485	14.4575		Bcin10g00170.1	4	4	113.56	0.00187133	30.2388		Bcin12g01410.1;BC1T_11530	3	3	150.7	0.00359752	12.0217
Bcin14g00310.1	3	3	130.73	0.363674	0.644684		Bcin06g02460.1	3	3	80.98	0.172109	13.3848		Bcin12g04690.1	4	4	200.77	0.0069979	26.414		Bcin06g02460.1	3	3	80.98	0.03738	11.6938
Bcin12g03930.1;BC1T_08690 ;Bcin12g03930.1;BC1T_08690	3	3	36.143	0.390607	0.663253		BC1T_16009 ;Bcin16g05198.1;BC1T_16009	3	3	103.38	0.190461	13.1648		Bcin02g04510.1;BC1T_08602	4	4	146.131	0.00858352	25.311		Bcin05g07670.1;BC1T_11083 ;BC1T_11083 ;Bcin05g07670.1	3	3	64.7864	0.0542122	11.4256
Bcin01g11150.1	3	3	238.22	0.000738889	0.0304708		Bcin12g05300.1;BC1T_07400	3	3	52.152	0.118445	12.8366		Bcin08g00020.1	4	4	151.86	0.0513022	22.4333		Bcin14g02360.1	3	3	54.3726	0.0786762	10.7637
BC1T_07132 ;Bcin09g02490.1;Bcin09g02490.1;BC1T_07132	3	3	112.54	0.286349	0.617578		Bcin02g04770.1	3	3	140.45	0.132315	12.4389		Bcin01g00160.1;BC1T_15849	4	4	108.62	0.027285	22.2827		Bcin01g03110.2;Bcin01g03110.1	3	3	82.09	0.164761	9.83917
Bcin14g00540.1	3	3	70.29	0.413498	0.846857		Bcin02g04660.1;BC1T_08638 ;BC1T_08638	3	3	116.36	0.00156951	10.0683		Bcin04g03100.1;BC1T_04443	4	4	210.23	0.000161735	21.4864		Bcin02g00540.1;BC1T_05556	3	3	77.9	0.0344254	9.61077
BC1T_00915	3	3	91.39	0.652547	0.785365		Bcin11g00970.1	3	3	96.36	0.217463	8.67556		Bcin10g05640.1	4	4	177.74	0.00106709	21.4675		Bcin05g02870.1;BC1T_01554	3	3	92.57	0.0924055	9.33406
Bcin09g04590.1	3	3	50.1145	0.434444	0.783468		Bcin03g02710.1	3	3	139.87	0.0472686	8.55078		Bcin07g04730.2;Bcin07g04730.1	4	4	183.18	0.000745108	18.8011		Bcin02g04660.1;BC1T_08638 ;BC1T_08638	3	3	116.36	0.0163661	9.04284
Bcin16g04210.1	3	3	146.89	0.00155732	0.0162783		Bcin05g05400.1;BC1T_01857 ;BC1T_01857	3	3	132.43	0.147931	8.24055		Bcin15g04490.1	4	4	138.26	0.00153088	16.4882		Bcin02g09160.1	3	3	107.53	0.637776	7.67448
Bcin14g04460.1	3	3	85.7346	0.544762	0.0731232		BC1T_08339	3	1	84.06	0.18583	7.6962		Bcin08g04540.1;BC1T_08794	4	4	119.11	0.0574429	16.1992		Bcin07g02980.1;BC1T_02693 ;BC1T_02693	3	3	130.79	0.122778	7.6173
Bcin11g00810.1;BC1T_14749	3	3	81.02	0.300056	0.0158042		BC1T_12973 ;Bcin09g03220.1;BC1T_12973	3	3	103.1	0.034103	7.04081		Bcin01g08780.1	4	2	159.35	0.147608	15.8924		Bcin03g02710.1	3	3	139.87	0.088316	7.53719
Bcin03g01150.1;BC1T_02070	3	3	55.19	0.344468	0.926957		BC1T_15180	3	1	67.23	0.228523	6.96437		Bcin08g04420.1	4	4	139.8	0.0358771	12.0008		BC1T_13428	3	1	68.91	0.087676	7.53449
Bcin08g02380.1;BC1T_09563 ;BC1T_09563	3	3	121.61	0.791119	0.653289		Bcin01g02000.1	3	3	98.62	0.132273	6.91814		Bcin08g05830.1	4	4	135.81	0.0395507	11.8022		BC1T_16009 ;Bcin16g05198.1;BC1T_16009	3	3	103.38	0.203146	7.29423
Bcin15g00860.1;BC1T_07744 ;BC1T_07744	3	3	155.33	0.952829	0.555425		Bcin15g03930.1	3	2	151.59	0.154939	6.59492		Bcin03g03300.1;BC1T_00545 ;Bcin03g03300.1	4	4	159	0.0134899	11.6605		Bcin16g03140.1;BC1T_09227	3	3	104.32	0.471314	7.07172
Bcin01g00400.1	3	3	72.9942	0.518449	0.356554		Bcin02g00540.1;BC1T_05556	3	3	77.9	0.0387582	5.94503		Bcin15g01180.1	4	4	115.656	0.157316	10.5732		BC1T_15180	3	1	67.23	0.165638	6.68064
Bcin01g03540.1	3	3	125.57	0.0452596	0.00289452		Bcin03g06810.1;Bcin03g06810.2	3	3	15.2794	0.165385	5.73888		Bcin12g01300.1;BC1T_03437 ;BC1T_03437	4	4	111.7	0.0287614	9.80662		Bcin02g04640.1	3	3	161.71	0.0406896	6.5329
Bcin08g04590.1	3	3	146	0.00292307	0.0339997		Bcin09g00600.1;BC1T_09141 ;BC1T_09141	3	3	91.73	0.0650219	5.65324		Bcin11g02710.1;BC1T_04787 ;Bcin11g02710.1	4	4	167.7	0.00644527	8.97421		Bcin14g01520.1;BC1T_09013 ;BC1T_09013	3	3	170.69	0.850266	6.22876
Bcin07g07060.1	3	3	136.63	0.309393	0.532934		Bcin01g10980.1	3	3	143.04	0.158012	5.20776		Bcin01g00880.1	4	4	95.7913	0.00418253	8.96659		Bcin04g04590.1;BC1T_04197 ;BC1T_04197	3	3	103.96	0.371184	5.98926
Bcin05g05700.1	3	3	99.71	0.250294	0.0636034		Bcin06g03420.1	3	3	184.07	0.347903	4.97991		Bcin11g01660.1	4	4	108.58	0.0509761	8.69061		Bcin09g06880.1	3	3	187.49	0.137381	5.80944
Bcin11g00330.1	3	3	108.77	0.510821	0.909599		BC1T_13588	3	3	70.12	0.338151	4.95323		Bcin14g00120.1;BC1T_13829 ;Bcin04g02810.1;BC1T_04479	4	4	126.653	0.000732604	8.56873		BC1T_08339	3	1	84.06	0.209985	5.65078
Bcin12g06310.1	3	2	152.16	0.516158	0.786278		Bcin02g01390.1	3	3	109.4	0.0904271	4.77276		Bcin01g02210.1;BC1T_15154	4	4	107.53	0.0406236	8.44011		Bcin06g02870.1;Bcin06g02870.2	3	3	114.53	0.25972	4.82537
Bcin03g05710.1	3	2	113.35	0.504366	0.965995		Bcin14g01530.1	3	3	99.31	0.395591	4.54377		BC1T_05914	4	4	96.38	0.00665739	8.11173		Bcin06g03420.1	3	3	184.07	0.252861	4.62771
Bcin02g05140.1;BC1T_08129	3	2	28.3228	0.760217	0.55326		Bcin12g00940.1;BC1T_03480 ;BC1T_03480 ;Bcin12g00940.1	3	3	104.89	0.491464	4.40939		Bcin15g01570.1;BC1T_13641 ;Bcin15g01570.1	4	4	95.12	0.0113869	7.89912		Bcin01g10980.1	3	3	143.04	0.175656	4.56108
Bcin03g02680.1	3	3	133.75	0.853554	2.08019		Bcin02g06640.1;BC1T_11336	3	3	84.01	0.594935	3.96309		Bcin01g00470.1;BC1T_14049	4	3	117.19	0.00340976	7.30338		Bcin12g05460.1	3	3	36.7397	0.226882	4.49203
Bcin11g05080.1;BC1T_03253 ;BC1T_03253	3	3	88.6	0.0036104	99.2831		Bcin07g02980.1;BC1T_02693 ;BC1T_02693	3	3	130.79	0.108182	3.79026		BC1T_05791	4	4	186.54	0.000261791	5.38306		Bcin15g03930.1	3	2	151.59	0.298927	4.13963
Bcin01g10980.1	3	3	143.04	0.0510542	8.27376		Bcin07g05760.1	3	3	132.73	0.801053	3.62987		Bcin05g01600.1;BC1T_12468	4	4	169.41	0.112315	5.21464		Bcin02g01390.1	3	3	109.4	0.108786	3.93042
BC1T_03912 ;Bcin04g06400.1;BC1T_03912	3	3	128.83	0.712404	3.19588		Bcin11g01330.1	3	3	134.84	0.321861	3.59913		Bcin12g00520.1	4	4	128.91	0.0116348	5.09624		Bcin11g01330.1	3	3	134.84	0.176605	3.91882
Bcin01g02000.1	3	3	98.62	0.350192	2.82552		Bcin06g02120.1	3	3	67.0562	0.0680504	3.41565		BC1T_15995 ;Bcin02g06900.1;Bcin02g06900.1;BC1T_15995	4	4	114.102	0.107374	4.59802		BC1T_13588	3	3	70.12	0.0171424	3.86581
Bcin07g06010.1;BC1T_11634	3	3	209.9	0.825412	3.84535		Bcin11g02440.1	3	3	96.01	0.0996941	3.34359		Bcin05g07200.1	4	4	180.97	0.069421	4.45219		Bcin05g05400.1;BC1T_01857 ;BC1T_01857	3	3	132.43	0.213426	3.63958
BC1T_12973 ;Bcin09g03220.1;BC1T_12973	3	3	103.1	0.0318078	23.6601		Bcin06g05400.1;BC1T_02275	3	3	111.29	0.458459	3.13576		Bcin04g00240.1	4	4	169.49	0.0930876	4.20738		Bcin04g04830.1	3	3	120.54	0.380848	3.29967
Bcin02g02810.1	3	3	43.928	0.699799	1.20828		Bcin15g05240.1;BC1T_15764	3	3	133.07	0.0579733	2.78303		Bcin02g06790.1;BC1T_11317	4	4	124.09	0.0126637	4.08261		Bcin07g06010.1;BC1T_11634	3	3	209.9	0.357142	3.24108
Bcin01g03110.2;Bcin01g03110.1	3	3	82.09	0.158578	11.4713		Bcin01g01710.1	3	3	123.49	0.269124	2.54653		Bcin15g05700.1	4	4	143.31	0.000843201	4.07759		Bcin06g02120.1	3	3	67.0562	0.0689444	3.16966
Bcin01g10780.1	3	3	91.48	0.109548	11.3601		Bcin06g02870.1;Bcin06g02870.2	3	3	114.53	0.255018	2.48154		Bcin05g01030.1;BC1T_09425 ;BC1T_09425	4	3	148.32	0.0752386	4.00265		Bcin11g00970.1	3	3	96.36	0.0608868	3.1312
BC1T_16009 ;Bcin16g05198.1;BC1T_16009	3	3	103.38	0.206796	7.56244		BC1T_10144	3	1	52.29	0.751779	2.47626		Bcin03g03030.1;BC1T_06500	4	4	181.31	0.00876388	3.8961		Bcin03g06810.1;Bcin03g06810.2	3	3	15.2794	0.216425	3.02456
Bcin12g06560.1	3	3	4.46023	0.612918	1.23033		Bcin16g03140.1;BC1T_09227	3	3	104.32	0.518623	2.45653		Bcin03g05030.1	4	4	223.74	0.0246254	3.86737		Bcin01g01710.1	3	3	123.49	0.474215	2.92782
Bcin06g02870.1;Bcin06g02870.2	3	3	114.53	0.274782	8.14685		Bcin04g04590.1;BC1T_04197 ;BC1T_04197	3	3	103.96	0.0967603	2.38617		Bcin09g00120.1;Bcin09g00120.1;BC1T_09064	4	4	49.8107	0.00596512	3.58946		Bcin14g01480.1	3	3	115.47	0.602917	2.87983
Bcin02g04660.1;BC1T_08638 ;BC1T_08638	3	3	116.36	0.00522611	9.40234		Bcin11g02240.1	3	3	146.03	0.535924	2.37528		Bcin05g05400.1;BC1T_01857	4	4	173.29	0.0712204	3.1566		BC1T_06199	3	1	81.58	0.665754	2.82347
Bcin09g00600.1;BC1T_09141 ;BC1T_09141	3	3	91.73	0.0379694	15.3013		Bcin04g01470.1;BC1T_10611	3	3	84.4803	0.393244	2.2465		Bcin12g01340.1	4	4	95.18	0.108138	2.99562		Bcin16g04150.1	3	3	119.43	0.311291	2.66644
Bcin01g03770.1	3	3	56.74	0.0526702	50.7638		Bcin02g05950.1;BC1T_16155 ;Bcin02g05950.1	3	3	123.83	0.315565	2.22309		Bcin03g02320.1	4	4	163.431	0.127959	2.08555		Bcin14g04870.1;BC1T_15918 ;BC1T_15918	3	3	102.18	0.546363	2.62805
Bcin09g02340.1	3	3	69.9267	0.941586	1.25494		Bcin16g04150.1	3	3	119.43	0.0773767	1.88609		Bcin01g06460.1;BC1T_00348	4	3	124.91	0.01133	1.94202		Bcin08g02130.1;BC1T_07820	3	3	85.7502	0.548133	2.50468
Bcin01g01710.1	3	3	123.49	0.117195	2.86668		Bcin09g02340.1	3	3	69.9267	0.845585	1.80218		Bcin15g05560.1;BC1T_11560	4	4	107.89	0.768652	1.91447		Bcin01g02000.1	3	3	98.62	0.242299	2.30266
Bcin16g03140.1;BC1T_09227	3	3	104.32	0.696243	7.83718		Bcin12g04690.1	3	3	242.7	0.667071	1.77658		Bcin13g02320.1	4	4	207.03	0.640171	1.7364		Bcin14g01530.1	3	3	99.31	0.421439	2.23331
Bcin02g02540.1;BC1T_02470 ;Bcin02g02540.1	3	3	63.67	0.596828	1.5458		Bcin14g01520.1;BC1T_09013 ;BC1T_09013	3	3	170.69	0.541074	1.76155		Bcin03g05300.1	4	4	188.69	0.18015	1.57656		Bcin03g01150.1;BC1T_02070	3	3	55.19	0.601087	2.05866
Bcin12g05460.1	3	3	36.7397	0.462829	1.28306		Bcin14g01480.1	3	3	115.47	0.559452	1.72649		Bcin04g04090.1;BC1T_04136	4	4	198.8	0.383067	1.48075		Bcin12g06310.1	3	2	152.16	0.751043	2.04259
Bcin13g00090.1;BC1T_15519 ;BC1T_15519	3	3	222.84	0.799004	1.42752		Bcin04g04830.1	3	3	120.54	0.320102	1.69354		Bcin15g00980.1	4	4	125.76	0.571959	1.26072		Bcin03g02680.1	3	3	133.75	0.699719	1.93402
Bcin14g04870.1;BC1T_15918 ;BC1T_15918	3	3	102.18	0.903012	2.57886		Bcin04g06990.1	3	3	58.46	0.676463	1.68875		Bcin06g06410.1	4	4	171.24	0.500808	1.12804		BC1T_03912 ;Bcin04g06400.1;BC1T_03912	3	3	128.83	0.850092	1.92663
Bcin11g02240.1	3	3	146.03	0.459728	2.99101		Bcin08g02130.1;BC1T_07820	3	3	85.7502	0.435032	1.39184		Bcin11g00400.1	4	4	173.65	0.902224	1.03673		Bcin02g06640.1;BC1T_11336	3	3	84.01	0.457233	1.89558
Bcin03g06810.1;Bcin03g06810.2	3	3	15.2794	0.13817	4.92665		Bcin04g00240.1	3	3	132.28	0.734796	1.33214		Bcin05g07490.1	4	4	122.84	0.597208	1.02084		Bcin13g00090.1;BC1T_15519 ;BC1T_15519	3	3	222.84	0.950564	1.74823
Bcin02g05950.1;BC1T_16155 ;Bcin02g05950.1	3	3	123.83	0.3741	1.85211		Bcin16g03380.1	3	3	136.25	0.735997	1.15414		Bcin02g09290.1	4	4	124.87	0.897707	0.997238		Bcin05g02580.1;BC1T_01609	3	3	120.514	0.78292	1.65357
Bcin14g01480.1	3	3	115.47	0.554641	1.00114		Bcin12g05460.1	3	3	36.7397	0.924562	1.14194		Bcin13g02510.1;BC1T_05980 ;BC1T_05980	4	4	256.36	0.748503	0.855696		Bcin11g02440.1	3	3	96.01	0.522146	1.61869
Bcin02g06640.1;BC1T_11336	3	3	84.01	0.213964	2.45195		Bcin02g09160.1	3	3	107.53	0.917196	1.12341		Bcin08g04810.1;BC1T_08831 ;Bcin08g04810.1	4	4	187.13	0.670774	0.807216		Bcin02g02810.1	3	3	43.928	0.643575	1.52448
Bcin04g01470.1;BC1T_10611	3	3	84.4803	0.744026	3.23671		Bcin12g06560.1	3	3	4.46023	0.997284	1.02931		Bcin10g00590.1;BC1T_07364	4	4	78.4507	0.807435	0.773189		Bcin02g02540.1;BC1T_02470 ;Bcin02g02540.1	3	3	63.67	0.544794	1.51347
Bcin08g02090.1;BC1T_07824 ;BC1T_07824	3	3	103.88	0.0213843	29.8013		Bcin13g05380.1;BC1T_06428 ;Bcin13g05380.1;BC1T_06428	3	0	122.8		1		Bcin03g06520.1;BC1T_06153 ;BC1T_06153 ;Bcin03g06520.1	4	4	260.25	0.697592	0.753577		Bcin14g00540.1	3	3	70.29	0.476813	1.47167
Bcin14g02360.1	3	3	54.3726	0.0757467	9.86816		Bcin01g04870.1	3	0	214.83		1		Bcin05g01380.1;BC1T_12441	4	4	155.27	0.915133	0.527825		BC1T_03667 ;Bcin10g04590.1;Bcin10g04590.1;BC1T_03667	3	3	142.08	0.504887	1.41344
Bcin04g04590.1;BC1T_04197 ;BC1T_04197	3	3	103.96	0.331687	1.47997		Bcin14g04870.1;BC1T_15918 ;BC1T_15918	3	3	102.18	0.4427	0.94739		Bcin11g04130.1;BC1T_03377 ;BC1T_03377	4	4	156.63	0.776578	0.485118		Bcin12g00940.1;BC1T_03480 ;BC1T_03480 ;Bcin12g00940.1	3	3	104.89	0.667672	1.36122
Bcin02g00540.1;BC1T_05556	3	3	77.9	0.0453603	8.01825		Bcin13g04230.1	3	3	7.71943	0.970114	0.942533		Bcin03g02370.1;BC1T_06593	4	4	133.96	0.0197538	0.417476		Bcin08g04020.1;BC1T_07566 ;BC1T_07566 ;Bcin08g04020.1	3	3	97.94	0.864262	1.31651
Bcin12g00940.1;BC1T_03480 ;BC1T_03480 ;Bcin12g00940.1	3	3	104.89	0.141542	2.12897		Bcin08g02380.1;BC1T_09563 ;BC1T_09563	3	3	121.61	0.940758	0.831484		Bcin09g06750.1;BC1T_07653	4	4	201.82	0.0190911	0.277129		Bcin02g05140.1;BC1T_08129	3	2	28.3228	0.522363	1.30394
Bcin05g05400.1;BC1T_01857 ;BC1T_01857	3	3	132.43	0.0722574	9.22836		Bcin05g02580.1;BC1T_01609	3	3	120.514	0.962421	0.801566		Bcin04g02310.1	4	4	136.08	0.016051	0.267819		BC1T_05251	3	3	143.91	0.780118	1.2675
Bcin02g09290.1	3	3	96.17	0.0610591	15.2898		Bcin02g02810.1	3	3	43.928	0.371713	0.793789		Bcin02g07630.1	4	2	174.33	0.0158038	0.257524		Bcin03g07110.1;BC1T_11721	3	3	129.37	0.578778	1.26382
Bcin11g00970.1	3	3	96.36	0.236825	3.1189		Bcin12g03930.1;BC1T_08690 ;Bcin12g03930.1;BC1T_08690	3	3	36.143	0.400908	0.783835		Bcin15g00810.1;BC1T_07734	4	4	242.7	0.0278013	0.224348		BC1T_05345 ;Bcin07g00120.1;BC1T_05345	3	3	101.01	0.637681	1.235
Bcin15g03640.1;BC1T_03009	3	3	121.68	0.0134538	35.2735		Bcin09g04590.1	3	3	50.1145	0.399221	0.768761		Bcin16g04020.1	4	4	74.6471	0.0162929	0.216003		Bcin12g06560.1	3	3	4.46023	0.613064	1.18864
Bcin05g07670.1;BC1T_11083 ;BC1T_11083 ;Bcin05g07670.1	3	3	64.7864	0.0313663	34.763		Bcin10g03340.1	3	3	75.83	0.665642	0.759644		Bcin15g03980.1;BC1T_16031	4	4	191.63	0.363751	0.195146		Bcin02g05950.1;BC1T_16155 ;Bcin02g05950.1	3	3	123.83	0.591398	1.16491
Bcin12g04690.1	3	3	242.7	0.963769	1.04572		Bcin07g06010.1;BC1T_11634	3	3	209.9	0.25777	0.725669		Bcin15g03630.1	4	4	185.06	0.0445701	0.190201		Bcin11g00330.1	3	3	108.77	0.56533	1.15064
Bcin11g04630.1;BC1T_03310 ;BC1T_03310	3	3	83.45	0.0179239	17.2009		Bcin02g02540.1;BC1T_02470 ;Bcin02g02540.1	3	3	63.67	0.35497	0.717208		Bcin11g03970.1;BC1T_03399 ;BC1T_03399	4	4	135.38	0.0801707	0.17872		Bcin12g03930.1;BC1T_08690 ;Bcin12g03930.1;BC1T_08690	3	3	36.143	0.585183	1.09198
Bcin14g03630.1;BC1T_12045 ;BC1T_12045	3	3	91.83	0.0505084	62.7274		Bcin13g00090.1;BC1T_15519 ;BC1T_15519	3	3	222.84	0.38315	0.708539		Bcin09g02930.1	4	4	108.01	0.0499144	0.093277		Bcin04g00240.1	3	3	132.28	0.975677	1.07757
Bcin11g01330.1	3	3	134.84	0.173388	2.40038		Bcin09g06880.1	3	3	187.49	0.848133	0.691165		Bcin10g01020.1;BC1T_05134	4	4	200.08	0.0192961	0.0654224		BC1T_00915	3	3	91.39	0.782086	1.07295
Bcin08g06300.1	3	3	93.56	0.0253341	23.5421		Bcin03g02680.1	3	3	133.75	0.385855	0.690768		Bcin02g00210.1	4	4	149.23	0.00333237	0.0539225		Bcin06g05400.1;BC1T_02275	3	3	111.29	0.426545	1.06374
Bcin06g07280.1	3	3	144.82	0.190431	15.5226		Bcin03g07300.1;BC1T_11700 ;BC1T_11700	3	3	169.25	0.862416	0.689021		Bcin08g05000.1	4	4	158.28	0.000254365	0.0495447		Bcin09g02340.1	3	3	69.9267	0.81526	1.02957
Bcin02g05100.1	3	3	65.02	0.00808531	19.2815		Bcin02g05140.1;BC1T_08129	3	2	28.3228	0.755885	0.653448		Bcin06g00050.1	4	4	125.78	0.00398193	0.0248459		Bcin14g00310.1	3	3	130.73	0.428001	1.01364
Bcin08g02130.1;BC1T_07820	3	3	85.7502	0.417751	1.28298		Bcin04g03510.1;BC1T_14299 ;BC1T_14299	3	3	226.03	0.985037	0.646755		Bcin08g03760.1;BC1T_07521	4	4	234.44	0.0550071	0.0162025		Bcin13g05380.1;BC1T_06428 ;Bcin13g05380.1;BC1T_06428	3	0	122.8		1
Bcin04g04830.1	3	3	120.54	0.372176	1.67092		Bcin14g00310.1	3	3	130.73	0.338338	0.640953		Bcin02g05860.1;BC1T_08033	4	4	176.916	0.00179725	0.011213		Bcin01g04870.1	3	0	214.83		1
Bcin16g04150.1	3	3	119.43	0.362784	1.3305		Bcin07g07060.1	3	3	136.63	0.390858	0.637613		Bcin12g00700.1	4	4	31.2479	0.000131194	0.00451896		Bcin04g03510.1;BC1T_14299 ;BC1T_14299	3	3	226.03	0.687005	0.994137
Bcin06g02120.1	3	3	67.0562	0.025566	3.47987		Bcin03g07110.1;BC1T_11721	3	3	129.37	0.337068	0.615881		Bcin08g01060.1;BC1T_12740	3	3	125.92	7.886e-07	Infinity		Bcin15g00860.1;BC1T_07744 ;BC1T_07744	3	3	155.33	0.782625	0.95733
Bcin03g02710.1	3	3	139.87	0.0511348	6.18271		BC1T_05251	3	3	143.91	0.0374115	0.603888		Bcin11g04890.1;BC1T_03280	3	3	105.26	2.13001e-06	Infinity		BC1T_07132 ;Bcin09g02490.1;Bcin09g02490.1;BC1T_07132	3	3	112.54	0.657222	0.956282
BC1T_06723 ;Bcin03g08260.1;BC1T_06723	3	3	111.33	0.00266835	39.6931		BC1T_00915	3	3	91.39	0.347521	0.595521		Bcin07g06150.1	3	2	68.15	1.21341e-06	Infinity		Bcin03g05710.1	3	2	113.35	0.214948	0.946462
Bcin14g01530.1	3	3	99.31	0.371678	3.1017		Bcin14g00540.1	3	3	70.29	0.361921	0.593894		Bcin01g07320.1	3	3	91.6	4.08799e-06	529504		BC1T_02563 ;Bcin04g02250.1	3	3	91.97	0.456265	0.881948
BC1T_15815 ;Bcin01g00260.1;BC1T_15815	3	3	129	0.0200762	10.2364		Bcin15g00860.1;BC1T_07744 ;BC1T_07744	3	3	155.33	0.991514	0.584555		Bcin04g04420.1;BC1T_04176	3	3	75.97	0.0048698	2563.02		Bcin13g04230.1	3	3	7.71943	0.731558	0.801481
Bcin02g01390.1	3	3	109.4	0.0628212	3.45718		Bcin16g03790.1	3	3	74.88	0.87399	0.582792		Bcin13g04830.1	3	3	101.69	0.0100125	796.032		Bcin11g05240.1	3	3	113.33	0.434092	0.737492
Bcin14g01520.1;BC1T_09013 ;BC1T_09013	3	3	170.69	0.315999	1.56828		BC1T_03667 ;Bcin10g04590.1;Bcin10g04590.1;BC1T_03667	3	3	142.08	0.295917	0.578159		Bcin03g01720.1;BC1T_01996	3	3	121.29	0.00124384	591.666		Bcin14g03830.1;BC1T_15795 ;BC1T_15795	3	3	254.3	0.575589	0.719887
BC1T_13588	3	3	70.12	0.180619	3.01486		BC1T_02563 ;Bcin04g02250.1	3	3	91.97	0.299968	0.570431		Bcin04g05190.1;BC1T_15084 ;Bcin04g05190.1	3	3	78.05	0.0213531	444.84		Bcin16g03790.1	3	3	74.88	0.862611	0.684893
Bcin13g01450.1;BC1T_04317 ;BC1T_04317	3	3	62.8187	0.000605226	66.4199		Bcin08g04020.1;BC1T_07566 ;BC1T_07566 ;Bcin08g04020.1	3	3	97.94	0.235645	0.548866		Bcin03g00680.1	3	3	65.08	0.000465671	371.512		Bcin03g07300.1;BC1T_11700 ;BC1T_11700	3	3	169.25	0.641832	0.66251
Bcin11g02440.1	3	3	96.01	0.340075	2.44733		BC1T_07132 ;Bcin09g02490.1;Bcin09g02490.1;BC1T_07132	3	3	112.54	0.246252	0.527485		Bcin12g00930.1;BC1T_03481	3	3	117.17	0.00340063	309.43		Bcin12g04690.1	3	3	242.7	0.46679	0.647266
Bcin06g02820.1	3	3	173.5	0.112961	45.4086		BC1T_05345 ;Bcin07g00120.1;BC1T_05345	3	3	101.01	0.288463	0.520625		Bcin02g08340.1	3	3	91.66	0.000213715	265.321		BC1T_10144	3	1	52.29	0.452398	0.615999
Bcin15g05240.1;BC1T_15764	3	3	133.07	0.152353	2.54368		Bcin12g06310.1	3	2	152.16	0.368803	0.506626		Bcin10g01300.1;BC1T_05103 ;Bcin10g01300.1	3	3	144.72	0.04337	132.799		Bcin09g04590.1	3	3	50.1145	0.082903	0.551929
Bcin05g02870.1;BC1T_01554	3	3	92.57	0.0296478	15.3967		Bcin11g00330.1	3	3	108.77	0.160981	0.45595		Bcin07g01610.1	3	3	114.66	0.000799265	117.627		Bcin02g06060.1	3	3	130.66	0.170679	0.551458
Bcin07g02980.1;BC1T_02693 ;BC1T_02693	3	3	130.79	0.105414	8.02251		Bcin11g05240.1	3	3	113.33	0.0758847	0.447208		Bcin06g07260.1	3	3	45.8255	0.000444132	117.528		Bcin08g02380.1;BC1T_09563 ;BC1T_09563	3	3	121.61	0.654757	0.546234
Bcin12g01410.1;BC1T_11530	3	3	150.7	0.00410939	12.0526		Bcin03g01150.1;BC1T_02070	3	3	55.19	0.129066	0.424697		Bcin14g01710.1;BC1T_08988	3	3	92.66	0.103671	92.8303		Bcin16g03380.1	3	3	136.25	0.00989551	0.537985
Bcin02g04640.1	3	3	161.71	0.0378763	18.0655		Bcin14g03830.1;BC1T_15795 ;BC1T_15795	3	3	254.3	0.356824	0.413213		Bcin01g09530.1	3	3	132.46	0.0808138	92.4383		Bcin01g00400.1	3	3	72.9942	0.487746	0.512395
Bcin09g06880.1	3	3	187.49	0.55064	1.05617		BC1T_03912 ;Bcin04g06400.1;BC1T_03912	3	3	128.83	0.133424	0.306287		Bcin02g01730.1	3	3	100.37	0.0522627	88.0449		Bcin07g07060.1	3	3	136.63	0.223834	0.46204
Bcin05g02580.1;BC1T_01609	3	3	120.514	0.817184	1.60675		Bcin02g06060.1	3	3	130.66	0.0203626	0.244568		Bcin09g06410.1;BC1T_07703	3	3	102.35	0.0114673	83.1483		Bcin05g05700.1	3	3	99.71	0.65184	0.323748
Bcin12g05300.1;BC1T_07400	3	3	52.152	0.203021	19.43		Bcin01g00400.1	3	3	72.9942	0.230684	0.181124		Bcin15g03540.1;BC1T_02994	3	3	88.26	6.33534e-05	77.8929		Bcin04g06990.1	3	3	58.46	0.183505	0.299997
Bcin06g03420.1	3	3	184.07	0.0339812	1.99464		Bcin11g06040.1;BC1T_14864	3	3	103.49	0.837047	0.167393		Bcin06g02760.1;BC1T_01320	3	3	97.2	0.0656845	73.1243		Bcin14g05570.1	3	3	196.9	0.0759032	0.29105
Bcin06g02460.1	3	3	80.98	0.0971372	8.81975		Bcin15g00290.1	3	3	92.3	0.773844	0.15182		Bcin13g02410.1	3	3	76.01	0.0278473	66.9746		Bcin10g03340.1	3	3	75.83	0.206099	0.286155
Bcin07g05760.1	3	3	132.73	0.916374	2.45974		Bcin05g05700.1	3	3	99.71	0.312765	0.098903		Bcin09g02020.1;BC1T_11240	3	3	76.69	0.034576	64.6737		Bcin15g00290.1	3	3	92.3	0.759095	0.106531
Bcin10g01300.1;BC1T_05103 ;BC1T_05103	3	3	141.93	0.024171	148.072		BC1T_00455 ;Bcin01g05680.1;BC1T_00455	3	3	171.24	0.0526344	0.0974651		Bcin04g01290.1	3	3	132.4	0.00489426	62.2844		Bcin11g06040.1;BC1T_14864	3	3	103.49	0.755655	0.0820926
Bcin02g04770.1	3	3	140.45	0.119166	23.2975		Bcin14g05570.1	3	3	196.9	0.00423806	0.0965789		Bcin06g06640.1	3	3	153.48	0.00069586	56.5493		Bcin14g04460.1	3	3	85.7346	0.517951	0.0742302
Bcin06g05400.1;BC1T_02275	3	3	111.29	0.427	1.41523		Bcin07g00400.1;BC1T_05389 ;BC1T_05389	3	3	102.4	0.441598	0.0845458		Bcin03g05350.1;BC1T_00843	3	3	76.46	0.00405387	51.9266		BC1T_00455 ;Bcin01g05680.1;BC1T_00455	3	3	171.24	0.00300422	0.0465167
Bcin15g04430.1	3	2	156.43	0.0242703	195.741		Bcin05g04010.1	3	3	208.87	0.0168964	0.0657609		Bcin03g05340.1;BC1T_00842	3	3	97.55	0.0599178	50.7398		Bcin01g11150.1	3	3	238.22	0.000415566	0.042565
Bcin15g03930.1	3	2	151.59	0.14274	5.08846		Bcin11g00810.1;BC1T_14749	3	3	81.02	0.480376	0.0403848		Bcin04g01890.1;BC1T_14194	3	3	179.1	0.00961271	50.081		Bcin11g00810.1;BC1T_14749	3	3	81.02	0.504113	0.0425493
Bcin12g06770.1	3	2	137.95	0.0159806	39.7783		Bcin14g04460.1	3	3	85.7346	0.284387	0.03595		Bcin04g05440.1;BC1T_03777 ;Bcin04g05440.1	3	3	82.1954	0.0873386	46.717		Bcin08g04590.1	3	3	146	0.00618571	0.0372493
BC1T_13428	3	1	68.91	0.0570372	17.7889		Bcin08g04590.1	3	3	146	0.00461252	0.0349392		Bcin07g01690.1	3	3	74.7904	0.00230921	42.4831		Bcin15g03630.1	3	3	189.58	0.210933	0.0330935
Bcin03g04090.1;BC1T_00654	3	1	117.53	0.00563003	162.107		Bcin15g03630.1	3	3	189.58	0.194307	0.0335783		Bcin01g05430.1	3	3	93.0534	0.000855543	36.6575		Bcin07g00400.1;BC1T_05389 ;BC1T_05389	3	3	102.4	0.536502	0.0260581
BC1T_06199	3	1	81.58	0.0529363	3.25871		Bcin01g11150.1	3	3	238.22	0.000226785	0.0324144		Bcin12g03550.1	3	3	125.99	0.0428402	34.7759		Bcin03g06930.1	3	3	108.7	0.00654743	0.0183421
BC1T_15180	3	1	67.23	0.167196	6.44315		Bcin03g06930.1	3	3	108.7	0.0167347	0.0226159		Bcin10g04170.1	3	3	62.7134	0.0243218	30.6954		Bcin03g00010.1	3	3	126.34	0.0802657	0.0154808
BC1T_10144	3	1	52.29	0.750981	1.74067		Bcin03g00010.1	3	3	126.34	0.0743318	0.0184266		Bcin12g06770.1	3	3	160.46	0.000210258	23.2933		Bcin05g04010.1	3	3	208.87	0.000221418	0.0139757
BC1T_08339	3	1	84.06	0.17583	9.51755		Bcin16g04210.1	3	3	146.89	0.00119098	0.0149247		Bcin03g06080.1	3	3	187.39	0.00173133	22.8641		Bcin16g04210.1	3	3	146.89	0.000321694	0.0105914
Bcin13g05380.1;BC1T_06428 ;Bcin13g05380.1;BC1T_06428	3	0	122.8		1		Bcin01g03540.1	3	3	125.57	0.0156573	0.00721334		Bcin05g00090.1;BC1T_10862	3	3	49.3797	0.0236398	21.6477		Bcin01g03540.1	3	3	125.57	0.0143071	0.0076647
Bcin01g04870.1	3	0	214.83		1		Bcin03g01440.1	3	3	111.55	0.0453959	0.0050137		Bcin12g00320.1	3	3	104.13	0.00170375	19.3475		Bcin03g01440.1	3	3	111.55	0.0193388	0.00317402
Bcin14g01700.1;BC1T_08989 ;Bcin14g01700.1	2	2	42.2	0.031436	0.00378352		Bcin01g02260.1	2	1	99.28	0.373901	Infinity		Bcin14g04550.1	3	3	80.4	0.000108499	19.3149		Bcin04g00850.1	2	2	50.28	0.11614	Infinity
Bcin14g04940.1	2	2	67.02	0.548339	0.362338		Bcin05g00510.2;Bcin05g00510.1;BC1T_10803	2	1	27.7841	0.11966	Infinity		Bcin09g01030.1;BC1T_14715	3	3	151.99	0.0660008	18.2375		Bcin01g02260.1	2	1	99.28	0.145961	Infinity
Bcin08g00150.1	2	2	133.04	0.00370281	0.126165		Bcin03g04100.1	2	1	132.26	0.000312476	Infinity		Bcin07g00730.1;BC1T_05433	3	2	103.79	0.150819	17.7531		Bcin05g00510.2;Bcin05g00510.1;BC1T_10803	2	1	27.7841	0.373901	Infinity
Bcin08g00660.1;BC1T_08404	2	2	112.05	0.549184	0.0493705		Bcin14g02130.1	2	1	38.44	0.000518395	Infinity		Bcin05g04060.1;BC1T_01381	3	3	60.0425	0.00882787	16.9972		Bcin03g04100.1	2	1	132.26	0.000528143	Infinity
Bcin02g07630.1	2	2	105	0.00127136	0.00348085		BC1T_11706	2	1	73.31	0.000251391	Infinity		Bcin02g01070.1	3	3	24.3525	0.0640415	16.3473		Bcin14g02130.1	2	1	38.44	0.00158396	Infinity
Bcin15g03310.1;BC1T_02964 ;BC1T_02964	2	2	59.31	0.0291255	0.122665		Bcin06g02220.1	2	1	23.9415	0.134849	Infinity		Bcin02g07150.1	3	3	109.25	0.00444413	15.5623		BC1T_11706	2	1	73.31	7.54997e-05	Infinity
Bcin08g04680.1	2	2	2.96316	0.105929	0.586254		Bcin07g02820.1;BC1T_02720	2	1	58.39	0.00257546	Infinity		Bcin02g01920.1;BC1T_02556	3	3	92.71	0.0188669	14.2613		Bcin06g02220.1	2	1	23.9415	0.126062	Infinity
Bcin05g00940.1;BC1T_09415 ;Bcin05g00940.1	2	2	3.13836	0.415007	0.811695		Bcin03g07670.1	2	2	36.43	0.00641331	6322.86		Bcin07g04500.1	3	3	62.636	0.00302055	13.9555		Bcin07g02820.1;BC1T_02720	2	1	58.39	0.000100675	Infinity
Bcin07g04590.1	2	2	81.53	0.169319	0.301124		Bcin11g00170.1	2	2	63.62	0.000913162	2127.57		Bcin12g00970.1	3	3	61.635	0.0151709	13.3985		Bcin03g07670.1	2	2	36.43	0.000419397	3995.04
BC1T_04837	2	2	54.06	0.949338	0.955389		Bcin01g11330.1	2	2	69.8	0.248626	498.803		Bcin04g05500.1;BC1T_03785	3	3	108.25	0.000317565	12.2325		Bcin11g00170.1	2	2	63.62	0.00360915	1271.68
Bcin05g07490.1	2	2	57.67	0.0921165	0.2154		Bcin05g04060.1;BC1T_01381	2	2	69.19	0.0145691	442.908		Bcin04g00400.1;BC1T_16110 ;Bcin04g00400.1	3	3	111.39	0.112844	11.6591		BC1T_09129	2	2	40.64	0.0256652	124.782
Bcin11g01090.1;BC1T_03951 ;BC1T_03951	2	2	159.99	0.00473233	0.0145485		Bcin03g06730.1	2	2	33.8655	0.0287109	317.712		Bcin03g05490.1	3	3	16.7848	0.176024	10.8625		BC1T_07478	2	2	62.88	0.0136466	117.487
Bcin09g02350.1;BC1T_07149 ;BC1T_07149	2	2	74.71	3.59939e-05	5.46209e-06		BC1T_11390	2	2	49.11	0.0239321	274.063		Bcin03g07660.1	3	3	53.17	0.0202116	9.13806		Bcin05g04060.1;BC1T_01381	2	2	69.19	0.110963	113.303
Bcin12g06710.1	2	2	1.91922	0.210435	0.161429		Bcin05g05970.1	2	2	80.16	0.0533992	239.125		Bcin15g01170.1	3	3	92.48	0.0551891	9.08606		BC1T_07689	2	2	64.46	0.477676	85.8447
Bcin04g00850.1	2	2	50.28	0.143985	4.82111e-05		Bcin07g04150.1;BC1T_15687 ;BC1T_15687	2	2	97.59	0.0253554	129.615		Bcin01g01710.1	3	2	124.42	0.0642375	7.79973		BC1T_11390	2	2	49.11	0.317099	80.8688
Bcin06g06410.1	2	2	131.79	0.0396044	0.145598		BC1T_07478	2	2	62.88	0.00301831	119.929		Bcin02g01690.1	3	3	74.5	0.000296768	7.60026		Bcin07g04150.1;BC1T_15687 ;BC1T_15687	2	2	97.59	0.362182	77.5253
Bcin10g05060.1	2	2	4.40134	0.31974	0.638276		BC1T_07689	2	2	64.46	0.0400336	119.035		Bcin04g00520.1	3	3	84.22	0.00827753	7.40465		Bcin02g03880.1;BC1T_07971 ;BC1T_07971	2	2	105.04	0.0558591	65.924
Bcin15g05030.1	2	2	88.24	0.805392	0.131472		Bcin13g01330.1	2	2	61.25	0.0415764	109.868		Bcin02g06020.1	3	3	107.21	0.00132707	7.37335		Bcin11g04220.1	2	2	135.5	0.329629	60.3508
Bcin03g08090.1	2	2	80.65	0.115571	0.568927		Bcin09g00280.1	2	2	109.8	0.473665	92.7937		Bcin02g04570.1	3	3	66.86	0.0508036	7.21829		Bcin03g06730.1	2	2	33.8655	0.208147	53.9784
Bcin04g04930.1	2	2	189.44	0.0211301	0.151563		BC1T_09129	2	2	40.64	0.0304334	89.5754		Bcin07g04030.1;BC1T_14481	3	3	146.8	0.00682824	6.82867		Bcin05g05970.1	2	2	80.16	0.0405054	52.2513
Bcin14g00530.1	2	2	5.86379	0.310864	0.594737		Bcin15g00550.1	2	2	50.25	0.299659	82.7784		Bcin13g03880.1	3	3	113.13	0.00873167	6.44504		Bcin13g01330.1	2	2	61.25	0.0947401	46.8343
Bcin02g04360.1	2	2	66.87	0.304077	0.00371367		Bcin03g08150.1	2	2	56.71	0.00796669	80.7246		Bcin09g00600.1;BC1T_09141	3	3	143	0.0191076	5.79526		Bcin09g00280.1	2	2	109.8	0.0740985	40.6952
Bcin02g00270.1;BC1T_05522 ;BC1T_05522	2	2	105.5	0.174437	0.244676		Bcin12g05290.1	2	2	54.78	0.0198285	72.9935		Bcin12g05770.1	3	3	34.8437	0.134019	5.58493		Bcin12g05290.1	2	2	54.78	0.0139933	39.6511
Bcin05g07840.1;BC1T_11103 ;BC1T_11103	2	2	94.99	0.78077	0.28252		Bcin14g05120.1;BC1T_10738	2	2	61.68	0.105574	57.7088		Bcin04g06890.1;BC1T_12253 ;Bcin04g06890.1	3	3	135.58	0.0663947	5.36824		Bcin06g07000.1	2	2	39.77	0.0055081	38.9717
Bcin09g03930.1;BC1T_09932	2	2	58.55	0.592683	0.66363		BC1T_07183	2	2	49.72	0.0616586	51.2132		Bcin02g06290.1;BC1T_11390 ;BC1T_11390	3	3	88.58	0.0164683	5.27836		Bcin14g04700.1;BC1T_15357	2	2	79.54	0.453786	35.2863
Bcin02g04170.1;BC1T_07931 ;BC1T_07931	2	2	107.2	0.605856	0.320021		Bcin02g03880.1;BC1T_07971 ;BC1T_07971	2	2	105.04	0.0441524	49.8342		Bcin05g00410.1;BC1T_10816	3	3	129.72	0.0339137	5.19537		Bcin08g04510.1	2	2	94.54	0.044379	27.9162
Bcin03g05350.1	2	2	2.63104	0.599494	0.0308437		Bcin15g01350.1;BC1T_07815	2	2	24.9454	0.0470781	47.3438		Bcin02g06580.1;BC1T_11347 ;Bcin02g06580.1	3	3	139.54	0.249066	4.89889		Bcin15g01350.1;BC1T_07815	2	2	24.9454	0.0422421	27.0292
Bcin02g05690.1	2	2	86.11	0.787085	0.238887		Bcin06g07000.1	2	2	39.77	0.00245457	36.8923		Bcin02g06860.1	3	3	89.17	0.00991452	4.40157		Bcin08g00650.1;BC1T_08405	2	2	63.25	0.898624	26.8536
Bcin02g06860.1	2	2	63.48	0.778917	0.209755		Bcin11g04210.1	2	2	42.52	0.0351592	36.6036		Bcin11g00160.1;BC1T_09677 ;BC1T_09677	3	3	101.48	0.0929635	4.29875		BC1T_12145	2	2	40.06	0.164075	26.6134
Bcin07g01130.1	2	2	58.87	0.234343	0.96277		Bcin07g04890.1	2	2	106.99	0.129087	29.7315		Bcin03g07120.1;BC1T_11720	3	3	87.23	0.0429201	4.16039		Bcin03g08150.1	2	2	56.71	0.211895	25.879
Bcin03g01480.1;BC1T_02031	2	2	34.2489	0.551746	0.813159		Bcin01g09900.1;BC1T_16041 ;BC1T_16041	2	2	74.11	0.0618069	27.8629		Bcin06g03350.1;BC1T_05714	3	3	113.39	0.0730904	4.15004		Bcin05g04670.1	2	2	93.59	0.0431631	25.8457
BC1T_03377	2	2	66.18	0.394292	0.0640377		Bcin08g00650.1;BC1T_08405	2	2	63.25	0.520952	27.105		Bcin14g04870.1;BC1T_15918 ;Bcin14g04870.1	3	3	102.38	0.52	3.93709		Bcin14g02850.1	2	2	83.27	0.411257	24.1875
Bcin05g00160.1;BC1T_10850	2	2	44.22	0.886671	0.977173		Bcin12g00320.1	2	2	52.51	0.0534968	26.6587		Bcin04g01630.1;BC1T_10590	3	3	158.8	0.0048298	3.89779		Bcin03g07290.1;BC1T_11701	2	2	79.54	0.337472	23.266
Bcin16g03340.1	2	2	80.24	0.83365	0.861285		Bcin14g00390.1;BC1T_13335	2	2	47.4754	0.895783	26.0577		Bcin06g02300.1;BC1T_01260 ;Bcin06g02300.1	3	3	123.59	0.0675863	3.27496		Bcin07g04890.1	2	2	106.99	0.11903	23.1568
BC1T_09227	2	2	79.33	0.589538	0.465834		Bcin11g02710.1;BC1T_04787	2	2	128.3	0.0931214	20.4896		Bcin06g06780.1;BC1T_06304 ;Bcin06g06780.1	3	3	68.77	0.00819277	2.87993		Bcin09g01730.1;BC1T_11203	2	2	70.85	0.118381	23.068
Bcin01g06900.1	2	2	109.02	0.0191408	0.291391		Bcin14g03100.1	2	2	58.85	0.771427	20.1394		Bcin09g00910.1	3	3	101.3	0.0817834	2.8574		Bcin12g03840.1;BC1T_08700	2	2	56.18	0.3749	22.4891
Bcin11g01660.1	2	2	96.71	0.4819	0.818463		Bcin07g04630.1;BC1T_07240	2	2	42.42	0.0997394	19.9123		Bcin06g06280.1	3	3	51.7742	0.10001	2.73523		Bcin01g09900.1;BC1T_16041 ;BC1T_16041	2	2	74.11	0.206159	20.4326
Bcin14g04050.1;BC1T_13546	2	2	75.28	0.0466964	0.0333385		Bcin01g07880.1;Bcin01g07880.2	2	2	109.94	0.0337073	18.8449		Bcin07g04950.1	3	3	100.22	0.152393	2.66279		Bcin16g04280.1;BC1T_13459	2	2	61.61	0.476272	19.3558
Bcin12g04860.1;BC1T_07459	2	2	22.2351	0.00581934	0.452531		Bcin11g04880.1;BC1T_03281	2	2	71.63	0.0527836	18.0491		Bcin03g00860.1;Bcin03g00860.1;BC1T_02118	3	3	99.38	0.166899	2.42321		Bcin11g04210.1	2	2	42.52	0.0141815	16.6084
Bcin06g02430.1;BC1T_01276	2	2	57.9607	0.341539	0.240442		Bcin04g03580.1	2	2	59.73	0.0296379	16.9647		Bcin11g02320.1	3	3	111.12	0.350896	2.3952		Bcin07g04630.1;BC1T_07240	2	2	42.42	0.0768333	15.8953
Bcin14g05060.1	2	2	55.03	0.969939	0.133589		Bcin08g04510.1	2	2	94.54	0.0390416	16.0384		Bcin01g00670.1;BC1T_14334 ;Bcin01g00670.1	3	3	106.96	0.295221	2.33089		Bcin04g04320.1;BC1T_04164	2	2	83.72	0.024235	15.4117
Bcin05g02430.1;BC1T_01628 ;BC1T_01628	2	2	115.78	0.125318	0.456527		Bcin09g04160.1;BC1T_12181	2	2	84.81	0.0809416	15.7104		Bcin14g01690.1;BC1T_08990	3	3	138.42	0.709664	2.23648		Bcin15g03260.1	2	2	80.46	0.696633	15.2586
Bcin03g01610.1	2	2	96.39	0.0538819	0.133511		Bcin05g04670.1	2	2	93.59	0.0780198	15.6543		BC1T_07692	3	3	61.17	0.0210896	2.19631		Bcin09g04160.1;BC1T_12181	2	2	84.81	0.0684244	15.0651
Bcin06g01710.1;BC1T_01168	2	2	81.93	0.425707	0.0965999		Bcin07g01990.1;BC1T_02838	2	2	101.59	0.0959914	15.373		Bcin16g04410.1	3	3	72.62	0.212865	2.0487		Bcin05g04810.1;BC1T_13051	2	2	57.45	0.134945	14.8431
BC1T_12543	2	2	54.74	0.417061	0.830289		BC1T_14899	2	2	50.96	0.0671351	15.2556		Bcin02g04920.1;BC1T_14594 ;BC1T_14594	3	3	101.76	0.362161	2.03006		Bcin02g08370.1	2	2	66.09	0.349326	14.8007
BC1T_00843	2	2	62.04	0.934243	0.091509		Bcin14g04790.1;BC1T_15909	2	2	98.38	0.362451	15.24		Bcin01g01820.1	3	3	105.23	0.302344	1.79408		Bcin01g11330.1	2	2	69.8	0.775429	14.5906
Bcin08g05050.1;BC1T_08865	2	2	66.82	0.713405	0.743404		Bcin16g03500.1	2	2	76.34	0.058878	14.6392		Bcin01g10500.1;BC1T_05251 ;BC1T_05251	3	3	134.78	0.497343	1.7329		Bcin16g05195.1;BC1T_16006	2	2	79.23	0.0452472	14.398
Bcin08g04810.1;BC1T_08831	2	2	80.92	0.441024	0.200811		Bcin06g05690.1	2	2	69.4	0.099756	14.2259		Bcin16g02110.1	3	3	8.39051	0.0282726	1.62575		Bcin01g07880.1;Bcin01g07880.2	2	2	109.94	0.0269652	13.9543
Bcin03g01040.1	2	2	58.97	0.959991	0.627771		Bcin08g02620.1	2	2	120.95	0.0540149	13.2773		Bcin02g00070.1	3	3	153.14	0.102538	1.62315		Bcin07g01990.1;BC1T_02838	2	2	101.59	0.0204609	13.4771
Bcin03g03840.1;BC1T_00618 ;BC1T_00618	2	1	79.15	0.246744	0.234312		Bcin02g01020.1;BC1T_05617 ;BC1T_05617	2	2	67.15	0.0453532	13.1829		Bcin11g06340.1;BC1T_12874	3	3	102.61	0.397209	1.53856		Bcin12g00320.1	2	2	52.51	0.0511572	12.8603
BC1T_13641	2	1	58.98	0.402807	0.266813		Bcin11g04890.1;BC1T_03280	2	2	71.78	0.0769985	12.5121		Bcin01g01770.1;BC1T_05926 ;Bcin01g01770.1	3	3	100.89	0.441774	1.50106		Bcin15g01730.1	2	2	138.92	0.00370255	12.492
BC1T_08207	2	1	48.43	0.783745	0.21448		Bcin15g00980.1	2	2	56.47	0.044487	12.2999		Bcin06g04660.1;BC1T_02386 ;Bcin06g04660.1	3	3	72.2774	0.607871	1.28238		BC1T_07183	2	2	49.72	0.0365305	11.9925
Bcin16g01950.1;BC1T_08207	2	1	70.41	0.229041	0.182949		Bcin16g02430.1	2	2	117.93	0.0118059	10.7085		Bcin02g02480.1	3	3	114.28	0.373381	1.14614		Bcin02g01020.1;BC1T_05617 ;BC1T_05617	2	2	67.15	0.0315673	11.7744
Bcin11g04880.1;BC1T_03281	2	2	71.63	0.0335751	8.43257		BC1T_12145	2	2	40.06	0.254835	9.13383		BC1T_01018	3	3	97.38	0.677911	1.08245		Bcin11g04880.1;BC1T_03281	2	2	71.63	0.0677281	11.0514
BC1T_09129	2	2	40.64	0.0416335	60.454		Bcin16g05195.1;BC1T_16006	2	2	79.23	0.0587077	8.52646		Bcin14g02470.1	3	3	135.01	0.161236	1.03724		Bcin04g03580.1	2	2	59.73	0.00799069	10.5027
Bcin02g01020.1;BC1T_05617 ;BC1T_05617	2	2	67.15	0.0529622	10.1713		Bcin09g00120.1;BC1T_09064	2	2	76.43	0.0683946	8.44959		Bcin07g04540.1	3	0	6.28585		1		BC1T_14899	2	2	50.96	0.082608	9.70922
Bcin15g01730.1	2	2	138.92	0.0788319	8.29117		Bcin15g01730.1	2	2	138.92	0.0134243	8.39824		Bcin01g09500.1;Bcin05g03930.1	3	0	6.27847		1		Bcin15g00550.1	2	2	50.25	0.274984	9.67182
Bcin07g04630.1;BC1T_07240	2	2	42.42	0.0839714	16.1931		Bcin10g03820.1	2	2	113.2	0.781733	8.31306		Bcin10g05940.1;BC1T_15890	3	3	96.34	0.526054	0.986346		Bcin07g01130.1	2	2	58.87	0.165431	9.25782
Bcin09g03130.1;BC1T_12985 ;BC1T_12985	2	2	19.6041	0.278448	5.31199		BC1T_01686 ;Bcin05g06730.1;BC1T_01686	2	2	116.47	0.0185754	8.25822		Bcin10g02180.1;BC1T_15201	3	3	157.89	0.979045	0.889983		Bcin11g04890.1;BC1T_03280	2	2	71.78	0.0469456	9.01903
Bcin06g05690.1	2	2	69.4	0.1607	4.32026		Bcin14g04700.1;BC1T_15357	2	2	79.54	0.480566	8.0394		Bcin02g09270.1	3	3	116.14	0.574601	0.713497		Bcin06g05690.1	2	2	69.4	0.0784812	8.83933
Bcin08g02620.1	2	2	120.95	0.0785847	7.44235		Bcin12g04180.1	2	2	86.44	0.228081	7.83322		Bcin07g05030.1	3	3	111.83	0.880589	0.65683		Bcin13g02670.1	2	2	60.25	0.683574	8.31212
Bcin09g00120.1;BC1T_09064	2	2	76.43	0.0111609	7.79339		Bcin15g01290.1	2	2	103.9	0.275256	7.7264		Bcin12g06130.1;BC1T_10119	3	3	78.8	0.668927	0.597051		Bcin16g02430.1	2	2	117.93	0.0185234	8.06821
Bcin15g00980.1	2	2	56.47	0.0235551	12.1291		Bcin04g04320.1;BC1T_04164	2	2	83.72	0.0625389	7.6262		Bcin01g09150.1;BC1T_08277	3	3	103.14	0.994949	0.574376		Bcin05g00160.1;BC1T_10850	2	2	44.22	0.402613	7.34633
Bcin08g01580.1;BC1T_07899	2	2	105.89	0.815775	2.03277		Bcin07g00940.1;Bcin07g00940.2	2	2	42.1958	0.210339	7.32143		Bcin16g02220.1;BC1T_08173 ;Bcin16g02220.1	3	3	151.68	0.626696	0.464024		Bcin08g02620.1	2	2	120.95	0.087705	6.94574
Bcin07g01990.1;BC1T_02838	2	2	101.59	0.0308649	14.9691		BC1T_04186	2	1	40.68	0.0741775	7.05448		Bcin09g01850.1;BC1T_11217 ;BC1T_11217 ;Bcin09g01850.1	3	3	83.03	0.146624	0.359251		BC1T_06540 ;Bcin03g02760.1;BC1T_06540	2	2	175.07	0.107987	6.88551
Bcin15g02880.1;BC1T_02899	2	2	54.78	0.265878	3.59534		Bcin07g05890.1	2	2	49.12	0.206455	6.80895		Bcin08g02130.1;BC1T_07820	3	3	84.46	0.0513032	0.358345		Bcin16g03500.1	2	2	76.34	0.382436	6.74456
Bcin14g05120.1;BC1T_10738	2	2	61.68	0.0794836	11.3873		Bcin01g05430.1	2	2	135.07	0.0127915	6.61054		Bcin02g04320.1	3	3	87.743	0.00818348	0.303445		Bcin14g05120.1;BC1T_10738	2	2	61.68	0.159396	6.59148
Bcin11g02710.1;BC1T_04787	2	2	128.3	0.139295	9.77649		Bcin09g01730.1;BC1T_11203	2	2	70.85	0.319951	6.4583		Bcin09g02460.1	3	3	27.9929	0.646275	0.300808		BC1T_00126	2	2	42.93	0.00349868	6.29984
Bcin13g02670.1	2	2	60.25	0.455976	1.55918		Bcin01g10330.1;BC1T_05276 ;Bcin01g08780.1	2	2	127.46	0.113259	6.3408		Bcin14g01540.1;BC1T_09011	3	3	98.46	0.0177778	0.263866		Bcin11g03430.1;BC1T_04585	2	2	156.03	0.493487	5.73795
Bcin12g00320.1	2	2	52.51	0.0125873	16.1643		Bcin11g01660.1	2	2	96.71	0.307628	6.06618		Bcin13g05620.1	3	3	93.72	0.0879616	0.258212		Bcin15g00980.1	2	2	56.47	0.688405	5.54547
Bcin07g04150.1;BC1T_15687 ;BC1T_15687	2	2	97.59	0.0263158	172.583		Bcin05g05040.1;BC1T_01910	2	2	82.49	0.178241	5.93279		Bcin15g00510.1;BC1T_15730 ;Bcin15g00510.1	3	3	113.16	0.0489735	0.215004		Bcin08g01580.1;BC1T_07899	2	2	105.89	0.328233	5.20585
Bcin01g00190.1	2	2	80.39	0.277041	1.28031		BC1T_00126	2	2	42.93	0.000118864	5.81011		Bcin07g05540.1	3	3	117.42	0.479209	0.181307		Bcin08g01900.1	2	2	75.89	0.0401584	5.15033
Bcin11g04890.1;BC1T_03280	2	2	71.78	0.388977	9.6775		Bcin14g02850.1	2	2	83.27	0.0429418	5.46223		Bcin08g01180.1	3	3	82.29	0.00839085	0.13781		Bcin14g03100.1	2	2	58.85	0.938793	5.12437
Bcin15g01290.1	2	2	103.9	0.73155	3.2786		Bcin08g01900.1	2	2	75.89	0.0308235	5.22557		Bcin06g02430.1	3	2	6.86509	0.00483807	0.120802		Bcin12g04180.1	2	2	86.44	0.226117	5.09314
BC1T_07689	2	2	64.46	0.041588	116.594		Bcin11g05170.1;BC1T_03240 ;BC1T_03240	2	2	73.5	0.125178	4.82311		Bcin04g06250.1	3	3	80.78	0.000113248	0.11872		Bcin07g05890.1	2	2	49.12	0.205181	5.0878
Bcin09g03630.1;BC1T_09976	2	2	58.19	0.578661	8.62593		Bcin11g05710.1;BC1T_12087	2	2	72.43	0.123743	4.69638		Bcin16g00930.1	3	3	72.3038	0.00376954	0.0550284		Bcin05g05040.1;BC1T_01910	2	2	82.49	0.07347	5.04688
Bcin08g04510.1	2	2	94.54	0.0731699	53.9547		Bcin12g03880.1	2	1	3.67371	0.0638385	4.45996		Bcin09g07030.1	3	3	58.697	0.00557696	0.0461897		Bcin09g03630.1;BC1T_09976	2	2	58.19	0.704196	4.939
Bcin11g04210.1	2	2	42.52	0.0223118	13.9327		Bcin02g01760.1	2	2	112.98	0.297494	4.34853		Bcin01g11160.1	3	2	8.29967	0.00270327	0.0460052		Bcin04g05640.1	2	2	66.1894	0.411141	4.84738
Bcin01g07880.1;Bcin01g07880.2	2	2	109.94	0.0361256	11.1688		BC1T_06540 ;Bcin03g02760.1;BC1T_06540	2	2	175.07	0.11405	4.12529		Bcin09g07010.1;BC1T_07620	3	3	126.61	0.000528149	0.0445919		Bcin11g01660.1	2	2	96.71	0.248874	4.82043
BC1T_14899	2	2	50.96	0.068975	21.4309		Bcin05g05930.1;BC1T_01791 ;BC1T_01791	2	2	69.15	0.741978	3.98099		Bcin09g05400.1;BC1T_15227	3	3	184.7	0.0284214	0.0445401		Bcin01g05430.1	2	2	135.07	0.171355	4.6855
Bcin02g06650.1;BC1T_11335	2	2	121.2	0.961208	1.01055		Bcin09g03130.1;BC1T_12985 ;BC1T_12985	2	2	19.6041	0.212736	3.91708		Bcin14g05570.1	3	3	141.65	0.0046066	0.0323836		Bcin04g03770.1	2	2	38.6755	0.574811	4.45748
Bcin04g03230.1	2	2	71.23	0.748147	1.10343		Bcin07g01170.1;BC1T_09782	2	2	79.8	0.255606	3.88579		Bcin12g02190.1	3	3	109.88	0.00128605	0.0306833		BC1T_01686 ;Bcin05g06730.1;BC1T_01686	2	2	116.47	0.0217617	4.42805
Bcin02g03880.1;BC1T_07971 ;BC1T_07971	2	2	105.04	0.046602	76.7241		Bcin02g01690.1	2	2	36.82	0.161056	3.85338		Bcin01g00800.1;BC1T_14349	3	3	154.94	0.00690548	0.0154411		Bcin09g03130.1;BC1T_12985 ;BC1T_12985	2	2	19.6041	0.29257	4.31439
Bcin01g11330.1	2	2	69.8	0.823452	7.00467		Bcin09g06410.1;BC1T_07703	2	2	18.1703	0.33285	3.61533		Bcin13g01770.1	3	3	73.804	0.0237913	0.00386246		Bcin01g10330.1;BC1T_05276 ;Bcin01g08780.1	2	2	127.46	0.135103	4.08455
Bcin02g03540.1;BC1T_08015	2	2	56.85	0.426899	1.27761		Bcin01g11040.1	2	2	67.79	0.197302	3.32266		Bcin06g07380.1;BC1T_14231	3	3	123.5	0.00224631	0.000235374		Bcin01g11040.1	2	2	67.79	0.187582	3.91438
Bcin05g02600.1	2	2	114.94	0.232393	1.87386		Bcin15g02880.1;BC1T_02899	2	2	54.78	0.168897	3.3123		Bcin16g03980.1	2	2	38.0099	0.000142372	Infinity		Bcin16g03340.1	2	2	80.24	0.904436	3.88091
Bcin07g01170.1;BC1T_09782	2	2	79.8	0.285903	1.92844		Bcin04g03770.1	2	2	38.6755	0.213638	3.15778		Bcin09g03800.1;BC1T_09951	2	2	76.03	4.66275e-06	Infinity		Bcin09g00120.1;BC1T_09064	2	2	76.43	0.188319	3.82685
BC1T_15137 ;Bcin01g02050.1;BC1T_15137	2	2	45.26	0.907114	1.15107		Bcin03g02790.1	2	2	53.57	0.108191	3.13722		Bcin03g03890.1;Bcin03g03890.1;BC1T_00626	2	2	28.8517	6.8919e-08	Infinity		Bcin11g02710.1;BC1T_04787	2	2	128.3	0.00783453	3.74689
Bcin13g01350.1	2	2	77.72	0.769733	2.0384		Bcin03g07290.1;BC1T_11701	2	2	79.54	0.697137	2.93832		Bcin16g03830.1;BC1T_10896 ;BC1T_10896	2	2	63.29	2.5757e-08	Infinity		Bcin05g05310.1	2	2	62.8569	0.166525	3.68783
Bcin04g04320.1;BC1T_04164	2	2	83.72	0.267602	19.4398		Bcin15g03260.1	2	2	80.46	0.79252	2.93344		Bcin02g03980.1;BC1T_07957	2	2	57.47	2.76898e-06	Infinity		Bcin14g00390.1;BC1T_13335	2	2	47.4754	0.209655	3.57928
BC1T_06540 ;Bcin03g02760.1;BC1T_06540	2	2	175.07	0.0941311	4.56932		Bcin15g01240.1;BC1T_07803	2	2	32.8769	0.34158	2.67902		Bcin01g07510.1	2	2	3.58506	1.02767e-07	Infinity		Bcin13g02790.1;BC1T_05944	2	2	53.26	0.527828	3.54217
Bcin11g05170.1;BC1T_03240 ;BC1T_03240	2	2	73.5	0.127678	2.89556		Bcin11g04220.1	2	2	135.5	0.574716	2.60756		Bcin07g00120.1;Bcin07g00120.1;BC1T_05345	2	2	21.8964	1.23832e-06	Infinity		Bcin01g04580.1;Bcin01g04580.2	2	2	38.01	0.305433	3.38621
Bcin01g05430.1	2	2	135.07	0.079864	4.27631		Bcin07g03170.1;BC1T_02671	2	2	70.22	0.391942	2.40001		Bcin01g06440.1;BC1T_00351	2	2	66.77	9.42845e-07	Infinity		Bcin02g00270.1;BC1T_05522 ;BC1T_05522	2	2	105.5	0.707173	3.09508
Bcin02g01760.1	2	2	112.98	0.2645	2.4181		Bcin09g03630.1;BC1T_09976	2	2	58.19	0.55062	2.39463		Bcin16g00490.1;BC1T_14635	2	2	41.4	8.36163e-05	Infinity		Bcin02g01690.1	2	2	36.82	0.380435	3.06592
Bcin03g02790.1	2	2	53.57	0.0939961	4.42387		Bcin16g04280.1;BC1T_13459	2	2	61.61	0.88783	2.38704		Bcin05g02910.1	2	2	58.18	3.99168e-06	Infinity		Bcin02g01760.1	2	2	112.98	0.298087	3.05139
Bcin15g03260.1	2	2	80.46	0.848986	9.13331		Bcin03g01890.1;BC1T_01973 ;BC1T_01973	2	2	70.53	0.19034	2.35089		Bcin05g06150.1	2	2	53.89	0.131377	Infinity		BC1T_04186	2	1	40.68	0.236034	2.96148
BC1T_07183	2	2	49.72	0.00634975	10.6052		Bcin01g09840.1	2	2	100.7	0.356531	2.35033		Bcin05g07700.1	2	2	52.0369	0.11669	Infinity		Bcin11g05710.1;BC1T_12087	2	2	72.43	0.0620193	2.92546
Bcin15g01240.1;BC1T_07803	2	2	32.8769	0.166631	2.02336		Bcin12g03840.1;BC1T_08700	2	2	56.18	0.906544	2.27352		Bcin01g02670.1	2	2	75.55	0.000390412	16307.2		Bcin03g01890.1;BC1T_01973 ;BC1T_01973	2	2	70.53	0.65427	2.8886
Bcin05g04670.1	2	2	93.59	0.0896552	13.9073		Bcin05g04810.1;BC1T_13051	2	2	57.45	0.857379	2.23501		Bcin13g05550.1;BC1T_06398 ;BC1T_06398 ;Bcin13g05550.1	2	2	53.98	4.70884e-06	843.067		Bcin03g02790.1	2	2	53.57	0.515511	2.78504
Bcin14g02850.1	2	2	83.27	0.271264	2.87858		Bcin02g00830.1;BC1T_05593 ;BC1T_05593	2	2	57.84	0.241832	2.22716		Bcin03g07960.1	2	2	5.0805	0.00655815	726.548		Bcin02g03540.1;BC1T_08015	2	2	56.85	0.143915	2.62029
Bcin05g05310.1	2	2	62.8569	0.61632	2.0826		Bcin01g01820.1	2	2	45.36	0.370888	2.2258		Bcin02g00120.1	2	2	4.32211	0.00771207	673.437		Bcin15g02880.1;BC1T_02899	2	2	54.78	0.718058	2.5717
Bcin16g02430.1	2	2	117.93	0.0296535	7.00995		Bcin11g03430.1;BC1T_04585	2	2	156.03	0.810973	2.18097		Bcin07g00730.1	2	1	5.45244	0.0114746	446.764		Bcin03g03840.1;BC1T_00618 ;BC1T_00618	2	1	79.15	0.471348	2.47386
Bcin05g05930.1;BC1T_01791 ;BC1T_01791	2	2	69.15	0.141027	2.1603		Bcin13g02670.1	2	2	60.25	0.602438	1.97729		Bcin06g00890.1	2	2	95.84	0.022479	239.336		Bcin04g03230.1	2	2	71.23	0.0108311	2.47075
Bcin03g01890.1;BC1T_01973 ;BC1T_01973	2	2	70.53	0.563403	1.23744		Bcin08g01580.1;BC1T_07899	2	2	105.89	0.302418	1.95246		Bcin04g01510.1	2	2	95.65	0.0287226	219.967		Bcin12g03880.1	2	1	3.67371	0.026227	2.43297
Bcin07g05890.1	2	2	49.12	0.219972	4.0311		Bcin05g05310.1	2	2	62.8569	0.410838	1.79312		Bcin05g03750.1;BC1T_01431	2	2	127.28	2.88266e-05	201.52		Bcin07g00440.1;BC1T_05394 ;BC1T_05394	2	2	40.7618	0.890614	2.11664
Bcin01g04580.1;Bcin01g04580.2	2	2	38.01	0.207398	2.00913		Bcin01g04580.1;Bcin01g04580.2	2	2	38.01	0.403929	1.69477		Bcin02g00660.1;BC1T_05571 ;BC1T_05571	2	2	67.56	0.0182651	191.421		Bcin09g06410.1;BC1T_07703	2	2	18.1703	0.0958887	2.11433
Bcin03g08150.1	2	2	56.71	0.00440193	29.259		Bcin05g02600.1	2	2	114.94	0.309614	1.66088		Bcin07g04630.1;BC1T_07240 ;Bcin07g04630.1	2	2	17.3467	0.0329353	176.912		Bcin05g05930.1;BC1T_01791 ;BC1T_01791	2	2	69.15	0.113074	2.10246
Bcin14g03100.1	2	2	58.85	0.0240818	12.7724		BC1T_02940	2	1	60.09	0.514334	1.62901		Bcin11g05130.1;BC1T_03245	2	2	47.01	0.0211044	165.072		Bcin07g01170.1;BC1T_09782	2	2	79.8	0.225474	2.01475
Bcin16g04280.1;BC1T_13459	2	2	61.61	0.990534	5.38861		Bcin01g00190.1	2	2	80.39	0.362426	1.55291		Bcin05g03880.1	2	2	5.60636	0.0156179	157.018		Bcin01g01820.1	2	2	45.36	0.344717	1.90056
BC1T_01686 ;Bcin05g06730.1;BC1T_01686	2	2	116.47	0.0107941	5.57609		Bcin03g01480.1;BC1T_02031	2	2	34.2489	0.808284	1.4567		Bcin11g03990.1;BC1T_03397 ;Bcin11g03990.1	2	2	21.8742	0.0234021	141.785		Bcin07g00940.1;Bcin07g00940.2	2	2	42.1958	0.899963	1.81805
Bcin04g03580.1	2	2	59.73	0.00379251	10.7798		Bcin15g03120.1;BC1T_02940	2	1	40.2	0.718463	1.42395		Bcin01g04890.1	2	2	27.8144	0.0320531	128.216		Bcin03g01480.1;BC1T_02031	2	2	34.2489	0.752649	1.81641
Bcin02g01690.1	2	2	36.82	0.228071	2.14565		Bcin02g08370.1	2	2	66.09	0.921543	1.36913		Bcin07g07090.1;BC1T_11307 ;Bcin07g07090.1	2	2	36.99	0.0305708	126.337		Bcin15g01240.1;BC1T_07803	2	2	32.8769	0.936094	1.69881
Bcin11g04220.1	2	2	135.5	0.764944	9.74965		BC1T_12543	2	2	54.74	0.376944	1.2873		Bcin11g03080.1;BC1T_04835	2	2	39.81	0.0256739	103.924		BC1T_15137 ;Bcin01g02050.1;BC1T_15137	2	2	45.26	0.295866	1.68115
Bcin16g05195.1;BC1T_16006	2	2	79.23	0.150317	7.98945		Bcin04g03230.1	2	2	71.23	0.789233	1.19726		Bcin01g10610.1;BC1T_05231	2	2	49.65	0.0313174	96.706		Bcin14g04790.1;BC1T_15909	2	2	98.38	0.291664	1.68095
Bcin03g07290.1;BC1T_11701	2	2	79.54	0.522093	2.05137		Bcin07g00440.1;BC1T_05394 ;BC1T_05394	2	2	40.7618	0.805142	1.1439		Bcin15g00590.1;BC1T_15742 ;Bcin15g00590.1	2	2	41.77	0.000336219	94.0876		Bcin16g01950.1;BC1T_08207	2	1	70.41	0.962766	1.66162
Bcin04g05640.1	2	2	66.1894	0.605277	1.86398		Bcin16g03340.1	2	2	80.24	0.948534	1.0606		Bcin12g00660.1	2	2	40.64	0.00178302	92.2601		Bcin02g00830.1;BC1T_05593 ;BC1T_05593	2	2	57.84	0.226624	1.48819
Bcin09g01730.1;BC1T_11203	2	2	70.85	0.029931	4.14602		BC1T_15137 ;Bcin01g02050.1;BC1T_15137	2	2	45.26	0.727433	1.02523		Bcin07g04130.1	2	2	40.0606	0.0501103	88.3061		Bcin13g01350.1	2	2	77.72	0.997828	1.42761
Bcin15g00550.1	2	2	50.25	0.0455102	7.7279		Bcin09g03930.1;BC1T_09932	2	2	58.55	0.873188	1.00952		Bcin07g04330.1	2	2	50.27	0.0265471	85.124		Bcin15g01290.1	2	2	103.9	0.626077	1.40437
Bcin11g03430.1;BC1T_04585	2	2	156.03	0.833597	3.29607		BC1T_04531	2	0	65.17		1		Bcin03g07670.1	2	2	76.34	0.0258214	72.8174		Bcin09g03930.1;BC1T_09932	2	2	58.55	0.81972	1.404
Bcin12g03840.1;BC1T_08700	2	2	56.18	0.846671	9.33777		Bcin12g06540.1	2	0	56.45		1		Bcin02g03670.1	2	2	52.7749	0.0227458	70.552		Bcin10g05060.1	2	2	4.40134	0.650389	1.32398
Bcin02g08370.1	2	2	66.09	0.868637	1.16866		Bcin14g03440.1	2	0	3.65606		1		Bcin12g01390.1;BC1T_11532	2	2	45.06	0.0857464	64.8199		Bcin05g02600.1	2	2	114.94	0.909609	1.28942
Bcin08g00650.1;BC1T_08405	2	2	63.25	0.815703	21.192		Bcin07g04540.1;BC1T_07253 ;Bcin07g04540.1;BC1T_07253	2	0	38.0604		1		Bcin08g00790.1;BC1T_08382 ;BC1T_08382	2	2	81.65	0.0379468	61.5492		Bcin01g09840.1	2	2	100.7	0.686261	1.20658
Bcin13g02790.1;BC1T_05944	2	2	53.26	0.3514	1.1768		Bcin04g05640.1	2	2	66.1894	0.696884	0.953643		Bcin02g05070.1	2	2	57.46	0.00861909	60.7744		Bcin10g02180.1;BC1T_15201 ;BC1T_15201	2	2	102.32	0.716344	1.183
Bcin10g02180.1;BC1T_15201 ;BC1T_15201	2	2	102.32	0.831852	1.06532		Bcin05g00160.1;BC1T_10850	2	2	44.22	0.892456	0.916202		Bcin04g02200.1;BC1T_04555	2	2	72.88	0.0665155	56.7905		Bcin11g05170.1;BC1T_03240 ;BC1T_03240	2	2	73.5	0.213997	1.15244
Bcin05g05040.1;BC1T_01910	2	2	82.49	0.00907869	3.49002		Bcin14g04940.1	2	2	67.02	0.489115	0.895349		Bcin16g02680.1	2	2	37.23	0.00439429	51.6652		BC1T_04837	2	2	54.06	0.572523	1.13412
Bcin06g07000.1	2	2	39.77	0.00461677	18.8584		Bcin07g01130.1	2	2	58.87	0.228076	0.864255		Bcin05g07310.1	2	2	76.65	0.0447897	48.1661		Bcin05g00940.1;BC1T_09415 ;Bcin05g00940.1	2	2	3.13836	0.486509	1.04629
Bcin05g04810.1;BC1T_13051	2	2	57.45	0.944181	3.91979		Bcin13g01350.1	2	2	77.72	0.614329	0.829832		Bcin12g03260.1;BC1T_08769	2	2	75.06	0.0929238	47.6797		Bcin02g06650.1;BC1T_11335	2	2	121.2	0.975219	1.00196
Bcin01g09900.1;BC1T_16041 ;BC1T_16041	2	2	74.11	0.0772737	15.3118		Bcin14g00530.1	2	2	5.86379	0.637355	0.754641		Bcin08g03540.1	2	2	49.19	0.00013402	47.4124		BC1T_04531	2	0	65.17		1
Bcin09g00280.1	2	2	109.8	0.16334	5.77888		Bcin10g02180.1;BC1T_15201 ;BC1T_15201	2	2	102.32	0.931839	0.718358		Bcin12g00030.1	2	2	66.92	0.0366083	47.0897		Bcin12g06540.1	2	0	56.45		1
Bcin05g05970.1	2	2	80.16	0.0261331	54.2241		Bcin10g05060.1	2	2	4.40134	0.239175	0.690518		Bcin15g03160.1	2	2	80.87	0.921912	41.748		Bcin14g03440.1	2	0	3.65606		1
Bcin07g03170.1;BC1T_02671	2	2	70.22	0.378747	1.36101		Bcin03g08090.1	2	2	80.65	0.196388	0.679448		Bcin11g00170.1	2	2	81.55	0.000950296	40.954		Bcin07g04540.1;BC1T_07253 ;Bcin07g04540.1;BC1T_07253	2	0	38.0604		1
Bcin03g07670.1	2	2	36.43	0.000172979	3717.83		Bcin08g05050.1;BC1T_08865	2	2	66.82	0.694037	0.665944		Bcin07g02820.1;BC1T_02720 ;BC1T_02720	2	2	82.27	0.0883769	39.3408		Bcin07g03170.1;BC1T_02671	2	2	70.22	0.794652	0.96701
BC1T_11390	2	2	49.11	0.0325044	233.902		BC1T_13641	2	1	58.98	0.717843	0.645578		Bcin16g01550.1	2	2	27.7471	0.0473133	38.4752		Bcin15g03120.1;BC1T_02940	2	1	40.2	0.690343	0.950179
Bcin12g04180.1	2	2	86.44	0.210374	5.17221		BC1T_04837	2	2	54.06	0.938832	0.604222		Bcin11g06020.1;BC1T_14862 ;Bcin11g06020.1	2	2	61.86	0.00789167	37.9341		BC1T_02940	2	1	60.09	0.73772	0.947595
Bcin15g01350.1;BC1T_07815	2	2	24.9454	0.0377723	50.2083		BC1T_08207	2	1	48.43	0.748648	0.594757		Bcin08g02210.1;BC1T_09541	2	2	55.44	0.0539304	36.495		Bcin03g01040.1	2	2	58.97	0.688673	0.928016
Bcin07g00940.1;Bcin07g00940.2	2	2	42.1958	0.195388	4.4167		Bcin02g04170.1;BC1T_07931 ;BC1T_07931	2	2	107.2	0.639596	0.582746		Bcin10g03630.1	2	2	56.26	0.000902714	36.0538		BC1T_09227	2	2	79.33	0.947214	0.924983
BC1T_07478	2	2	62.88	0.00134559	109.644		Bcin03g01040.1	2	2	58.97	0.870911	0.579053		Bcin08g01920.1	2	2	38.0289	0.597365	35.356		Bcin01g00190.1	2	2	80.39	0.380644	0.923556
Bcin14g00390.1;BC1T_13335	2	2	47.4754	0.00929318	9.47707		Bcin02g06650.1;BC1T_11335	2	2	121.2	0.841474	0.5375		Bcin08g00370.1	2	2	3.63075	0.000727681	35.208		Bcin08g04810.1;BC1T_08831	2	2	80.92	0.458899	0.738685
Bcin01g09840.1	2	2	100.7	0.74207	1.46257		Bcin12g04860.1;BC1T_07459	2	2	22.2351	0.093975	0.502742		Bcin06g05690.1	2	2	29.9311	0.063969	33.943		Bcin08g05050.1;BC1T_08865	2	2	66.82	0.564338	0.683222
Bcin08g01900.1	2	2	75.89	0.0523542	4.6014		Bcin08g04680.1	2	2	2.96316	0.0196113	0.495943		Bcin04g03120.1;BC1T_04441	2	2	80.19	0.00114341	32.1986		Bcin14g00530.1	2	2	5.86379	0.435108	0.658028
Bcin04g03770.1	2	2	38.6755	0.206438	7.02097		Bcin08g04810.1;BC1T_08831	2	2	80.92	0.916039	0.481908		Bcin03g06970.1;BC1T_06215	2	2	56.08	0.0165567	31.8264		BC1T_12543	2	2	54.74	0.456842	0.640971
BC1T_00126	2	2	42.93	0.000491261	6.5409		Bcin05g00940.1;BC1T_09415 ;Bcin05g00940.1	2	2	3.13836	0.154202	0.480001		Bcin16g00570.1;BC1T_14644 ;Bcin16g00570.2	2	2	105.76	0.0609862	30.0228		Bcin12g04860.1;BC1T_07459	2	2	22.2351	0.00112708	0.582292
Bcin10g03820.1	2	2	113.2	0.273919	4.3401		Bcin16g01950.1;BC1T_08207	2	1	70.41	0.71646	0.4766		Bcin03g06730.1	2	2	54.7709	0.00195496	29.4952		Bcin03g08090.1	2	2	80.65	0.0589728	0.570708
Bcin11g00170.1	2	2	63.62	0.000926863	1569.79		Bcin02g03540.1;BC1T_08015	2	2	56.85	0.771988	0.474427		Bcin09g06250.1;BC1T_15062	2	2	60.79	0.00146693	29.2883		Bcin01g06900.1	2	2	109.02	0.216634	0.535145
Bcin07g00440.1;BC1T_05394 ;BC1T_05394	2	2	40.7618	0.765152	1.3549		Bcin03g03840.1;BC1T_00618 ;BC1T_00618	2	1	79.15	0.343576	0.469773		Bcin01g06800.1;BC1T_00306	2	2	116.52	0.0421088	28.902		Bcin08g04680.1	2	2	2.96316	0.0821254	0.499528
Bcin02g00830.1;BC1T_05593 ;BC1T_05593	2	2	57.84	0.260332	1.08643		BC1T_09227	2	2	79.33	0.518223	0.456968		Bcin14g00480.1	2	2	53.51	0.00139533	27.6068		Bcin14g04940.1	2	2	67.02	0.50756	0.466851
Bcin01g01820.1	2	2	45.36	0.338647	2.1314		Bcin05g07840.1;BC1T_11103 ;BC1T_11103	2	2	94.99	0.949188	0.435683		Bcin08g00600.1	2	2	4.80175	0.000398535	27.2495		BC1T_13641	2	1	58.98	0.641578	0.464637
Bcin13g01330.1	2	2	61.25	0.0452412	63.5861		Bcin01g06900.1	2	2	109.02	0.0277589	0.38174		Bcin04g02590.1	2	2	30.465	0.00370382	26.59		Bcin05g02430.1;BC1T_01628 ;BC1T_01628	2	2	115.78	0.02961	0.46141
Bcin11g05710.1;BC1T_12087	2	2	72.43	0.219591	2.13167		Bcin06g02430.1;BC1T_01276	2	2	57.9607	0.440091	0.36525		Bcin09g00650.1	2	2	70.73	0.105427	26.4361		Bcin14g01700.1;BC1T_08989 ;Bcin14g01700.1	2	2	42.2	0.554876	0.415239
Bcin07g04890.1	2	2	106.99	0.120516	12.2737		Bcin05g07490.1	2	2	57.67	0.211853	0.338075		Bcin07g00440.1;BC1T_05394	2	2	32.2685	0.0143027	25.0239		BC1T_08207	2	1	48.43	0.950382	0.39919
Bcin14g04700.1;BC1T_15357	2	2	79.54	0.582401	8.1879		Bcin05g02430.1;BC1T_01628 ;BC1T_01628	2	2	115.78	0.0330557	0.321835		Bcin14g01520.1;BC1T_09013	2	2	70.84	0.0590497	24.2837		Bcin15g03310.1;BC1T_02964 ;BC1T_02964	2	2	59.31	0.0192737	0.38014
Bcin12g05290.1	2	2	54.78	0.0230602	23.0431		Bcin07g04590.1	2	2	81.53	0.178472	0.318762		Bcin15g03310.1;BC1T_02964	2	2	60.17	0.58687	23.3402		Bcin06g06410.1	2	2	131.79	0.238466	0.368924
Bcin14g04790.1;BC1T_15909	2	2	98.38	0.279537	10.8714		Bcin06g06410.1	2	2	131.79	0.162039	0.303838		Bcin16g03700.1	2	2	55.07	0.115406	22.539		Bcin08g00150.1	2	2	133.04	0.105753	0.366165
Bcin09g04160.1;BC1T_12181	2	2	84.81	0.0647733	12.928		Bcin15g05030.1	2	2	88.24	0.731381	0.299346		Bcin16g00950.1	2	2	114.8	0.025768	20.6947		Bcin05g07840.1;BC1T_11103 ;BC1T_11103	2	2	94.99	0.701284	0.290958
BC1T_12145	2	2	40.06	0.179652	13.8352		Bcin08g00660.1;BC1T_08404	2	2	112.05	0.685577	0.28123		Bcin05g06130.1;BC1T_01766	2	2	100.61	0.0428272	19.5297		Bcin02g04170.1;BC1T_07931 ;BC1T_07931	2	2	107.2	0.640282	0.261053
Bcin09g06410.1;BC1T_07703	2	2	18.1703	0.0270589	5.11483		Bcin13g02790.1;BC1T_05944	2	2	53.26	0.243945	0.262483		Bcin02g01390.1	2	2	62.26	0.00534812	18.7614		Bcin07g04590.1	2	2	81.53	0.128352	0.249312
Bcin03g06730.1	2	2	33.8655	0.0248677	75.1431		Bcin02g00270.1;BC1T_05522 ;BC1T_05522	2	2	105.5	0.192929	0.19763		Bcin03g06590.1;Bcin03g06590.2	2	2	62.34	0.0733644	18.4627		Bcin04g04930.1	2	2	189.44	0.0662847	0.247064
Bcin16g03500.1	2	2	76.34	0.0554526	8.87036		BC1T_00843	2	2	62.04	0.854896	0.175332		Bcin06g01850.1;BC1T_01189	2	2	26.24	0.0092363	17.0022		Bcin15g05030.1	2	2	88.24	0.803829	0.229253
Bcin01g11040.1	2	2	67.79	0.729047	3.85769		Bcin15g03310.1;BC1T_02964 ;BC1T_02964	2	2	59.31	0.0569324	0.169698		Bcin05g07270.1	2	2	55.66	0.000511042	16.2964		Bcin06g02430.1;BC1T_01276	2	2	57.9607	0.300307	0.219922
Bcin01g10330.1;BC1T_05276 ;Bcin01g08780.1	2	2	127.46	0.0966947	4.94632		Bcin02g05690.1	2	2	86.11	0.928524	0.160433		Bcin08g04170.1	2	2	30.4596	0.109987	16.0642		Bcin02g05690.1	2	2	86.11	0.820682	0.208948
Bcin05g04060.1;BC1T_01381	2	2	69.19	0.012123	242.141		Bcin14g05060.1	2	2	55.03	0.818489	0.14895		Bcin02g03540.1;BC1T_08015 ;BC1T_08015	2	2	59.35	0.205922	16.0481		Bcin05g07490.1	2	2	57.67	0.0645649	0.199403
Bcin12g03880.1	2	1	3.67371	0.021974	3.86548		Bcin04g04930.1	2	2	189.44	0.0129754	0.146669		Bcin11g01670.1;BC1T_04016	2	2	47.75	0.161332	12.5983		Bcin03g01610.1	2	2	96.39	0.0434514	0.120719
Bcin01g02260.1	2	1	99.28	0.373901	Infinity		Bcin02g06860.1	2	2	63.48	0.587824	0.137995		Bcin09g06270.1;BC1T_15060 ;Bcin09g06270.1	2	2	41.62	0.138148	12.5308		Bcin02g06860.1	2	2	63.48	0.558076	0.113701
Bcin05g00510.2;Bcin05g00510.1;BC1T_10803	2	1	27.7841	0.373901	Infinity		Bcin08g00150.1	2	2	133.04	0.0151451	0.129436		Bcin01g08350.1	2	2	80.69	0.00547826	12.5236		BC1T_03377	2	2	66.18	0.418488	0.10121
Bcin03g04100.1	2	1	132.26	9.07257e-07	Infinity		Bcin12g06710.1	2	2	1.91922	0.209751	0.128629		Bcin10g01050.2;Bcin10g01050.1;BC1T_05132	2	2	36.5536	0.00897771	12.1135		Bcin08g00660.1;BC1T_08404	2	2	112.05	0.629775	0.0715821
Bcin14g02130.1	2	1	38.44	4.41291e-05	Infinity		Bcin06g01710.1;BC1T_01168	2	2	81.93	0.445103	0.112557		Bcin13g03450.1;BC1T_04925	2	2	53.72	0.00066521	10.5532		BC1T_00843	2	2	62.04	0.978997	0.0707353
BC1T_04186	2	1	40.68	0.126413	4.32433		Bcin03g05350.1	2	2	2.63104	0.854704	0.074226		Bcin10g01260.1;BC1T_05106 ;BC1T_05106	2	2	46.08	0.0166799	10.5464		Bcin14g05060.1	2	2	55.03	0.633888	0.0706426
BC1T_11706	2	1	73.31	0.000328997	Infinity		Bcin14g04050.1;BC1T_13546	2	2	75.28	0.108675	0.0734052		Bcin01g03210.1	2	2	69.72	0.00139347	9.75586		Bcin03g05350.1	2	2	2.63104	0.425589	0.0682472
Bcin06g02220.1	2	1	23.9415	0.000298316	Infinity		Bcin03g01610.1	2	2	96.39	0.128261	0.0539406		Bcin05g01670.1;Bcin05g01670.1;BC1T_12479	2	2	19.1068	0.149577	9.52833		Bcin14g04050.1;BC1T_13546	2	2	75.28	0.0832239	0.0617843
Bcin15g03120.1;BC1T_02940	2	1	40.2	0.504973	1.40057		BC1T_03377	2	2	66.18	0.254683	0.0395983		Bcin07g02320.1	2	2	87.86	0.0414781	9.03563		Bcin12g06710.1	2	2	1.91922	0.0488056	0.0543654
BC1T_02940	2	1	60.09	0.50314	1.66454		Bcin02g04360.1	2	2	66.87	0.656792	0.0237739		Bcin15g03600.1	2	2	28.23	0.0253722	8.39005		Bcin10g03820.1	2	2	113.2	0.0414135	0.0479209
Bcin07g02820.1;BC1T_02720	2	1	58.39	0.000169461	Infinity		Bcin11g01090.1;BC1T_03951 ;BC1T_03951	2	2	159.99	0.0853058	0.0150784		Bcin05g07670.1;BC1T_11083 ;BC1T_11083	2	2	83.22	0.121687	8.30611		Bcin11g01090.1;BC1T_03951 ;BC1T_03951	2	2	159.99	0.0816207	0.0215921
BC1T_04531	2	0	65.17		1		Bcin14g01700.1;BC1T_08989 ;Bcin14g01700.1	2	2	42.2	0.0273127	0.00856975		Bcin05g00010.1	2	2	65.31	0.0251273	8.22347		Bcin02g07630.1	2	2	105	0.0471173	0.0180042
Bcin12g06540.1	2	0	56.45		1		Bcin02g07630.1	2	2	105	0.0256822	0.00434845		Bcin09g02500.1	2	2	64.12	0.00102409	7.29162		Bcin06g01710.1;BC1T_01168	2	2	81.93	0.988936	0.0168932
Bcin14g03440.1	2	0	3.65606		1		Bcin04g00850.1	2	2	50.28	0.241144	0.001572		Bcin12g05660.1	2	2	23.6224	0.0559405	7.10466		Bcin02g04360.1	2	2	66.87	0.306754	0.00394554
Bcin07g04540.1;BC1T_07253 ;Bcin07g04540.1;BC1T_07253	2	0	38.0604		1		Bcin09g02350.1;BC1T_07149 ;BC1T_07149	2	2	74.71	0.00560579	0.000365387		Bcin04g05910.1;BC1T_03844	2	2	69.19	0.0713504	6.71035		Bcin09g02350.1;BC1T_07149 ;BC1T_07149	2	2	74.71	0.0072031	0.00052454
BC1T_10075	1	1	26.2	0.580823	0.24478		BC1T_09569	1	1	29.17	0.373901	Infinity		Bcin01g09660.1;BC1T_08350	2	2	95.59	0.170945	6.54308		BC1T_09569	1	1	29.17	0.373901	Infinity
BC1T_09569	1	1	29.17	0.716734	0.00998994		Bcin01g08340.1;BC1T_00080	1	1	24.87	0.00211062	Infinity		Bcin07g06360.1	2	2	48.9081	0.0396758	6.50321		Bcin01g08340.1;BC1T_00080	1	1	24.87	0.00211062	Infinity
Bcin06g07020.1	1	1	22.87	0.0518874	0.0417223		BC1T_05442	1	1	22.93	0.130857	Infinity		Bcin12g03180.1;BC1T_03226	2	2	108.54	0.0302726	6.5007		Bcin01g02690.1	1	1	19.92	5.47313e-07	Infinity
Bcin06g07240.1	1	1	2.07092	0.516696	0.728374		Bcin02g05600.1;BC1T_08063	1	1	21.23	4.40238e-07	Infinity		Bcin07g03520.1	2	2	64.15	0.0652779	6.47063		BC1T_02736	1	1	30.94	0.373901	Infinity
BC1T_12200	1	1	26.91	0.739723	0.162816		BC1T_06151	1	1	21.67	0.129163	Infinity		Bcin12g04680.1;BC1T_07478 ;Bcin12g04680.1	2	2	95.25	0.00930529	6.21123		Bcin10g05590.1	1	1	25.95	2.23278e-05	Infinity
Bcin01g07260.1;BC1T_00239	1	1	40.82	0.222331	0.0708874		Bcin11g00750.1	1	1	21.94	0.121796	Infinity		Bcin02g02610.1;BC1T_02463 ;Bcin02g02610.1	2	2	63.67	0.0211592	6.08585		Bcin01g06260.3;Bcin01g06260.1	1	1	19.76	2.77464e-06	Infinity
Bcin15g00810.1;BC1T_07734 ;Bcin15g00810.1	1	1	56.76	0.00988043	0.21145		BC1T_02736	1	1	30.94	0.373901	Infinity		Bcin15g02970.1	2	2	54.28	0.0154129	5.76003		BC1T_10364	1	1	11.36	0.373901	Infinity
Bcin08g03170.1	1	1	20.48	0.887795	0.555637		Bcin13g05720.1	1	1	42.69	0.373901	Infinity		Bcin13g02380.1;BC1T_05997	2	2	47.6655	0.124125	5.74837		Bcin15g01150.1	1	1	21.27	0.00102482	Infinity
Bcin01g08340.1;BC1T_00080	1	1	24.87	0.00211062	#VALUE!		Bcin10g05590.1	1	1	25.95	2.23278e-05	Infinity		Bcin11g05170.1;BC1T_03240	2	2	71.83	0.225259	5.46194		Bcin15g00870.1;BC1T_07745	1	1	18.93	0.373901	Infinity
Bcin01g09170.1;BC1T_08279	1	1	2.13463	0.678286	0.979777		Bcin09g00830.1;BC1T_15499	1	1	46.26	0.13191	Infinity		Bcin01g02810.1	2	2	42.88	0.0976715	5.26353		BC1T_06223	1	1	28.52	0.00193359	Infinity
Bcin01g02690.1	1	1	19.92	5.47313e-07	#VALUE!		Bcin01g06260.3;Bcin01g06260.1	1	1	19.76	0.116211	Infinity		Bcin15g02990.1	2	2	18.5699	0.0685513	5.13645		BC1T_03402	1	1	23.83	0.11639	Infinity
Bcin04g01480.1	1	1	42.64	0.805322	0.919682		BC1T_10364	1	1	11.36	0.00295875	Infinity		Bcin06g06750.1	2	2	68.09	0.0117042	4.97468		Bcin04g00530.1;BC1T_07045	1	1	1.17328	0.373901	Infinity
Bcin05g01670.1;BC1T_12479	1	1	47.66	0.326288	0.455142		Bcin15g01150.1	1	1	21.27	0.00372762	Infinity		Bcin16g01950.1;BC1T_08207 ;Bcin16g01950.1	2	2	55.32	0.0402518	4.89052		Bcin09g01560.1;BC1T_13587	1	1	25.5	0.000171642	Infinity
Bcin12g05700.1;BC1T_13690	1	1	42.33	0.121345	0.0603199		Bcin15g00870.1;BC1T_07745	1	1	18.93	1.39919e-05	Infinity		Bcin01g06850.1;BC1T_00298	2	2	84.27	0.107224	4.7734		Bcin10g00250.1	1	1	38.23	0.120021	Infinity
Bcin03g01680.1	1	1	38.76	0.0371735	0.189257		BC1T_06223	1	1	28.52	0.000368165	Infinity		Bcin11g03280.1;BC1T_04861 ;Bcin11g03280.1	2	2	94.89	0.153019	4.54662		BC1T_03236	1	1	49.54	0.00316283	Infinity
Bcin04g01520.1	1	1	2.05459	0.7775	0.0182673		BC1T_03402	1	1	23.83	0.140241	Infinity		Bcin09g02600.1	2	2	31.0904	0.107856	4.51716		BC1T_05309	1	1	25.02	0.373901	Infinity
BC1T_02881	1	1	24.83	0.966163	0.663693		Bcin04g00530.1;BC1T_07045	1	1	1.17328	0.373901	Infinity		Bcin04g01780.1;BC1T_14217	2	2	59.97	0.025039	4.39926		BC1T_08892	1	1	21.68	1.73021e-05	Infinity
Bcin08g05280.1;BC1T_08890	1	1	26.35	0.944346	0.825431		Bcin09g01560.1;BC1T_13587	1	1	25.5	0.0694719	Infinity		Bcin01g04440.1	2	2	43.25	0.0191859	4.05946		Bcin01g11170.1;Bcin01g11170.2	1	1	61.97	1.13328e-05	Infinity
Bcin03g07320.1	1	1	21.47	0.000482684	0.000161766		Bcin10g00250.1	1	1	38.23	0.13546	Infinity		Bcin07g04900.1;BC1T_07201	2	2	103.4	0.0958931	3.82713		Bcin15g05360.1	1	1	50.49	9.48019e-06	Infinity
BC1T_09194	1	1	27.45	0.263999	0.433248		BC1T_03236	1	1	49.54	0.123901	Infinity		Bcin03g09270.1	2	2	43.13	0.00816209	3.81957		Bcin01g00160.1;BC1T_15849	1	1	23.31	0.127386	Infinity
BC1T_03309	1	1	68.25	0.907252	0.394567		BC1T_05309	1	1	25.02	0.00211776	Infinity		Bcin09g06880.1	2	2	88.72	0.0886823	3.77787		Bcin04g05070.1;BC1T_04265	1	1	21.11	0.000422421	Infinity
BC1T_14501	1	1	23.44	0.8765	0.874419		BC1T_08892	1	1	21.68	0.000400958	Infinity		Bcin07g01990.1;BC1T_02838	2	2	48.61	0.467543	3.73329		Bcin11g06540.1	1	1	53.4	0.116141	Infinity
BC1T_05442	1	1	22.93	0.899038	0.228196		Bcin01g11170.1;Bcin01g11170.2	1	1	61.97	6.79341e-05	Infinity		Bcin02g00540.1;Bcin02g00540.1;BC1T_05556	2	2	18.9085	0.178213	3.67451		Bcin10g03320.1;BC1T_13418	1	1	36.47	0.373901	Infinity
Bcin02g05600.1;BC1T_08063	1	1	21.23	4.40238e-07	#VALUE!		Bcin15g05360.1	1	1	50.49	0.120195	Infinity		Bcin01g01630.1	2	2	22.2648	0.000985748	3.6544		Bcin10g03540.1	1	1	24.93	0.116118	Infinity
Bcin06g05050.1	1	1	23.32	0.0144015	0.0594698		Bcin01g00160.1;BC1T_15849	1	1	23.31	0.00190516	Infinity		Bcin12g04740.1	2	2	69.49	0.00128381	3.24033		Bcin06g02110.1	1	1	32.34	0.373901	Infinity
Bcin13g00300.1;BC1T_14129	1	1	28.19	0.591107	0.0372613		Bcin04g05070.1;BC1T_04265	1	1	21.11	5.79552e-06	Infinity		Bcin08g04200.1;BC1T_07591 ;Bcin08g04200.1	2	2	58.24	0.0513912	3.07804		BC1T_08008	1	1	36.99	7.07287e-06	Infinity
BC1T_09384	1	1	25.96	0.750035	0.595803		Bcin11g06540.1	1	1	53.4	0.00144385	Infinity		Bcin01g08320.1	2	2	4.61288	0.0518582	2.92245		Bcin08g06160.1	1	1	20.39	0.11668	Infinity
Bcin02g02420.1	1	1	23.72	0.484234	0.279751		Bcin10g03320.1;BC1T_13418	1	1	36.47	0.157309	Infinity		Bcin04g00600.1	2	2	62.13	0.0704068	2.91446		Bcin13g04360.1	1	1	31.8	0.373901	Infinity
Bcin05g06040.1;BC1T_01776 ;BC1T_01776	1	1	54.44	0.687656	0.750352		Bcin10g03540.1	1	1	24.93	0.129046	Infinity		Bcin01g09560.1	2	2	99.4	0.312052	2.85526		Bcin09g00910.1	1	1	56.44	0.00146183	Infinity
Bcin07g06360.1	1	1	23.24	0.544037	0.721129		Bcin06g02110.1	1	1	32.34	0.138161	Infinity		Bcin05g01150.1;BC1T_15180 ;Bcin05g01150.1	2	2	57.2375	0.14889	2.56078		Bcin02g04380.1;BC1T_08583	1	1	75.33	0.00254577	Infinity
BC1T_07106	1	1	40.49	0.583248	0.868303		BC1T_08008	1	1	36.99	0.00167486	Infinity		Bcin16g02820.1;BC1T_09186 ;Bcin16g02820.1	2	2	42.4125	0.0709167	2.55108		Bcin02g08800.1	1	1	21.02	0.00198306	Infinity
Bcin10g05770.1	1	1	75.67	0.963555	0.902857		Bcin08g06160.1	1	1	20.39	0.00923665	Infinity		Bcin01g02270.1	2	2	74.08	0.993368	2.54052		Bcin11g06270.1;BC1T_12887	1	1	37.66	0.00195534	Infinity
Bcin11g02320.1	1	1	31.56	0.251212	0.0962709		Bcin13g04360.1	1	1	31.8	0.373901	Infinity		Bcin06g03010.1	2	2	64.39	0.0970447	2.49236		Bcin09g02500.1	1	1	21.98	0.000364527	Infinity
Bcin10g00390.1	1	1	20.98	0.116231	0.0349659		Bcin09g00910.1	1	1	56.44	0.133931	Infinity		Bcin13g00890.1;BC1T_04399 ;Bcin13g04420.1;BC1T_12805	2	2	70.86	0.178266	2.45036		Bcin02g04490.1;BC1T_08599 ;BC1T_08599	1	1	41.33	0.144474	Infinity
Bcin14g01610.1	1	1	23.6	0.960138	0.371922		Bcin02g04380.1;BC1T_08583	1	1	75.33	0.116226	Infinity		Bcin09g03930.1;BC1T_09932	2	2	70.73	0.0317057	2.32333		Bcin14g00700.1	1	1	28.47	0.00314289	Infinity
BC1T_06151	1	1	21.67	0.890037	0.301674		Bcin02g08800.1	1	1	21.02	0.123952	Infinity		Bcin02g09160.1	2	2	64.73	0.00663257	2.23846		BC1T_10648	1	1	29.8	0.373901	Infinity
Bcin11g00750.1	1	1	21.94	0.781435	0.129465		Bcin11g06270.1;BC1T_12887	1	1	37.66	0.373901	Infinity		Bcin04g01060.1	2	2	37.24	0.373677	2.12955		Bcin04g03320.1;BC1T_15302	1	1	20.46	0.373901	Infinity
Bcin02g05960.1	1	1	30.02	0.680949	0.608829		Bcin09g02500.1	1	1	21.98	0.00130286	Infinity		Bcin10g05350.1	2	2	6.77536	0.45117	1.97691		Bcin03g06850.1;BC1T_06202	1	1	27.59	0.129497	Infinity
Bcin09g04390.1;BC1T_12147	1	1	1.54262	0.0206023	0.0205411		Bcin02g04490.1;BC1T_08599 ;BC1T_08599	1	1	41.33	0.0623083	Infinity		Bcin13g04430.1	2	2	117.97	0.197763	1.95101		Bcin16g03830.1;BC1T_10896	1	1	17.77	0.00301283	Infinity
Bcin04g00320.1	1	1	61.18	0.146334	0.639543		Bcin14g00700.1	1	1	28.47	0.00263804	Infinity		Bcin14g04420.1	2	2	32.8075	0.0495163	1.8436		Bcin05g03140.1;BC1T_01519 ;BC1T_01519	1	1	48.88	0.373901	Infinity
Bcin10g06090.1	1	1	20.15	0.205965	0.575431		BC1T_10648	1	1	29.8	0.373901	Infinity		Bcin03g01890.1;BC1T_01973	2	2	50.86	0.358887	1.78505		Bcin11g03280.1;BC1T_04861	1	1	55.67	0.373901	Infinity
Bcin11g00630.1	1	1	1.73286	0.514107	0.414867		Bcin04g03320.1;BC1T_15302	1	1	20.46	0.373901	Infinity		Bcin07g01890.1;BC1T_02852 ;BC1T_02852	2	2	44.09	0.536102	1.75132		BC1T_15344	1	1	20.11	0.117047	575942
Bcin01g00510.1	1	1	1.6055	0.465005	0.543541		Bcin03g06850.1;BC1T_06202	1	1	27.59	0.00133736	Infinity		Bcin07g05620.1	2	2	15.2951	0.874971	1.73515		Bcin06g07260.1	1	1	25	0.000799983	6004.69
Bcin01g06890.1	1	1	23.11	0.115578	0.149207		Bcin16g03830.1;BC1T_10896	1	1	17.77	0.373901	Infinity		Bcin09g02470.1;BC1T_07135 ;Bcin09g02470.1	2	2	59.38	0.159938	1.65503		Bcin08g00020.1	1	1	69.85	0.002901	4188.61
Bcin07g03430.1	1	1	28.14	0.177058	0.175141		Bcin05g03140.1;BC1T_01519 ;BC1T_01519	1	1	48.88	0.125705	Infinity		Bcin15g01730.1	2	2	109.01	0.28087	1.64772		Bcin01g05520.1	1	1	25.19	0.0156106	1302.78
Bcin07g05030.1	1	1	64.3	0.853596	0.119327		Bcin11g03280.1;BC1T_04861	1	1	55.67	0.373901	Infinity		Bcin10g01060.1	2	2	57.42	0.317408	1.58503		Bcin06g01850.1;BC1T_01189	1	1	41.99	0.0314999	581.352
Bcin15g00840.1	1	1	51.5	0.473243	0.202951		BC1T_15344	1	1	20.11	0.118491	8.56194e+06		Bcin11g01690.1	2	2	49.4752	0.258315	1.56579		Bcin09g00590.1	1	1	36.15	0.020144	275.182
Bcin14g04420.1	1	1	22.61	0.509293	0.295753		Bcin06g07260.1	1	1	25	0.00021626	6177.65		Bcin03g03850.1;BC1T_00621	2	2	69.98	0.395	1.54165		BC1T_14662 ;Bcin16g00710.1;BC1T_14662	1	1	46.1	0.0182431	238.174
Bcin12g04470.1	1	1	50.83	0.760032	0.744038		Bcin08g00020.1	1	1	69.85	0.006545	2471.32		Bcin14g05100.1	2	2	4.38183	0.606946	1.44651		Bcin05g04730.1	1	1	20.17	0.0123843	224.453
Bcin05g05830.1;BC1T_01803 ;BC1T_01803	1	1	51.66	0.900909	0.0693089		Bcin01g07270.1;BC1T_00238	1	1	48.72	0.493597	1568.49		Bcin04g04320.1;BC1T_04164	2	2	43.6	0.398101	1.42977		Bcin16g01400.1;BC1T_15822	1	1	47.08	0.26816	204.597
Bcin03g07460.1;BC1T_11675	1	1	56.64	0.149852	0.0222464		Bcin01g05520.1	1	1	25.19	0.215104	1068.25		Bcin11g03730.1	2	2	50.3	0.51712	1.29117		Bcin06g03360.1	1	1	37.23	0.698768	193.357
Bcin02g03910.1	1	1	53.46	0.752296	0.0440834		Bcin12g05780.1	1	1	75.87	0.0118585	422.578		Bcin15g02210.1	2	2	51.87	0.285449	1.24901		Bcin12g05780.1	1	1	75.87	0.0222701	173.244
Bcin05g01510.1;BC1T_12455	1	1	14.22	0.697919	0.120737		Bcin06g03020.1	1	1	56.23	0.270014	320.482		Bcin08g03430.1	2	2	5.27914	0.394811	1.23586		Bcin03g07980.1	1	1	1.93632	0.0110285	160.034
Bcin03g05030.1	1	1	45.43	0.715342	0.84382		Bcin10g04900.1	1	1	42.05	0.013478	273.651		BC1T_00073	2	2	65.08	0.517577	1.21367		Bcin13g04820.1	1	1	3.1041	0.272568	146.296
Bcin15g02440.1	1	1	41.08	0.154351	0.0596394		Bcin13g04820.1	1	1	3.1041	0.0315564	264.105		Bcin03g06180.1;BC1T_06095	2	2	59.9	0.51256	1.20988		Bcin10g04900.1	1	1	42.05	0.0300743	135.047
BC1T_13690	1	1	33.02	0.567089	0.293058		Bcin03g07980.1	1	1	1.93632	0.0155066	223.126		Bcin10g00120.1	2	2	109.02	0.40795	1.16198		Bcin06g03020.1	1	1	56.23	0.0190486	117.503
BC1T_02736	1	1	30.94	0.373901	#VALUE!		Bcin05g04730.1	1	1	20.17	0.0108458	220.703		Bcin10g00740.1	2	2	62.099	0.489716	1.15931		Bcin14g04770.1	1	1	31.89	0.0190225	97.9274
Bcin09g06160.1	1	1	37.98	0.336619	0.297233		BC1T_14662 ;Bcin16g00710.1;BC1T_14662	1	1	46.1	0.0139824	208.699		Bcin03g08090.1	2	2	43.2851	0.916685	1.08035		BC1T_04185	1	1	28.9	0.92335	91.1814
Bcin13g05720.1	1	1	42.69	0.839468	0.156146		Bcin05g01080.1;BC1T_09431	1	1	34.45	0.0379048	166.247		Bcin13g00620.1;BC1T_15545	2	2	27.6268	0.885447	1.01166		BC1T_05308	1	1	54.32	0.0259403	70.364
Bcin13g05710.1	1	1	2.4613	0.493091	0.645939		Bcin14g04770.1	1	1	31.89	0.015349	162.734		BC1T_14763	2	0	51.46		1		Bcin08g05840.1	1	1	50.98	0.363415	69.6229
Bcin10g05590.1	1	1	25.95	2.23278e-05	#VALUE!		Bcin16g01400.1;BC1T_15822	1	1	47.08	0.021411	161.203		Bcin05g04950.1	2	0	72.25		1		Bcin10g03450.1	1	1	45.02	0.320046	63.6789
Bcin01g02320.1;BC1T_12914	1	1	28.09	0.0688368	0.0719273		BC1T_14644 ;Bcin16g00570.2	1	1	44.69	0.288639	146.84		Bcin05g04780.1	2	0	4.13483		1		Bcin01g07270.1;BC1T_00238	1	1	48.72	0.570662	60.2602
Bcin09g00830.1;BC1T_15499	1	1	46.26	0.13191	#VALUE!		BC1T_06157	1	1	42.59	0.0591551	112.957		Bcin10g03880.1	2	2	3.98635	0.93195	0.873132		Bcin14g02290.1	1	1	1.63489	0.0516153	60.0593
Bcin03g08100.1	1	1	31.14	0.819905	0.0577964		Bcin10g03450.1	1	1	45.02	0.0245795	106.851		Bcin08g05280.1;BC1T_08890	2	2	41.9742	0.762915	0.79614		Bcin08g05820.1;BC1T_08968	1	1	79.05	0.116869	59.2679
Bcin06g06710.1	1	1	39.59	0.521091	0.477771		Bcin13g03880.1	1	1	53.17	0.0338852	104.456		Bcin07g00340.1;BC1T_05379	2	2	65.87	0.349196	0.754269		Bcin08g00790.1;BC1T_08382	1	1	53.24	0.0329242	45.894
Bcin01g02910.1	1	1	62.3	0.000539351	0.0331954		BC1T_05308	1	1	54.32	0.355116	94.6792		Bcin05g04740.1;Bcin05g04740.1;BC1T_13040	2	2	45.8936	0.251893	0.74696		Bcin16g03640.1	1	1	64.9	0.777174	43.6918
Bcin01g09500.1	1	1	30.01	0.545759	0.883996		BC1T_09942	1	1	36.91	0.0554016	84.6541		Bcin01g05530.1;BC1T_00474 ;Bcin01g05530.1	2	2	75.27	0.547715	0.725388		BC1T_14644 ;Bcin16g00570.2	1	1	44.69	0.0327159	41.4917
BC1T_12522	1	1	22.23	0.0533927	0.0141305		Bcin03g05340.1;BC1T_00842	1	1	22.97	0.359125	67.0139		Bcin15g00140.1;BC1T_12380 ;Bcin15g00140.1	2	2	45.1588	0.97942	0.719318		Bcin02g07680.1;BC1T_10325 ;BC1T_10325	1	1	53.13	0.783491	37.8855
Bcin07g01580.1	1	1	25.04	0.198604	0.330959		Bcin13g04000.1;BC1T_05004 ;BC1T_05004	1	1	32.52	0.0404758	66.8283		Bcin09g04430.1	2	2	61.13	0.213696	0.698541		Bcin05g04440.1	1	1	48.08	0.137275	37.8664
Bcin06g03750.1	1	1	1.74626	0.0548511	0.47504		Bcin08g04170.1	1	1	45.79	0.0445793	66.7693		Bcin09g04390.1;BC1T_12147	2	2	65.85	0.430276	0.693198		Bcin09g02210.1	1	1	21.14	0.336412	33.2596
Bcin11g06490.1	1	1	21.61	0.937864	0.0258586		BC1T_04185	1	1	28.9	0.146893	63.5992		Bcin03g02790.1	2	2	76.15	0.529615	0.683576		Bcin13g03880.1	1	1	53.17	0.357656	32.8946
Bcin08g06600.1	1	1	27.94	0.525953	0.514634		Bcin14g04180.1;BC1T_13567	1	1	39.07	0.428628	61.4214		Bcin01g04580.2;Bcin01g04580.1	2	2	121.02	0.364812	0.66673		Bcin11g02570.1	1	1	1.63568	0.203419	32.0214
Bcin04g05070.1	1	1	1.6639	0.301503	0.989354		Bcin08g00790.1;BC1T_08382	1	1	53.24	0.0415062	58.2045		Bcin03g05840.1;BC1T_00915	2	2	42.87	0.877373	0.627446		Bcin10g05700.1;BC1T_10246	1	1	77.59	0.00535429	28.689
BC1T_11307	1	1	27.98	0.641845	0.384301		Bcin09g00590.1	1	1	36.15	0.0304325	57.9051		Bcin13g03640.1	2	2	71.06	0.384996	0.588558		Bcin12g03850.1	1	1	39.07	0.234968	28.6076
Bcin04g06250.1	1	1	36.07	0.0279545	0.00443729		Bcin04g02970.1	1	1	29.94	0.115699	56.054		Bcin12g06540.1	2	2	55.5051	0.181174	0.520181		Bcin08g04170.1	1	1	45.79	0.0490847	27.4216
Bcin01g06250.1	1	1	41.21	0.91125	0.562582		Bcin09g02210.1	1	1	21.14	0.0608605	54.5476		Bcin03g06090.1;BC1T_06085 ;Bcin03g06090.1	2	2	6.79728	0.566911	0.482611		BC1T_09942	1	1	36.91	0.10001	26.7769
Bcin06g03070.1	1	1	23.78	0.00535992	0.000489638		Bcin12g06430.1	1	1	2.49552	0.0369463	52.6219		BC1T_12660 ;Bcin06g06260.1;BC1T_12660	2	2	73.71	0.300512	0.438951		Bcin10g00930.1	1	1	42.3	0.0372948	26.2989
Bcin06g02140.1	1	1	44.44	0.0136817	0.0398894		BC1T_12113	1	1	25.54	0.0179418	46.5931		Bcin08g01440.1	2	2	87	0.543583	0.426947		Bcin03g01780.1	1	1	27.52	0.392775	25.8039
Bcin10g05710.1	1	1	69.18	0.000414726	0.0584887		Bcin04g05440.1;BC1T_03777	1	1	83.34	0.0972047	46.3383		Bcin12g00740.1	2	2	7.19196	0.283867	0.400376		Bcin02g08680.1	1	1	61.82	0.239289	24.8101
Bcin01g08900.1	1	1	3.16841	0.00149623	0.0588022		BC1T_08021	1	1	29.09	0.463373	44.7995		Bcin01g06250.1	2	2	117.9	0.202547	0.350579		Bcin06g05390.1;BC1T_02276	1	1	48.1	0.465007	23.8429
BC1T_12426	1	1	21.2	0.87571	0.771776		Bcin06g03480.1;BC1T_05696	1	1	43.41	0.0457464	42.0003		Bcin16g01170.1	2	2	61.76	0.281579	0.350092		Bcin01g09490.1	1	1	1.17224	0.761398	23.6734
Bcin04g00530.1;BC1T_07045	1	1	1.17328	1	1		Bcin05g05800.1;BC1T_01806	1	1	50.85	0.0490317	41.2045		Bcin10g00440.1	2	2	101.31	0.974811	0.349125		BC1T_06157	1	1	42.59	0.0794356	23.5432
Bcin07g05910.1;BC1T_11623	1	1	21.59	0.325069	2.46417		BC1T_05926	1	1	26.36	0.352983	40.6602		Bcin07g06590.1	2	2	107.36	0.333775	0.29219		Bcin11g04100.1;BC1T_03382	1	1	43.65	0.139026	21.9121
BC1T_13186	1	1	20.31	0.104722	23.5697		BC1T_13186	1	1	20.31	0.0425481	40.6036		Bcin03g05390.1;BC1T_00847	2	2	49.99	0.363579	0.231418		Bcin13g05550.1;BC1T_06398 ;BC1T_06398	1	1	23.86	0.268651	21.5799
Bcin10g03450.1	1	1	45.02	0.0330092	88.683		BC1T_13576	1	1	46.04	0.0927073	39.6035		Bcin07g03960.1	2	2	42.66	0.294894	0.224044		Bcin05g01080.1;BC1T_09431	1	1	34.45	0.0450628	21.4872
Bcin04g00230.1;BC1T_13186	1	1	21.54	0.0890103	5.00901		Bcin06g01850.1;BC1T_01189	1	1	41.99	0.0403008	39.3178		Bcin04g01180.1;BC1T_10648 ;BC1T_10648	2	1	91.02	0.241193	0.183507		Bcin03g05340.1;BC1T_00842	1	1	22.97	0.353294	21.1531
Bcin05g01240.1	1	1	51.82	0.583301	2.40974		Bcin02g02460.1	1	1	29.52	0.343862	35.7363		Bcin10g00600.1;BC1T_07366	2	2	27.0564	0.0711108	0.18103		BC1T_12113	1	1	25.54	0.0145329	20.8073
Bcin01g02160.1	1	1	32.98	0.119628	3.90608		Bcin10g05700.1;BC1T_10246	1	1	77.59	0.000575193	35.0267		Bcin07g00400.1;BC1T_05389 ;BC1T_05389	2	2	95.2	0.0645108	0.180351		BC1T_12529	1	1	55.96	0.113234	19.6515
Bcin01g06260.3;Bcin01g06260.1	1	1	19.76	0.0015313	Infinity		Bcin08g05100.1	1	1	34.16	0.171592	34.5533		Bcin02g07770.1;BC1T_10306 ;Bcin02g07770.1	2	2	31.5567	0.0533655	0.155823		Bcin12g04650.1;BC1T_07481 ;BC1T_07481	1	1	26.61	0.110195	19.3741
BC1T_00062	1	1	25.37	0.0178466	17.5632		BC1T_00062	1	1	25.37	0.0160218	34.5205		Bcin09g06730.1	2	2	55.28	0.00364322	0.150901		Bcin04g02970.1	1	1	29.94	0.677682	19.2892
BC1T_10364	1	1	11.36	0.121155	Infinity		Bcin07g04690.1;BC1T_07233	1	1	46.57	0.529886	31.0872		Bcin10g05010.1;BC1T_03619	2	2	78.14	5.93179e-05	0.126226		Bcin03g03180.1	1	1	39.26	0.396218	19.0716
Bcin15g02310.1;BC1T_11993	1	1	29.63	0.00448218	3.31754		Bcin15g03420.1	1	1	21.7	0.07394	30.9905		Bcin02g02040.1;BC1T_02541	2	2	83.95	0.587586	0.123122		Bcin01g08000.1;BC1T_00126	1	1	20.42	0.100274	18.6347
Bcin15g01150.1	1	1	21.27	0.000462532	Infinity		Bcin14g02290.1	1	1	1.63489	0.0803572	27.23		Bcin07g05530.1	2	2	39.7	0.0417521	0.074033		BC1T_00062	1	1	25.37	0.0170461	18.34
BC1T_02327	1	1	44.18	0.0225273	11.65		BC1T_05496	1	1	28.25	0.0584771	26.4765		Bcin09g03490.1	2	2	128.67	0.0106081	0.0591839		Bcin04g03240.1	1	1	26.34	0.960177	18.1956
Bcin10g00830.1	1	1	73.64	0.301609	2.68786		BC1T_01320	1	1	22.12	0.374045	23.0323		Bcin03g00570.1	2	2	56.34	0.152655	0.0544714		BC1T_02881	1	1	24.83	0.098185	18.1668
Bcin08g03270.1	1	1	26.48	0.0688532	19.4131		Bcin08g05840.1	1	1	50.98	0.366034	22.0027		Bcin04g05960.1;BC1T_03849 ;Bcin04g05960.1	2	2	43.387	0.000118571	0.0527559		BC1T_01528	1	1	28.77	0.359468	18.0967
Bcin06g00890.1	1	1	47.94	0.566506	1.7209		Bcin09g03450.1	1	1	2.01852	0.684023	21.1335		Bcin06g04100.1	2	2	38.1	0.00167256	0.0433826		BC1T_13186	1	1	20.31	0.00599284	17.8583
Bcin15g00870.1;BC1T_07745	1	1	18.93	0.373901	Infinity		Bcin08g06100.1;BC1T_11019 ;BC1T_11019	1	1	32.98	0.559925	20.9158		Bcin09g01800.1	2	2	132.28	0.000434348	0.0263149		Bcin13g04000.1;BC1T_05004 ;BC1T_05004	1	1	32.52	0.408487	17.3099
BC1T_06223	1	1	28.52	0.000418342	Infinity		BC1T_12529	1	1	55.96	0.156058	18.8046		Bcin03g06230.1	2	2	46.74	0.00607575	0.0251331		Bcin14g04180.1;BC1T_13567	1	1	39.07	0.0942889	16.9211
BC1T_05571	1	1	38.74	0.935028	11.1917		BC1T_05571	1	1	38.74	0.0533494	18.6271		Bcin04g01480.1	2	2	49.1463	0.000319146	0.0228606		Bcin05g05800.1;BC1T_01806	1	1	50.85	0.430144	16.8404
Bcin14g01030.1	1	1	26.47	0.142586	5.45338		Bcin08g02950.1;BC1T_06844	1	1	49.07	0.209275	17.6681		Bcin14g01200.1;BC1T_09054	2	2	66.56	0.000296077	0.018416		Bcin15g03420.1	1	1	21.7	0.0775329	16.6265
Bcin01g04980.1;BC1T_13286	1	1	37.63	0.978109	9.86249		Bcin05g01560.1	1	1	27.44	0.171931	17.6377		Bcin01g00400.1	2	2	46.49	0.00112843	0.0168039		Bcin05g03290.1;BC1T_01499	1	1	32.34	0.092588	14.6876
Bcin08g04170.1	1	1	45.79	0.319937	52.3615		BC1T_01554	1	1	21.51	0.119372	17.0826		Bcin08g07050.1;BC1T_11407	2	2	74.58	0.205313	0.0163648		Bcin13g05710.1	1	1	2.4613	0.478261	14.0934
Bcin09g03560.1;BC1T_09983 ;BC1T_09983	1	1	47.79	0.112766	4.85493		Bcin05g07310.1	1	1	39.44	0.980109	16.7952		Bcin13g02070.1;BC1T_06040	2	2	60.75	0.0229371	0.0150048		BC1T_08021	1	1	29.09	0.0913886	13.6747
BC1T_03402	1	1	23.83	0.373901	Infinity		Bcin02g07680.1;BC1T_10325 ;BC1T_10325	1	1	53.13	0.82186	16.5887		Bcin12g04060.1;BC1T_08674	2	2	44.37	0.0214181	0.013909		Bcin04g05440.1;BC1T_03777	1	1	83.34	0.0045929	13.5342
BC1T_08963	1	1	37.65	0.120563	3.1289		Bcin05g00090.1	1	1	2.16545	0.00887044	16.5109		Bcin01g05690.1	2	2	91.24	1.67954e-05	0.0133825		Bcin06g03480.1;BC1T_05696	1	1	43.41	0.0872583	13.4003
Bcin09g02960.1	1	1	21.55	0.539597	2.62422		Bcin02g00080.1	1	1	38.3	0.235394	16.1473		Bcin12g06120.1	2	2	123.79	0.0728121	0.0128733		BC1T_01554	1	1	21.51	0.142931	12.7494
Bcin09g01560.1;BC1T_13587	1	1	25.5	0.119636	Infinity		Bcin04g02200.1;BC1T_04555	1	1	38.99	0.0719063	15.4524		Bcin13g03720.1;Bcin13g03720.2	2	2	114.11	0.00191848	0.0119414		Bcin10g05770.1	1	1	75.67	0.764615	12.5108
BC1T_08678	1	1	20.03	0.0140156	9.57643		Bcin08g03270.1	1	1	26.48	0.0965457	15.391		Bcin04g06920.1	2	2	113.08	0.000509187	0.00853247		Bcin01g10320.1;Bcin01g10320.2	1	1	17.04	0.116337	12.2968
Bcin15g02990.1	1	1	32.77	0.139761	1.97442		Bcin08g01510.1;BC1T_07909	1	1	56.31	0.0979184	15.1844		Bcin01g03530.1	2	2	64.15	0.0171126	0.00629391		BC1T_09677	1	1	29.64	0.0580173	11.7905
BC1T_11238	1	1	23.6	0.639308	1.1918		BC1T_02327	1	1	44.18	0.0194397	14.755		Bcin06g01630.1	2	2	73	1.14844e-05	0.00522272		Bcin12g04740.1	1	1	2.02638	0.139104	11.0482
Bcin10g00250.1	1	1	38.23	0.373901	Infinity		Bcin03g06560.1	1	1	38.92	0.23024	13.6108		Bcin06g07050.1	2	2	63.34	0.0256307	0.00101455		BC1T_02327	1	1	44.18	0.0195084	10.8948
BC1T_03236	1	1	49.54	0.120061	Infinity		Bcin03g01780.1	1	1	27.52	0.817233	13.3129		Bcin01g01470.1	2	2	29.49	0.00394217	0.000169403		BC1T_05571	1	1	38.74	0.0727256	10.7157
Bcin12g02450.1	1	1	32.03	0.769577	1.83346		Bcin11g02570.1	1	1	1.63568	0.234783	13.1064		Bcin07g01990.1	1	1	2.59464	0.000119043	Infinity		Bcin13g05720.1	1	1	42.69	0.849343	10.4499
Bcin03g05340.1;BC1T_00842	1	1	22.97	0.0413826	28.8324		Bcin01g10320.1;Bcin01g10320.2	1	1	17.04	0.15155	12.5054		Bcin06g00580.1	1	1	54.86	6.7302e-06	Infinity		Bcin02g06130.1	1	1	1.95075	0.0175018	10.4251
BC1T_05309	1	1	25.02	0.000453182	Infinity		BC1T_07040	1	1	16.42	0.174698	11.4246		Bcin16g04960.1	1	1	4.21122	3.95512e-05	Infinity		Bcin14g00960.1	1	1	30.08	0.120652	10.4046
BC1T_11320	1	1	31.27	0.24724	3.09101		Bcin10g00930.1	1	1	42.3	0.0489847	11.2804		Bcin02g07290.1	1	1	3.12257	0.00263818	Infinity		Bcin08g03270.1	1	1	26.48	0.0829998	10.1774
Bcin09g03450.1	1	1	2.01852	0.952048	1.07272		Bcin09g03560.1;BC1T_09983 ;BC1T_09983	1	1	47.79	0.0963058	11.1478		Bcin03g04110.1	1	1	3.20894	0.0030574	Infinity		Bcin05g00090.1	1	1	2.16545	0.103348	10.0778
Bcin06g06280.1	1	1	65.81	0.904888	2.40839		Bcin14g01030.1	1	1	26.47	0.148074	10.585		Bcin06g05360.1	1	1	2.32976	8.41282e-05	Infinity		Bcin08g06100.1;BC1T_11019 ;BC1T_11019	1	1	32.98	0.112362	9.98055
BC1T_08892	1	1	21.68	0.373901	Infinity		Bcin10g03200.1	1	1	49.01	0.217211	10.1865		Bcin07g02730.1	1	1	16.85	4.35047e-06	Infinity		BC1T_08678	1	1	20.03	0.0102312	9.82542
Bcin10g05700.1;BC1T_10246	1	1	77.59	0.00408947	28.1827		Bcin02g06130.1	1	1	1.95075	0.00214912	9.81436		Bcin10g03870.1;Bcin10g03870.2	1	1	2.31333	5.54667e-08	Infinity		BC1T_13576	1	1	46.04	0.121	8.94714
Bcin01g11170.1;Bcin01g11170.2	1	1	61.97	2.67372e-07	Infinity		Bcin06g03360.1	1	1	37.23	0.441762	9.18649		Bcin01g06770.1	1	1	2.26056	7.0858e-05	Infinity		BC1T_03296	1	1	32.9	0.715568	8.81695
Bcin11g02570.1	1	1	1.63568	0.135468	3.24099		Bcin01g08000.1;BC1T_00126	1	1	20.42	0.100988	9.07374		Bcin05g05790.1;BC1T_01807	1	1	35.16	0.117636	Infinity		Bcin05g07310.1	1	1	39.44	0.0375567	8.72177
Bcin06g06090.1	1	1	1.72278	0.0777543	3.95204		BC1T_09677	1	1	29.64	0.363619	8.76252		Bcin12g04830.1;BC1T_07462	1	1	34.58	0.121699	Infinity		Bcin06g05560.1	1	1	1.60876	0.46352	8.66285
Bcin01g07270.1;BC1T_00238	1	1	48.72	0.551996	103.812		Bcin01g09620.1	1	1	2.13297	0.861633	8.55399		Bcin08g02520.1;BC1T_09577	1	1	22.64	0.119402	Infinity		Bcin04g02200.1;BC1T_04555	1	1	38.99	0.0858714	8.64421
BC1T_14644 ;Bcin16g00570.2	1	1	44.69	0.0419845	45.5962		Bcin01g05310.1;BC1T_00497	1	1	80.18	0.0122682	8.45565		Bcin16g03790.1	1	1	72.41	5.91753e-06	Infinity		BC1T_05496	1	1	28.25	0.0846882	8.49816
Bcin15g05360.1	1	1	50.49	0.116117	Infinity		BC1T_11975	1	1	22.52	0.0560633	8.34596		Bcin02g07550.1	1	1	31.72	0.373901	Infinity		BC1T_07040	1	1	16.42	0.161744	7.99926
Bcin03g06560.1	1	1	38.92	0.189347	7.03461		Bcin05g03290.1;BC1T_01499	1	1	32.34	0.0256345	8.14814		Bcin14g00700.1	1	1	43.01	2.96884e-05	Infinity		Bcin16g00950.1	1	1	40.22	0.102525	7.844
Bcin07g04690.1;BC1T_07233	1	1	46.57	0.135729	16.9521		Bcin04g00230.1;BC1T_13186	1	1	21.54	0.0935369	7.77354		Bcin09g05800.1	1	1	20.55	0.00331907	Infinity		Bcin01g05310.1;BC1T_00497	1	1	80.18	0.129521	7.52247
Bcin02g00660.1;BC1T_05571	1	1	44.75	0.446134	2.6344		BC1T_08678	1	1	20.03	0.00620553	7.71387		Bcin08g03530.1;BC1T_06756	1	1	30.81	0.00244131	Infinity		Bcin10g03200.1	1	1	49.01	0.282915	7.4019
BC1T_01320	1	1	22.12	0.409567	11.2756		Bcin12g04650.1;BC1T_07481 ;BC1T_07481	1	1	26.61	0.155211	7.55172		Bcin02g00470.1;BC1T_05545	1	1	29.19	0.000780659	Infinity		Bcin05g01560.1	1	1	27.44	0.174916	7.35287
Bcin01g00160.1;BC1T_15849	1	1	23.31	1.166e-05	Infinity		Bcin12g04740.1	1	1	2.02638	0.208341	7.3927		Bcin02g06830.1	1	1	33.09	0.12766	Infinity		Bcin12g05660.1	1	1	56.87	0.105975	7.19475
Bcin11g00700.1;BC1T_15458 ;BC1T_15458	1	1	42.92	0.37658	4.28194		Bcin03g03180.1	1	1	39.26	0.247197	7.17985		Bcin12g03100.1	1	1	31.15	0.00167878	Infinity		Bcin07g04690.1;BC1T_07233	1	1	46.57	0.819693	7.18835
Bcin06g04940.1	1	1	30.83	0.350194	1.63673		Bcin11g04100.1;BC1T_03382	1	1	43.65	0.757717	7.1105		Bcin02g08210.1	1	1	31.43	0.373901	Infinity		Bcin03g08350.1	1	1	42.34	0.873377	6.89375
Bcin12g04740.1	1	1	2.02638	0.221767	7.53338		Bcin05g08240.1;BC1T_13137 ;BC1T_13137	1	1	30.95	0.0833483	6.86089		Bcin08g05560.1	1	1	31.34	5.83197e-08	Infinity		Bcin01g02010.1	1	1	29.44	0.105309	6.7012
Bcin08g02950.1;BC1T_06844	1	1	49.07	0.161944	12.8373		Bcin07g02320.1	1	1	21.12	0.12612	6.67941		Bcin02g01760.1	1	1	2.81336	3.25074e-06	Infinity		Bcin08g05280.1;BC1T_08890	1	1	26.35	0.824679	6.6612
Bcin04g05070.1;BC1T_04265	1	1	21.11	2.56022e-05	Infinity		Bcin13g05550.1;BC1T_06398 ;BC1T_06398	1	1	23.86	0.0613284	6.57302		Bcin11g05210.1;BC1T_03236	1	1	42.17	1.15761e-06	Infinity		Bcin05g08240.1;BC1T_13137 ;BC1T_13137	1	1	30.95	0.0967494	6.25827
Bcin01g10320.1;Bcin01g10320.2	1	1	17.04	0.256929	4.95324		BC1T_11987 ;Bcin15g02270.1;BC1T_11987	1	1	34.82	0.0434982	6.20687		Bcin01g04410.1;BC1T_13890 ;Bcin01g04410.1	1	1	21.45	2.64079e-07	Infinity		Bcin08g05100.1	1	1	34.16	0.778499	6.2427
Bcin05g01560.1	1	1	27.44	0.188922	7.259		BC1T_11320	1	1	31.27	0.825416	6.1377		Bcin10g05420.1;BC1T_10190	1	1	16.25	5.41353e-07	Infinity		BC1T_01320	1	1	22.12	0.884458	5.93453
Bcin14g00960.1	1	1	30.08	0.134683	10.5633		Bcin15g02310.1;BC1T_11993	1	1	29.63	0.194661	6.09851		Bcin16g00710.1;BC1T_14662	1	1	28.63	1.36449e-08	Infinity		BC1T_05926	1	1	26.36	0.437547	5.88943
Bcin11g06540.1	1	1	53.4	8.39794e-05	Infinity		Bcin05g04440.1	1	1	48.08	0.24077	5.83909		Bcin02g00005.1	1	1	23.65	3.56697e-06	Infinity		Bcin02g02460.1	1	1	29.52	0.174698	5.75926
Bcin09g02210.1	1	1	21.14	0.0297232	53.7305		BC1T_15577	1	1	49.55	0.0452403	5.83758		Bcin03g08150.1	1	1	25.83	6.01298e-05	Infinity		BC1T_11987 ;Bcin15g02270.1;BC1T_11987	1	1	34.82	0.0454674	5.71322
Bcin08g05840.1	1	1	50.98	0.403142	18.8924		Bcin09g02960.1	1	1	21.55	0.139686	5.82745		Bcin04g05490.1	1	1	49.97	2.16907e-06	Infinity		Bcin01g08880.1	1	1	46.86	0.0524206	5.69294
Bcin03g08350.1	1	1	42.34	0.851502	2.16714		BC1T_08963	1	1	37.65	0.162022	5.66112		Bcin02g06230.1	1	1	25.65	0.000335042	Infinity		Bcin07g02320.1	1	1	21.12	0.106271	5.60561
Bcin01g09490.1	1	1	1.17224	0.35032	28.0248		Bcin06g00890.1	1	1	47.94	0.499193	5.38723		Bcin07g00940.2;Bcin07g00940.1	1	1	21.52	1.92621e-06	Infinity		Bcin12g06430.1	1	1	2.49552	0.43955	5.27101
Bcin06g03020.1	1	1	56.23	0.267072	102.14		Bcin12g03850.1	1	1	39.07	0.822071	5.20216		Bcin01g01700.1;BC1T_05918	1	1	37.55	4.34216e-05	Infinity		Bcin06g06090.1	1	1	1.72278	0.0485243	5.05818
Bcin04g01950.1	1	1	32.34	0.700781	1.81179		Bcin12g05660.1	1	1	56.87	0.209472	5.19885		Bcin07g02010.1;BC1T_02836	1	1	35.09	8.94402e-06	Infinity		Bcin12g02450.1	1	1	32.03	0.986213	4.91375
Bcin14g04180.1;BC1T_13567	1	1	39.07	0.459817	5.68244		Bcin07g05910.1;BC1T_11623	1	1	21.59	0.313129	5.17201		Bcin02g04280.1	1	1	1.73378	0.000456268	Infinity		Bcin01g08720.1;BC1T_00036	1	1	43.68	0.343591	4.70598
Bcin10g03320.1;BC1T_13418	1	1	36.47	0.373901	Infinity		Bcin13g03450.1;BC1T_04925	1	1	25.05	0.230679	5.17053		Bcin13g00930.1;BC1T_04394	1	1	30.09	0.000131815	Infinity		Bcin04g04260.1;BC1T_04159	1	1	1.47904	0.267427	4.50935
Bcin10g03540.1	1	1	24.93	0.116664	Infinity		BC1T_03785 ;Bcin04g05500.1;BC1T_03785	1	1	53.1	0.531414	5.13657		Bcin02g04970.1	1	1	2.99339	4.67858e-06	Infinity		BC1T_11975	1	1	22.52	0.0828039	4.40659
Bcin06g02110.1	1	1	32.34	0.373901	Infinity		Bcin01g09490.1	1	1	1.17224	0.857251	5.0667		Bcin01g01570.1	1	1	29.11	4.57447e-05	Infinity		Bcin15g02310.1;BC1T_11993	1	1	29.63	0.0496418	4.32274
BC1T_08008	1	1	36.99	0.122142	Infinity		Bcin06g05560.1	1	1	1.60876	0.440701	4.82091		Bcin15g03530.1	1	1	2.53944	0.116154	Infinity		Bcin05g01670.1;BC1T_12479	1	1	47.66	0.131301	4.13836
Bcin08g06160.1	1	1	20.39	4.08634e-05	Infinity		Bcin11g00700.1;BC1T_15458 ;BC1T_15458	1	1	42.92	0.431014	4.80886		Bcin03g01040.1	1	1	2.6611	8.77828e-06	Infinity		Bcin06g02020.1;BC1T_01218	1	1	58.9	0.261439	4.10037
Bcin02g08020.1	1	1	24.41	0.373901	Infinity		Bcin16g03640.1	1	1	64.9	0.580049	4.77228		Bcin13g04010.1	1	1	24.25	7.79586e-07	Infinity		Bcin08g03170.1	1	1	20.48	0.233257	3.98584
Bcin02g02460.1	1	1	29.52	0.358903	17.7772		Bcin06g06090.1	1	1	1.72278	0.106951	4.67947		Bcin03g03750.1	1	1	39.83	0.116324	Infinity		Bcin08g01510.1;BC1T_07909	1	1	56.31	0.290822	3.97362
BC1T_05926	1	1	26.36	0.357816	23.8356		Bcin14g00960.1	1	1	30.08	0.125561	4.4661		Bcin01g00520.1	1	1	1.79824	4.62808e-06	Infinity		Bcin06g06280.1	1	1	65.81	0.405666	3.97178
Bcin13g04360.1	1	1	31.8	0.373901	Infinity		Bcin01g08880.1	1	1	46.86	0.551642	4.44297		Bcin14g03500.1	1	1	26	4.07128e-09	Infinity		Bcin11g00700.1;BC1T_15458 ;BC1T_15458	1	1	42.92	0.833398	3.97088
Bcin02g00080.1	1	1	38.3	0.479953	1.45138		Bcin06g02020.1;BC1T_01218	1	1	58.9	0.0542746	4.11923		Bcin15g00870.1;BC1T_07745	1	1	54.28	1.01439e-07	Infinity		Bcin04g00230.1;BC1T_13186	1	1	21.54	0.145757	3.90246
Bcin08g01920.1	1	1	41.73	0.975852	1.144		Bcin02g00660.1;BC1T_05571	1	1	44.75	0.349467	3.70061		Bcin09g05070.1	1	1	31.15	1.53318e-05	Infinity		Bcin11g00750.1	1	1	21.94	0.690692	3.83366
Bcin04g02970.1	1	1	29.94	0.675655	12.4322		Bcin15g02990.1	1	1	32.77	0.114963	3.54041		Bcin07g04690.1;BC1T_07233	1	1	42.91	8.06572e-06	Infinity		BC1T_08963	1	1	37.65	0.122825	3.81813
Bcin12g02770.1	1	1	53.29	0.430788	1.96659		Bcin04g00400.1;BC1T_16110 ;BC1T_16110	1	1	36.18	0.221968	3.52981		Bcin02g00012.1;Bcin05g08410.1	1	1	34.48	4.53884e-10	Infinity		Bcin03g06560.1	1	1	38.92	0.234794	3.7775
Bcin09g00910.1	1	1	56.44	0.135989	Infinity		BC1T_03296	1	1	32.9	0.923768	3.42263		Bcin02g05890.1	1	1	28.25	2.32476e-06	Infinity		Bcin09g03560.1;BC1T_09983 ;BC1T_09983	1	1	47.79	0.14715	3.74213
Bcin02g04380.1;BC1T_08583	1	1	75.33	6.59722e-05	Infinity		Bcin16g04340.1;BC1T_12360 ;BC1T_12360	1	1	47.34	0.599426	3.40219		Bcin09g02860.1;BC1T_07080	1	1	26.45	3.04631e-06	Infinity		Bcin01g04980.1;BC1T_13286	1	1	37.63	0.558283	3.72734
Bcin10g04900.1	1	1	42.05	0.0176433	101.432		Bcin05g01670.1;BC1T_12479	1	1	47.66	0.302649	3.29838		Bcin06g03980.1	1	1	25.96	6.56775e-07	Infinity		Bcin09g03450.1	1	1	2.01852	0.888703	3.65713
BC1T_15577	1	1	49.55	0.180929	5.15236		Bcin08g05820.1;BC1T_08968	1	1	79.05	0.921538	3.28903		Bcin13g04000.1	1	1	2.76527	0.120304	Infinity		BC1T_15577	1	1	49.55	0.432752	3.60342
BC1T_13576	1	1	46.04	0.104093	27.2425		BC1T_01876	1	1	20.66	0.695875	3.26177		Bcin07g02010.1	1	1	2.21169	0.126082	Infinity		Bcin02g00080.1	1	1	38.3	0.844548	3.48901
Bcin01g08000.1;BC1T_00126	1	1	20.42	0.101936	14.4315		Bcin09g03700.1	1	1	69.66	0.103645	3.19781		Bcin09g02800.1	1	1	3.05238	4.87768e-05	Infinity		Bcin01g02160.1	1	1	32.98	0.19326	3.35144
Bcin04g02200.1;BC1T_04555	1	1	38.99	0.0785641	8.26457		Bcin03g02370.1	1	1	1.68929	0.34453	3.19645		Bcin06g05630.1	1	1	2.27701	2.5492e-05	Infinity		Bcin14g01030.1	1	1	26.47	0.0748143	3.31825
Bcin12g05660.1	1	1	56.87	0.246408	9.0143		Bcin01g02160.1	1	1	32.98	0.217018	3.17131		Bcin01g10060.1;BC1T_05309	1	1	46.83	2.57173e-05	Infinity		Bcin15g05260.1	1	1	114.37	0.216899	3.26598
BC1T_12517 ;Bcin03g00280.1;BC1T_12517	1	1	39.85	0.296281	1.56171		Bcin06g04940.1	1	1	30.83	0.306143	3.02402		Bcin14g01730.1;BC1T_08985	1	1	21.69	0.000186813	Infinity		BC1T_03785 ;Bcin04g05500.1;BC1T_03785	1	1	53.1	0.104816	3.18055
BC1T_07040	1	1	16.42	0.154382	7.82602		Bcin02g08210.1	1	1	2.98438	0.397521	2.94146		Bcin15g03040.1	1	1	18.19	5.08154e-05	213920		Bcin12g06180.1;BC1T_10112	1	1	22.28	0.542517	3.16485
Bcin13g04000.1;BC1T_05004 ;BC1T_05004	1	1	32.52	0.405983	19.3325		Bcin03g08350.1	1	1	42.34	0.175661	2.81977		Bcin12g01280.1	1	1	65.68	0.00137895	4580.2		Bcin15g01010.1	1	1	29.71	0.70248	3.13544
Bcin16g01400.1;BC1T_15822	1	1	47.08	0.0173309	131.831		BC1T_11238	1	1	23.6	0.739052	2.70271		Bcin02g09280.1	1	1	29.28	0.000805484	3732.3		Bcin03g02370.1	1	1	1.68929	0.234119	3.12738
Bcin02g08210.1	1	1	2.98438	0.176648	2.40307		Bcin16g00430.1;BC1T_06223	1	1	28.59	0.208274	2.67639		Bcin06g03480.1;Bcin06g03480.1;BC1T_05696	1	1	33.62	0.00249379	2760.33		BC1T_11307	1	1	27.98	0.941343	3.08344
BC1T_01554	1	1	21.51	0.129736	21.8936		BC1T_12517 ;Bcin03g00280.1;BC1T_12517	1	1	39.85	0.449463	2.65862		Bcin01g03770.1	1	1	13.21	0.00149444	2438.95		Bcin16g00430.1;BC1T_06223	1	1	28.59	0.217371	3.0828
Bcin04g03240.1	1	1	26.34	0.259827	19.0841		BC1T_00028	1	1	45.47	0.403762	2.57941		Bcin01g10840.1	1	1	1.75889	0.00183747	2153.75		Bcin12g05700.1;BC1T_13690	1	1	42.33	0.969161	3.06312
Bcin08g00790.1;BC1T_08382	1	1	53.24	0.0419475	27.8329		Bcin10g00830.1	1	1	73.64	0.569735	2.53119		Bcin05g03920.1	1	1	2.64409	0.00116343	1796.66		Bcin09g02420.1	1	1	1.61833	0.534209	2.88464
Bcin02g08800.1	1	1	21.02	9.41742e-06	Infinity		Bcin16g00950.1	1	1	40.22	0.164682	2.48085		Bcin01g00810.1	1	1	56.28	0.00479423	946.232		Bcin15g02990.1	1	1	32.77	0.495155	2.82436
BC1T_08021	1	1	29.09	0.0506544	15.9146		Bcin04g03240.1	1	1	26.34	0.0729413	2.37546		Bcin14g04980.1	1	1	74.02	0.00580995	661.932		Bcin04g00400.1;BC1T_16110 ;BC1T_16110	1	1	36.18	0.0976885	2.61786
Bcin11g06270.1;BC1T_12887	1	1	37.66	0.16506	Infinity		Bcin04g01480.1	1	1	42.64	0.723197	2.21623		Bcin06g00380.1;BC1T_00988	1	1	46.57	0.0126127	594.107		Bcin13g03450.1;BC1T_04925	1	1	25.05	0.260085	2.49104
Bcin06g03480.1;BC1T_05696	1	1	43.41	0.05108	21.4493		Bcin15g05260.1	1	1	114.37	0.0270059	2.14686		Bcin15g02510.1	1	1	19.22	0.00721375	506.917		Bcin06g00890.1	1	1	47.94	0.148702	2.47138
Bcin12g06430.1	1	1	2.49552	0.0451078	21.1017		Bcin06g05390.1;BC1T_02276	1	1	48.1	0.50338	2.09036		Bcin03g02680.1	1	1	1.82813	0.00856356	398.124		Bcin09g03700.1	1	1	69.66	0.407456	2.30778
Bcin05g05800.1;BC1T_01806	1	1	50.85	0.0558003	33.0579		Bcin04g05110.1	1	1	28.41	0.389451	1.97093		Bcin14g02250.1	1	1	27.7	0.00832569	393.307		Bcin01g06650.1	1	1	2.06538	0.648568	2.24137
Bcin16g04340.1;BC1T_12360 ;BC1T_12360	1	1	47.34	0.302964	4.51204		Bcin04g04260.1;BC1T_04159	1	1	1.47904	0.570021	1.84049		Bcin02g02320.1;BC1T_02503	1	1	11.48	0.00570129	392.02		BC1T_01876	1	1	20.66	0.435462	2.23746
Bcin01g08880.1	1	1	46.86	0.130709	4.19927		BC1T_01528	1	1	28.77	0.815108	1.67558		Bcin12g03190.1	1	1	22.6	7.36024e-05	292.679		Bcin05g06040.1;BC1T_01776 ;BC1T_01776	1	1	54.44	0.553705	2.14483
Bcin08g06100.1;BC1T_11019 ;BC1T_11019	1	1	32.98	0.252565	14.8404		Bcin02g08680.1	1	1	61.82	0.380007	1.63184		Bcin16g04320.1	1	1	18.91	0.0163061	255.919		Bcin12g02770.1	1	1	53.29	0.807697	2.11584
BC1T_01876	1	1	20.66	0.708155	2.8353		BC1T_07106	1	1	40.49	0.53503	1.55207		Bcin09g02370.1	1	1	44.43	0.00957576	250.046		Bcin01g00510.1	1	1	1.6055	0.699451	2.06977
BC1T_00028	1	1	45.47	0.252908	2.09352		Bcin01g04980.1;BC1T_13286	1	1	37.63	0.689316	1.54913		Bcin05g04670.1	1	1	42.56	0.0269968	247.088		Bcin02g08210.1	1	1	2.98438	0.583309	1.98151
BC1T_05308	1	1	54.32	0.0254444	58.605		BC1T_03578 ;Bcin12g00190.1;BC1T_03578	1	1	54.49	0.350912	1.53262		Bcin09g03870.1;BC1T_09942	1	1	44.57	0.0153992	245.656		Bcin14g02180.1;BC1T_08504	1	1	55.04	0.815698	1.93551
Bcin10g03200.1	1	1	49.01	0.208335	7.21531		Bcin08g01920.1	1	1	41.73	0.974218	1.46548		Bcin06g06920.1	1	1	31.72	0.0162554	244.565		Bcin16g04340.1;BC1T_12360 ;BC1T_12360	1	1	47.34	0.955901	1.80364
Bcin09g02500.1	1	1	21.98	0.000507108	Infinity		Bcin03g05030.1	1	1	45.43	0.700052	1.40313		Bcin02g03970.2;Bcin02g03970.1;BC1T_07959	1	1	12.89	0.0157033	224.155		BC1T_12517 ;Bcin03g00280.1;BC1T_12517	1	1	39.85	0.211255	1.75408
BC1T_03785 ;Bcin04g05500.1;BC1T_03785	1	1	53.1	0.115285	2.24603		Bcin10g05770.1	1	1	75.67	0.91473	1.3404		Bcin06g02870.1;Bcin06g02870.2	1	1	2.68723	0.255425	223.484		BC1T_03578 ;Bcin12g00190.1;BC1T_03578	1	1	54.49	0.433531	1.73558
Bcin04g03430.1	1	1	25.26	0.808749	1.38704		Bcin14g01610.1	1	1	23.6	0.89668	1.25586		BC1T_07183	1	1	34.64	0.0299409	209.138		Bcin04g05110.1	1	1	28.41	0.875939	1.73005
BC1T_03296	1	1	32.9	0.90237	5.03514		BC1T_03309	1	1	68.25	0.950484	1.21968		Bcin04g01040.1;BC1T_06968	1	1	64.88	0.0143438	206.239		BC1T_05442	1	1	22.93	0.67419	1.56413
Bcin03g03180.1	1	1	39.26	0.192385	16.0637		Bcin06g06280.1	1	1	65.81	0.597531	1.21966		Bcin01g09860.1	1	1	16.69	0.250736	192.186		Bcin07g05910.1;BC1T_11623	1	1	21.59	0.360692	1.54911
Bcin03g02370.1	1	1	1.68929	0.259097	2.56917		Bcin01g02010.1	1	1	29.44	0.612926	1.21765		Bcin01g01720.1	1	1	26.44	0.0184114	183.079		BC1T_12426	1	1	21.2	0.986273	1.5311
Bcin11g04100.1;BC1T_03382	1	1	43.65	0.249747	3.56287		BC1T_14501	1	1	23.44	0.837758	1.18552		Bcin06g03460.1;BC1T_05699	1	1	1.78184	0.0230041	173.727		Bcin09g02960.1	1	1	21.55	0.914256	1.4874
Bcin03g01780.1	1	1	27.52	0.772057	6.70611		Bcin15g01010.1	1	1	29.71	0.390039	1.10851		Bcin14g01170.1	1	1	62.81	0.0196847	170.688		Bcin08g02950.1;BC1T_06844	1	1	49.07	0.940155	1.48218
Bcin05g04440.1	1	1	48.08	0.249088	16.823		Bcin07g06360.1	1	1	23.24	0.572081	1.10071		BC1T_08728	1	1	22.85	0.0301722	145.21		Bcin10g06090.1	1	1	20.15	0.329788	1.34539
Bcin02g08680.1	1	1	61.82	0.327914	2.04531		Bcin01g09170.1;BC1T_08279	1	1	2.13463	0.875586	1.0572		Bcin14g03860.1	1	1	28.99	0.00978553	142.54		Bcin14g01550.1	1	1	2.29622	0.981946	1.32108
BC1T_06157	1	1	42.59	0.0715828	28.604		Bcin14g02180.1;BC1T_08504	1	1	55.04	0.951557	1.01707		Bcin11g04210.1	1	1	28.99	0.0503061	137.755		BC1T_00028	1	1	45.47	0.522423	1.29848
Bcin06g03360.1	1	1	37.23	0.399524	32.8594		Bcin02g08020.1	1	1	24.41	1	1		Bcin11g04510.1	1	1	2.33941	0.0204773	136.178		Bcin02g00660.1;BC1T_05571	1	1	44.75	0.503806	1.22597
BC1T_15344	1	1	20.11	0.00480481	2.9793e+06		Bcin16g01780.1;Bcin16g01780.2	1	0	31.64		1		BC1T_12661	1	1	26.61	0.0177681	133.613		BC1T_09384	1	1	25.96	0.705899	1.19339
Bcin02g04490.1;BC1T_08599 ;BC1T_08599	1	1	41.33	0.373901	Infinity		Bcin02g00960.1;BC1T_05607	1	0	37.68		1		BC1T_06387	1	1	29.76	0.0196462	129.75		Bcin04g03430.1	1	1	25.26	0.997973	1.06601
Bcin05g07310.1	1	1	39.44	0.0101575	9.19066		Bcin13g03730.1	1	0	1.62553		1		Bcin15g05350.1	1	1	68.19	0.0265155	123.353		Bcin08g01920.1	1	1	41.73	0.968603	1.02152
Bcin14g00700.1	1	1	28.47	0.0115232	Infinity		Bcin14g01550.1	1	1	2.29622	0.926637	0.987286		Bcin09g04160.1;BC1T_12181	1	1	35.38	0.000352987	110.982		Bcin12g04470.1	1	1	50.83	0.927173	1.00798
BC1T_10648	1	1	29.8	0.121688	Infinity		Bcin06g03750.1	1	1	1.74626	0.871238	0.986329		Bcin12g04560.1;BC1T_07492	1	1	36.81	0.0248637	110.588		Bcin02g08020.1	1	1	24.41	1	1
BC1T_11975	1	1	22.52	0.0891058	2.60041		Bcin01g09500.1	1	1	30.01	0.770224	0.959618		Bcin13g04510.1	1	1	32.72	0.018953	110.244		Bcin16g01780.1;Bcin16g01780.2	1	0	31.64		1
BC1T_04185	1	1	28.9	0.9688	21.9581		Bcin01g00510.1	1	1	1.6055	0.947104	0.882007		Bcin14g00160.1;BC1T_13825	1	1	16.88	0.0204415	104.44		Bcin02g00960.1;BC1T_05607	1	0	37.68		1
Bcin01g02010.1	1	1	29.44	0.254729	1.13691		Bcin13g05710.1	1	1	2.4613	0.822074	0.842389		Bcin09g02430.1	1	1	2.15467	0.012526	101.007		Bcin13g03730.1	1	0	1.62553		1
Bcin05g01080.1;BC1T_09431	1	1	34.45	0.0573186	18.1431		Bcin09g02420.1	1	1	1.61833	0.220694	0.82131		Bcin05g00720.1	1	1	3.12237	0.0420513	100.894		Bcin02g02420.1	1	1	23.72	0.998072	0.985154
Bcin12g03850.1	1	1	39.07	0.0236486	5.90088		Bcin12g02770.1	1	1	53.29	0.937597	0.80744		Bcin06g03260.1	1	1	24.26	0.0236919	92.7503		Bcin07g06360.1	1	1	23.24	0.666533	0.980688
Bcin04g03320.1;BC1T_15302	1	1	20.46	0.373901	Infinity		BC1T_02881	1	1	24.83	0.980629	0.788456		Bcin07g05050.1;BC1T_09350	1	1	36.74	0.0281474	86.945		Bcin04g05070.1	1	1	1.6639	0.491443	0.97457
Bcin03g06850.1;BC1T_06202	1	1	27.59	0.000572615	Infinity		Bcin12g05700.1;BC1T_13690	1	1	42.33	0.691332	0.784415		Bcin02g00010.1;Bcin10g06260.1	1	1	51.84	0.0475136	85.8886		Bcin05g01240.1	1	1	51.82	0.779657	0.964479
Bcin01g06650.1	1	1	2.06538	0.917111	4.00572		Bcin01g06250.1	1	1	41.21	0.961905	0.750264		Bcin13g05880.1	1	1	2.51956	1.69303e-05	85.4954		Bcin04g00320.1	1	1	61.18	0.386921	0.932145
Bcin01g08720.1;BC1T_00036	1	1	43.68	0.947662	1.10764		BC1T_13690	1	1	33.02	0.660839	0.737608		Bcin08g02520.1	1	1	2.59399	0.0288857	83.1732		BC1T_11238	1	1	23.6	0.594129	0.931152
Bcin16g03830.1;BC1T_10896	1	1	17.77	0.139417	Infinity		Bcin07g05470.1	1	1	1.79311	0.553981	0.732774		Bcin12g02700.1	1	1	2.36779	0.474129	81.1003		Bcin07g05030.1	1	1	64.3	0.91564	0.903126
Bcin12g04650.1;BC1T_07481 ;BC1T_07481	1	1	26.61	0.0410486	3.80938		Bcin12g06180.1;BC1T_10112	1	1	22.28	0.208747	0.728892		BC1T_09679	1	1	62.67	0.0341014	80.3834		Bcin01g09620.1	1	1	2.13297	0.680486	0.85879
Bcin05g03140.1;BC1T_01519 ;BC1T_01519	1	1	48.88	0.373901	Infinity		Bcin05g01240.1	1	1	51.82	0.434495	0.712396		Bcin12g04540.1	1	1	3.24843	7.51661e-06	80.3764		Bcin02g05960.1	1	1	30.02	0.949097	0.856638
Bcin06g01850.1;BC1T_01189	1	1	41.99	0.328106	29.6644		BC1T_11307	1	1	27.98	0.980558	0.707998		Bcin01g10050.1	1	1	29.25	0.0420987	75.1088		Bcin06g04940.1	1	1	30.83	0.995763	0.856616
Bcin06g05560.1	1	1	1.60876	0.903594	2.86582		BC1T_12200	1	1	26.91	0.617864	0.683034		Bcin08g05050.1;BC1T_08865	1	1	1.94488	0.0317347	70.4131		Bcin08g06600.1	1	1	27.94	0.985216	0.851687
Bcin08g00020.1	1	1	69.85	0.00692476	1930.88		Bcin11g02320.1	1	1	31.56	0.40394	0.657591		Bcin16g01700.1;BC1T_14954	1	1	32.82	0.120687	68.32		Bcin10g00830.1	1	1	73.64	0.166924	0.821731
Bcin14g01550.1	1	1	2.29622	0.744781	1.02478		BC1T_09384	1	1	25.96	0.538061	0.617014		Bcin10g00570.1	1	1	2.24179	0.526309	66.4799		BC1T_14501	1	1	23.44	0.853281	0.810059
BC1T_12113	1	1	25.54	0.00994453	31.8433		Bcin04g00320.1	1	1	61.18	0.254322	0.616212		Bcin16g01340.1;BC1T_10430	1	1	45.11	0.0301487	64.9867		Bcin04g01480.1	1	1	42.64	0.95069	0.80206
Bcin06g05390.1;BC1T_02276	1	1	48.1	0.381491	1.10239		Bcin04g01950.1	1	1	32.34	0.712228	0.609041		Bcin03g02460.1	1	1	2.49779	0.034886	64.5895		Bcin01g09500.1	1	1	30.01	0.147191	0.783941
Bcin10g00930.1	1	1	42.3	0.0987449	6.34157		Bcin08g05280.1;BC1T_08890	1	1	26.35	0.956845	0.58016		Bcin04g05040.1	1	1	20.15	0.000590999	60.5325		Bcin07g01580.1	1	1	25.04	0.914359	0.78258
Bcin14g02180.1;BC1T_08504	1	1	55.04	0.403068	1.2834		Bcin12g04470.1	1	1	50.83	0.598084	0.577197		Bcin08g06140.1	1	1	18.36	0.000731243	59.6576		Bcin03g05030.1	1	1	45.43	0.544716	0.775317
Bcin16g03640.1	1	1	64.9	0.88377	6.11344		Bcin01g08720.1;BC1T_00036	1	1	43.68	0.891823	0.532134		Bcin02g06730.1	1	1	1.84467	0.0490286	59.098		BC1T_11320	1	1	31.27	0.534461	0.748458
Bcin01g09620.1	1	1	2.13297	0.273716	2.77367		Bcin06g07240.1	1	1	2.07092	0.170781	0.502056		Bcin14g04520.1	1	1	22.11	0.104013	54.3198		Bcin11g00630.1	1	1	1.73286	0.706337	0.718191
Bcin08g05820.1;BC1T_08968	1	1	79.05	0.144454	4.51131		Bcin07g01580.1	1	1	25.04	0.217383	0.465478		Bcin10g00040.1	1	1	20.39	0.00530787	51.0169		Bcin14g01610.1	1	1	23.6	0.984797	0.706964
Bcin02g07680.1;BC1T_10325 ;BC1T_10325	1	1	53.13	0.388659	70.3194		Bcin04g05070.1	1	1	1.6639	0.609317	0.465143		Bcin05g01430.1	1	1	42.54	0.0720851	49.9091		Bcin09g06160.1	1	1	37.98	0.278583	0.703607
BC1T_01528	1	1	28.77	0.769269	1.23048		Bcin14g04420.1	1	1	22.61	0.498195	0.433088		Bcin15g00170.1	1	1	60.75	0.0744619	48.0393		Bcin06g06710.1	1	1	39.59	0.593347	0.662416
BC1T_12529	1	1	55.96	0.151767	22.8692		Bcin02g05960.1	1	1	30.02	0.662869	0.415777		Bcin06g02780.1	1	1	2.85405	0.011833	47.1216		BC1T_07106	1	1	40.49	0.549278	0.626041
Bcin01g05520.1	1	1	25.19	0.0138141	575.72		Bcin11g00630.1	1	1	1.73286	0.397122	0.389446		Bcin01g08490.1	1	1	2.97029	0.088709	41.839		Bcin01g06250.1	1	1	41.21	0.877465	0.591961
Bcin11g03280.1;BC1T_04861	1	1	55.67	0.373901	Infinity		Bcin10g06090.1	1	1	20.15	0.188076	0.384549		BC1T_13041 ;Bcin05g04750.1;Bcin05g04750.2	1	1	23.82	0.0805297	41.6195		Bcin01g08900.1	1	1	3.16841	0.291017	0.575823
Bcin04g00400.1;BC1T_16110 ;BC1T_16110	1	1	36.18	0.221365	1.72391		Bcin02g02420.1	1	1	23.72	0.502271	0.379492		Bcin03g07110.1;BC1T_11721	1	1	44.78	0.22074	37.562		Bcin01g09170.1;BC1T_08279	1	1	2.13463	0.998503	0.571954
Bcin04g05440.1;BC1T_03777	1	1	83.34	0.004576	40.4702		Bcin08g06600.1	1	1	27.94	0.504506	0.378253		Bcin12g00740.1;BC1T_03502	1	1	39.76	0.198165	36.0386		Bcin06g07240.1	1	1	2.07092	0.273552	0.559018
Bcin07g02320.1	1	1	21.12	0.0120898	5.17527		Bcin04g03430.1	1	1	25.26	0.858595	0.363916		Bcin13g01080.1	1	1	2.60115	0.0032733	34.0859		Bcin05g05830.1;BC1T_01803 ;BC1T_01803	1	1	51.66	0.645487	0.540992
BC1T_09677	1	1	29.64	0.0582439	10.8774		Bcin07g05030.1	1	1	64.3	0.650996	0.36142		Bcin09g03240.1	1	1	2.86219	0.0866368	33.6899		Bcin06g03750.1	1	1	1.74626	0.165523	0.521986
Bcin12g05780.1	1	1	75.87	0.0156491	182.568		Bcin11g04650.1;BC1T_03308	1	1	13.26	0.0629437	0.34134		Bcin11g00610.1	1	1	41.63	0.00215401	33.5967		Bcin04g01950.1	1	1	32.34	0.418849	0.516655
Bcin05g08240.1;BC1T_13137 ;BC1T_13137	1	1	30.95	0.133157	2.5452		Bcin08g03170.1	1	1	20.48	0.570387	0.336722		Bcin09g05590.1;BC1T_09520	1	1	45.2	0.00997057	32.8967		Bcin14g04420.1	1	1	22.61	0.591587	0.464514
BC1T_11987 ;Bcin15g02270.1;BC1T_11987	1	1	34.82	0.0581673	6.6997		Bcin03g01680.1	1	1	38.76	0.0833609	0.330077		Bcin01g10070.1;BC1T_05308	1	1	54.38	0.0824938	31.9147		BC1T_09194	1	1	27.45	0.296526	0.462945
Bcin13g03450.1;BC1T_04925	1	1	25.05	0.224668	4.00119		BC1T_09194	1	1	27.45	0.176904	0.313521		Bcin10g05040.1	1	1	29.82	0.100706	31.463		BC1T_03309	1	1	68.25	0.751269	0.460577
BC1T_05496	1	1	28.25	0.0986932	7.14841		Bcin06g06710.1	1	1	39.59	0.180519	0.26846		Bcin09g06520.1;BC1T_07689	1	1	37.35	0.367374	28.9273		Bcin15g00840.1	1	1	51.5	0.845651	0.454244
Bcin05g04730.1	1	1	20.17	0.00866585	310.733		Bcin07g03430.1	1	1	28.14	0.291861	0.252053		Bcin01g08740.1;BC1T_00033	1	1	22.96	0.351691	28.8102		Bcin11g04650.1;BC1T_03308	1	1	13.26	0.143934	0.365886
Bcin05g00090.1	1	1	2.16545	0.0527231	9.82678		BC1T_12426	1	1	21.2	0.954808	0.234612		Bcin09g05730.1	1	1	2.86377	0.392832	27.0346		Bcin10g00390.1	1	1	20.98	0.4183	0.361699
Bcin05g03290.1;BC1T_01499	1	1	32.34	0.0123355	7.39588		Bcin15g00810.1;BC1T_07734 ;Bcin15g00810.1	1	1	56.76	0.00276236	0.215054		Bcin05g06600.1	1	1	44.04	0.0621597	26.2098		Bcin07g03430.1	1	1	28.14	0.377169	0.331506
BC1T_09942	1	1	36.91	0.0514325	52.9397		Bcin15g00840.1	1	1	51.5	0.475097	0.209321		Bcin12g00460.1	1	1	38.24	0.00144285	25.6999		Bcin07g05470.1	1	1	1.79311	0.0264786	0.242897
Bcin16g00950.1	1	1	40.22	0.17037	1.27187		Bcin12g02450.1	1	1	32.03	0.579642	0.203619		Bcin08g02840.1	1	1	2.48265	0.0787147	24.9938		Bcin03g01680.1	1	1	38.76	0.0453304	0.241195
Bcin06g07260.1	1	1	25	0.000157617	9504.53		Bcin05g06040.1;BC1T_01776 ;BC1T_01776	1	1	54.44	0.483164	0.202608		Bcin11g03410.1	1	1	2.31951	0.969441	24.218		Bcin15g00810.1;BC1T_07734 ;Bcin15g00810.1	1	1	56.76	0.0113678	0.230135
Bcin09g02420.1	1	1	1.61833	0.530266	1.90555		Bcin10g00390.1	1	1	20.98	0.291402	0.184759		Bcin16g01340.1	1	1	2.61474	0.391259	23.9934		BC1T_12200	1	1	26.91	0.649478	0.225256
Bcin04g04260.1;BC1T_04159	1	1	1.47904	0.393038	1.54912		Bcin05g01510.1;BC1T_12455	1	1	14.22	0.886557	0.175172		Bcin02g01850.1	1	1	21.43	0.00373098	23.6362		BC1T_10075	1	1	26.2	0.341154	0.215728
Bcin14g04770.1	1	1	31.89	0.0200189	81.945		Bcin01g07260.1;BC1T_00239	1	1	40.82	0.338825	0.149644		BC1T_11993 ;Bcin15g02310.1;BC1T_11993	1	1	54.64	0.0758503	23.3394		BC1T_06151	1	1	21.67	0.815953	0.20636
Bcin15g03420.1	1	1	21.7	0.0712547	9.23656		BC1T_10075	1	1	26.2	0.29068	0.129135		Bcin01g06080.1;BC1T_00398	1	1	20.49	0.103936	22.8511		Bcin01g06890.1	1	1	23.11	0.169963	0.195926
Bcin13g03880.1	1	1	53.17	0.0404883	63.6845		Bcin03g07460.1;BC1T_11675	1	1	56.64	0.398329	0.110673		Bcin02g08370.1	1	1	24.3	0.157876	22.4153		Bcin01g02320.1;BC1T_12914	1	1	28.09	0.0979052	0.192682
Bcin13g04820.1	1	1	3.1041	0.328709	24.8087		Bcin15g02440.1	1	1	41.08	0.0234624	0.104088		Bcin16g00500.1;BC1T_14636	1	1	26.44	0.0214305	22.2041		Bcin06g07020.1	1	1	22.87	0.168295	0.191427
Bcin08g05100.1	1	1	34.16	0.79472	11.9264		Bcin01g06890.1	1	1	23.11	0.0567863	0.0746165		Bcin07g00890.1	1	1	20.83	0.00208479	21.3784		Bcin10g05710.1	1	1	69.18	0.0255495	0.109024
Bcin09g00590.1	1	1	36.15	0.0480881	108.098		Bcin05g05830.1;BC1T_01803 ;BC1T_01803	1	1	51.66	0.895555	0.06939		Bcin03g05310.1	1	1	2.02703	0.00379347	21.2842		Bcin06g02140.1	1	1	44.44	0.145695	0.101427
Bcin03g07980.1	1	1	1.93632	0.0142374	111.875		Bcin02g03910.1	1	1	53.46	0.47653	0.0665313		Bcin15g02890.1	1	1	14.32	0.110308	20.0221		Bcin15g02440.1	1	1	41.08	0.0497226	0.100413
Bcin08g01510.1;BC1T_07909	1	1	56.31	0.157788	4.14731		Bcin09g04390.1;BC1T_12147	1	1	1.54262	0.0700706	0.0662475		Bcin08g03270.1	1	1	2.35038	0.051655	19.6808		Bcin05g01510.1;BC1T_12455	1	1	14.22	0.537866	0.0779322
Bcin12g06180.1;BC1T_10112	1	1	22.28	0.917076	1.75935		Bcin01g02910.1	1	1	62.3	2.81329e-05	0.0627853		Bcin09g04730.1	1	1	22.71	0.135171	18.9288		Bcin09g04390.1;BC1T_12147	1	1	1.54262	0.137041	0.0755254
Bcin15g01010.1	1	1	29.71	0.53293	1.65998		Bcin01g08900.1	1	1	3.16841	0.000997992	0.0576012		Bcin01g03070.1	1	1	2.40336	0.143444	18.8535		Bcin01g07260.1;BC1T_00239	1	1	40.82	0.11093	0.0628429
Bcin04g05110.1	1	1	28.41	0.541989	1.19499		Bcin10g05710.1	1	1	69.18	0.00157364	0.056815		Bcin01g10210.1	1	1	1.68555	7.83287e-05	18.4572		BC1T_13690	1	1	33.02	0.158253	0.0606826
Bcin15g05260.1	1	1	114.37	0.22584	1.51829		Bcin06g05050.1	1	1	23.32	0.0207679	0.0546642		Bcin12g00670.1	1	1	34.11	0.0215639	17.8771		Bcin11g02320.1	1	1	31.56	0.207551	0.0517966
Bcin11g04650.1;BC1T_03308	1	1	13.26	0.770849	1.16831		Bcin04g01520.1	1	1	2.05459	0.533386	0.0400549		Bcin03g00430.1;Bcin03g00430.1;BC1T_12543	1	1	20.69	0.0142699	16.2834		Bcin13g00300.1;BC1T_14129	1	1	28.19	0.699092	0.0466142
Bcin09g03700.1	1	1	69.66	0.185628	2.40118		Bcin13g00300.1;BC1T_14129	1	1	28.19	0.404256	0.0374286		BC1T_03977	1	1	22.91	0.00586136	16.2781		BC1T_12522	1	1	22.23	0.187703	0.0447991
Bcin01g05310.1;BC1T_00497	1	1	80.18	0.0193535	5.18061		Bcin09g06160.1	1	1	37.98	0.0519831	0.0313808		Bcin12g00280.1;BC1T_03569	1	1	21.86	0.0938887	15.8747		Bcin01g02910.1	1	1	62.3	0.00285294	0.0415001
Bcin02g06130.1	1	1	1.95075	0.00492441	10.3146		BC1T_12522	1	1	22.23	0.139016	0.0233221		Bcin11g04740.1;BC1T_03297	1	1	45.32	0.00198522	15.4218		Bcin03g07460.1;BC1T_11675	1	1	56.64	0.162791	0.0399061
Bcin16g00430.1;BC1T_06223	1	1	28.59	0.19833	2.36565		Bcin01g06650.1	1	1	2.06538	0.0197352	0.020958		Bcin16g03090.1	1	1	36.67	0.414316	15.3411		Bcin03g08100.1	1	1	31.14	0.673168	0.0389912
Bcin14g02290.1	1	1	1.63489	0.0834642	25.3889		Bcin06g07020.1	1	1	22.87	0.000443466	0.0209096		Bcin10g03520.1	1	1	35.48	0.0666771	14.7851		Bcin06g05050.1	1	1	23.32	0.00917885	0.0383766
Bcin07g05470.1	1	1	1.79311	0.880067	1.5564		Bcin03g08100.1	1	1	31.14	0.913531	0.017187		Bcin11g05130.1	1	1	2.22719	0.663163	14.7696		Bcin04g01520.1	1	1	2.05459	0.809172	0.0373891
BC1T_14662 ;Bcin16g00710.1;BC1T_14662	1	1	46.1	0.0143064	217.657		Bcin06g02140.1	1	1	44.44	0.00318347	0.0154581		Bcin03g04980.1	1	1	3.79583	0.00155884	14.7434		Bcin11g06490.1	1	1	21.61	0.752635	0.0222345
Bcin06g02020.1;BC1T_01218	1	1	58.9	0.0418486	3.10412		Bcin04g06250.1	1	1	36.07	0.0710649	0.0151939		BC1T_08542	1	1	21.36	0.0550181	14.4298		Bcin02g05600.1;BC1T_08063	1	1	21.23	0.0528377	0.0198735
BC1T_03578 ;Bcin12g00190.1;BC1T_03578	1	1	54.49	0.294006	2.34032		Bcin11g06490.1	1	1	21.61	0.710034	0.0124411		Bcin15g02360.1	1	1	1.98308	0.128988	14.124		Bcin04g06250.1	1	1	36.07	0.0398193	0.0137618
Bcin13g05550.1;BC1T_06398 ;BC1T_06398	1	1	23.86	0.329285	4.0237		Bcin01g02690.1	1	1	19.92	0.017672	0.00932174		Bcin04g02320.1	1	1	23.42	0.0427769	14.1003		Bcin06g03070.1	1	1	23.78	0.0575585	0.00958226
Bcin16g01780.1;Bcin16g01780.2	1	0	31.64		1		Bcin01g02320.1;BC1T_12914	1	1	28.09	0.018963	0.00487396		Bcin05g03290.1;BC1T_01499	1	1	29.74	0.000590833	12.679		Bcin03g07320.1	1	1	21.47	0.00866438	0.00905059
Bcin02g00960.1;BC1T_05607	1	0	37.68		1		Bcin03g07320.1	1	1	21.47	0.00951549	0.00222183		Bcin03g08530.1	1	1	53.18	0.0398557	12.1641		Bcin09g00830.1;BC1T_15499	1	1	46.26	0.329197	0.00764754
Bcin13g03730.1	1	0	1.62553		1		Bcin06g03070.1	1	1	23.78	0.0196221	0.00213898		Bcin15g03420.1	1	1	37.28	0.0151762	12.1275		Bcin02g03910.1	1	1	53.46	0.341413	0.0062222
														BC1T_11316	1	1	29.92	0.0852981	12.1126
														BC1T_08939 ;Bcin08g05590.1;BC1T_08939	1	1	38.45	0.035197	12.0754
														Bcin03g06560.1	1	1	13.41	0.00715952	11.9962
														Bcin09g03130.1;BC1T_12985	1	1	26.42	0.520575	11.9547
														Bcin07g06190.1	1	1	29.11	0.00285612	11.93
														Bcin02g08090.1;BC1T_15259	1	1	74.74	0.148664	11.3647
														Bcin16g02160.1	1	1	33.93	0.015805	11.2406
														Bcin12g00190.1;BC1T_03578	1	1	53.44	0.0532769	10.9314
														Bcin14g00430.1;BC1T_13341	1	1	29.44	0.263944	10.8207
														Bcin09g04300.1;BC1T_12159	1	1	44.1	0.0214968	10.802
														Bcin02g00830.1	1	1	2.46941	0.058724	10.7133
														Bcin11g01640.1	1	1	34.5	0.407447	10.5028
														Bcin02g01920.1	1	1	2.29689	0.000441371	10.1634
														Bcin04g01210.1	1	1	2.22594	0.0208659	9.98178
														BC1T_12014	1	1	24.77	0.016226	9.49855
														Bcin06g06260.1	1	1	2.9062	0.147	9.17912
														Bcin11g05580.1;BC1T_12069	1	1	3.20661	0.0407679	9.02283
														Bcin10g00840.1	1	1	1.97358	0.0170118	8.79612
														Bcin01g11330.1	1	1	26.4	0.168239	8.66504
														Bcin02g01800.1	1	1	3.1246	0.194806	8.26605
														Bcin10g02060.1;BC1T_14802	1	1	28.09	0.187368	8.19514
														Bcin09g01730.1;BC1T_11203	1	1	34.25	0.158126	7.40083
														Bcin14g04790.1;Bcin14g04790.1;BC1T_15909	1	1	71.24	0.0371486	7.34569
														Bcin01g03500.1	1	1	26.24	0.0063941	7.21065
														Bcin04g00250.1	1	1	3.36621	0.0614126	7.17491
														Bcin11g02040.1;BC1T_04076	1	1	32.97	0.00663104	6.76036
														Bcin03g02750.1	1	1	2.3503	0.0870732	6.73709
														Bcin03g06420.1	1	1	24.29	0.00964771	6.66078
														Bcin08g06660.1	1	1	1.73868	0.00062616	6.62987
														Bcin08g01540.1	1	1	2.46355	0.194007	6.37253
														Bcin07g02400.1	1	1	22.57	0.0160582	6.36457
														Bcin03g01910.1;BC1T_01971	1	1	35.74	0.21581	6.11862
														Bcin01g00190.1	1	1	28.56	0.761353	6.07201
														Bcin14g04180.1;BC1T_13567	1	1	13.95	0.224503	5.86664
														Bcin03g05850.1	1	1	1.93788	0.000753511	5.79778
														Bcin10g05260.1	1	1	21.03	0.0260917	5.72828
														Bcin16g02760.1	1	1	2.32942	0.026532	5.65089
														Bcin05g03830.1	1	1	1.65441	0.0666383	5.60524
														Bcin01g08850.1;BC1T_00010 ;Bcin01g08850.1	1	1	55.51	0.464124	5.53867
														Bcin08g05060.1	1	1	2.46754	0.0976012	5.49819
														Bcin14g02540.1	1	1	1.78387	0.156629	5.45819
														BC1T_07803	1	1	27.78	0.0082816	5.38998
														Bcin14g02060.1	1	1	1.62103	0.0018587	5.30595
														Bcin13g02160.1	1	1	2.54407	0.173736	5.24645
														Bcin04g04280.1	1	1	37.88	0.00376838	5.24009
														Bcin07g04150.1	1	1	2.8315	0.91028	4.86294
														Bcin15g05110.1;BC1T_15128	1	1	40.99	0.121332	4.8223
														BC1T_07699	1	1	20.42	0.321608	4.43925
														Bcin01g02260.1	1	1	20.6	0.106017	4.27782
														Bcin12g00770.1	1	1	41.16	0.0212779	3.94366
														Bcin05g03500.1	1	1	2.94177	0.203688	3.93497
														Bcin13g05090.1	1	1	2.24624	0.0832089	3.89904
														Bcin09g00870.1	1	1	40.31	0.295253	3.38601
														Bcin09g01520.1	1	1	2.74922	0.111809	3.36004
														Bcin14g02270.1	1	1	19.96	0.551004	3.35714
														Bcin04g02100.1	1	1	1.66436	0.284269	3.3246
														Bcin01g09490.1	1	1	2.0259	0.492021	3.27844
														BC1T_09835	1	1	31.69	0.190062	3.19885
														Bcin03g07460.1;BC1T_11675	1	1	52.56	0.360831	3.18659
														Bcin13g03730.1	1	1	2.17974	0.0448505	3.16119
														Bcin12g01690.1;BC1T_11493	1	1	24.72	0.852693	3.01277
														Bcin01g02170.1	1	1	1.64155	0.0928317	2.99991
														Bcin01g04980.1	1	1	2.02531	0.237568	2.97278
														BC1T_15577	1	1	26.29	0.118345	2.86532
														Bcin05g01140.1;BC1T_15181	1	1	45.68	0.102581	2.78419
														Bcin13g00290.1	1	1	1.9398	0.167484	2.72311
														Bcin08g00660.1	1	1	2.46162	0.279753	2.69892
														Bcin14g04930.1	1	1	1.87887	0.0276876	2.67232
														Bcin09g04830.1	1	1	52.57	0.32632	2.58953
														Bcin07g04770.1;BC1T_07220 ;Bcin07g04770.1	1	1	47.36	0.0861675	2.54187
														Bcin07g01920.1;BC1T_02849	1	1	13.23	0.193844	2.47107
														Bcin16g03500.1	1	1	32.87	0.150208	2.39662
														Bcin04g06440.1	1	1	2.48307	0.0917665	2.34333
														Bcin16g00630.1	1	1	65.4	0.214111	2.2986
														Bcin14g04990.1	1	1	1.75112	0.160102	2.22897
														Bcin01g06340.1	1	1	2.80034	0.244423	2.11993
														Bcin14g02800.1	1	1	2.55351	0.0537637	2.11006
														Bcin07g03440.1;BC1T_12603	1	1	67.4	0.231787	2.10952
														Bcin05g04860.1	1	1	32.91	0.136811	2.1069
														Bcin09g02010.1	1	1	2.22599	0.839903	2.04892
														Bcin04g04030.1	1	1	2.24683	0.43455	2.04416
														Bcin02g03530.1;BC1T_08016 ;Bcin02g03530.1	1	1	30.92	0.339969	1.99207
														Bcin01g01150.1;Bcin01g01150.2	1	1	3.05472	0.08078	1.97325
														Bcin07g00990.1;BC1T_05472	1	1	35.14	0.373505	1.93574
														Bcin15g05360.1	1	1	32.95	0.97005	1.8665
														Bcin01g08310.1	1	1	3.00097	0.452128	1.86144
														Bcin06g06270.1	1	1	2.09637	0.317586	1.80642
														Bcin05g08180.1	1	1	26.14	0.209705	1.80597
														BC1T_06696	1	1	30.15	0.481657	1.75324
														Bcin02g00960.1;BC1T_05607	1	1	22.2	0.910323	1.7366
														Bcin02g03250.1	1	1	2.19964	0.0801397	1.68625
														Bcin02g05460.1	1	1	1.77679	0.833446	1.64872
														Bcin04g06730.1;BC1T_12279	1	1	61.84	0.761521	1.61408
														Bcin12g02090.1	1	1	26.32	0.37494	1.60591
														BC1T_02542	1	1	27.31	0.274592	1.5834
														Bcin13g03110.1	1	1	1.86594	0.267752	1.56546
														Bcin15g02940.1	1	1	1.82936	0.12848	1.56132
														Bcin05g01040.1	1	1	44.13	0.363836	1.55315
														Bcin03g07540.2;Bcin03g07540.1	1	1	66.97	0.247595	1.51481
														Bcin01g09100.1	1	1	1.58218	0.185786	1.49889
														Bcin03g05010.1;BC1T_00794	1	1	22.31	0.414303	1.48678
														Bcin01g05190.1	1	1	22.62	0.52894	1.48608
														Bcin03g09080.1	1	1	4.4614	0.12233	1.48185
														Bcin11g01020.1	1	1	40.69	0.154785	1.46253
														Bcin10g01410.1	1	1	23.17	0.323041	1.36227
														Bcin03g00790.1;BC1T_02123	1	1	35.01	0.67878	1.31653
														Bcin03g00410.1	1	1	3.69367	0.626874	1.30568
														Bcin05g07450.1;BC1T_11053	1	1	32.78	0.465828	1.24613
														Bcin13g04150.1	1	1	1.64971	0.954994	1.22096
														Bcin05g01120.1	1	1	32.52	0.558975	1.20464
														Bcin05g02580.1;BC1T_01609	1	1	39.68	0.703388	1.19332
														Bcin06g01200.1;BC1T_01098	1	1	55.7	0.557503	1.13182
														Bcin11g04610.1	1	1	2.42943	0.319579	1.08386
														Bcin12g02670.1	1	1	34.41	0.792739	1.0809
														Bcin12g00280.1	1	0	2.29309		1
														Bcin03g07960.1;BC1T_14509	1	0	13.42		1
														Bcin04g00580.1	1	0	2.69159		1
														Bcin05g01610.1	1	0	1.80141		1
														Bcin09g05460.1	1	0	35.33		1
														BC1T_06709	1	0	38.76		1
														Bcin04g01020.1;Bcin01g10440.1	1	0	2.06029		1
														Bcin12g04290.1	1	0	2.17455		1
														Bcin10g04660.1	1	0	2.26		1
														Bcin04g04360.1	1	0	2.71735		1
														Bcin10g02540.1	1	0	3.15056		1
														Bcin01g10940.1	1	0	2.44699		1
														Bcin13g01090.1	1	0	2.24443		1
														Bcin03g09230.1	1	0	2.22935		1
														Bcin02g07980.1	1	0	2.15779		1
														Bcin12g04510.1	1	0	3.19699		1
														BC1T_01936	1	0	32.99		1
														Bcin08g01260.1	1	0	4.34165		1
														Bcin10g02630.1	1	0	2.26833		1
														Bcin15g03790.1	1	1	2.63775	0.556577	0.987621
														Bcin01g07770.1	1	1	60.26	0.492818	0.973944
														Bcin15g02490.1	1	1	1.93137	0.528653	0.958146
														BC1T_04076	1	1	23.7	0.438293	0.939277
														BC1T_02374	1	1	20.28	0.677323	0.937658
														Bcin06g01730.1	1	1	21.53	0.474617	0.921451
														Bcin17g00070.1	1	1	2.60859	0.996459	0.918914
														Bcin04g02090.1	1	1	4.30993	0.646469	0.880604
														BC1T_00327	1	1	21.6	0.86939	0.846566
														Bcin12g00270.1	1	1	20.57	0.512009	0.829554
														Bcin14g01090.1	1	1	3.14518	0.0888912	0.761583
														Bcin07g00810.1	1	1	2.60407	0.424382	0.761379
														Bcin03g04270.1	1	1	2.90794	0.778637	0.724546
														Bcin03g04640.1	1	1	29.02	0.930235	0.716969
														Bcin07g03980.1;BC1T_14469	1	1	60.73	0.180057	0.696078
														Bcin03g08770.1	1	1	1.94456	0.396468	0.690771
														Bcin08g01330.1	1	1	2.01028	0.439569	0.640771
														Bcin02g01810.1;BC1T_02571 ;BC1T_02571 ;Bcin02g01810.1	1	1	34.25	0.649479	0.598749
														Bcin02g02580.1	1	1	27.38	0.313921	0.592551
														Bcin01g05950.1	1	1	34.48	0.695293	0.592299
														Bcin01g04170.1	1	1	2.85876	0.0200077	0.580917
														Bcin08g04370.1	1	1	2.16579	0.601968	0.580669
														Bcin10g04640.1	1	1	46.42	0.526717	0.575786
														Bcin07g06230.1	1	1	1.68764	0.535185	0.539043
														Bcin06g05910.1	1	1	34.6	0.0436816	0.474555
														Bcin12g00060.1	1	1	2.2798	0.145352	0.46593
														Bcin02g04830.1	1	1	18.73	0.575276	0.440248
														Bcin02g00550.1	1	1	2.57854	0.109214	0.422965
														Bcin02g05770.1	1	1	3.34553	0.136654	0.422423
														Bcin05g05550.2;Bcin05g05550.1	1	1	35.8	0.0827103	0.377346
														BC1T_11967 ;Bcin15g02110.1;BC1T_11967	1	1	28.1	0.197682	0.351741
														Bcin01g00640.1;BC1T_14330	1	1	48.48	0.00640631	0.337898
														BC1T_07110	1	1	26.13	0.208372	0.32716
														Bcin02g04980.1	1	1	20.98	0.0653023	0.301601
														Bcin06g00530.1	1	1	21.18	0.0215827	0.296312
														Bcin16g02490.1;BC1T_10475	1	1	47.95	0.297904	0.295387
														Bcin07g00160.1	1	1	52.63	0.0324623	0.27345
														Bcin09g03910.1	1	1	30.79	0.51559	0.270525
														Bcin14g05560.1	1	1	42	0.335736	0.215255
														Bcin06g01850.1	1	1	4.19068	0.0338734	0.200327
														Bcin07g01380.1;Bcin07g01380.2	1	1	2.52392	0.0173824	0.196286
														Bcin07g02820.1	1	1	2.34935	0.0888587	0.186246
														Bcin06g00400.1;BC1T_00991	1	1	19.94	0.119044	0.175315
														BC1T_04787	1	1	30.43	0.0748929	0.167226
														Bcin03g02760.1;BC1T_06540	1	1	76.45	0.193373	0.161044
														Bcin06g05380.1;Bcin06g05380.1;BC1T_02277	1	1	23.59	0.00980612	0.154866
														Bcin13g02210.1;BC1T_06019 ;Bcin13g02210.1	1	1	24.16	0.103516	0.15402
														Bcin09g00830.1;BC1T_15499	1	1	36.42	0.347197	0.14339
														Bcin06g03500.1	1	1	22.76	4.10376e-05	0.137076
														Bcin02g01630.1;BC1T_02592	1	1	38.79	0.104413	0.124111
														Bcin03g02030.1	1	1	34.65	0.0262542	0.110014
														Bcin07g00480.1	1	1	1.87925	0.142239	0.104126
														Bcin08g03480.1	1	1	43.54	0.168913	0.101213
														Bcin16g04840.1	1	1	34.62	0.00104794	0.100667
														Bcin15g05370.1;BC1T_11584 ;BC1T_11584	1	1	33.18	0.0617131	0.0993858
														Bcin07g07020.1;BC1T_11300	1	1	24.28	0.164676	0.089078
														BC1T_12091	1	1	25.29	0.0825487	0.0885224
														Bcin03g04170.1	1	1	1.97847	7.44396e-05	0.0825029
														Bcin11g05330.1	1	1	21.02	0.0100122	0.0797936
														Bcin12g04470.1	1	1	44.79	0.0126713	0.0789658
														Bcin09g02120.1	1	1	20.34	0.000276775	0.0721603
														Bcin13g03760.1	1	1	3.42524	0.000666291	0.071809
														Bcin14g04940.1	1	1	2.60077	0.00797042	0.0670988
														Bcin06g00540.1;BC1T_01015 ;Bcin06g00540.1	1	1	54.96	0.126757	0.0663548
														Bcin15g00320.1;BC1T_12400	1	1	23.86	0.906989	0.057757
														Bcin01g06270.1	1	1	3.56463	0.00529966	0.0570435
														Bcin01g01900.1;BC1T_15623	1	1	37.16	0.317993	0.0474414
														Bcin16g01910.1	1	1	2.43973	0.113615	0.0472376
														Bcin06g04820.1;BC1T_02367	1	1	21.82	0.0911089	0.0442698
														Bcin02g03190.1	1	1	3.2599	0.00143952	0.0395702
														Bcin04g00800.1	1	1	3.51153	0.00277263	0.038708
														Bcin02g02890.1	1	1	1.90913	0.0601983	0.0385427
														Bcin02g02150.1;BC1T_02526	1	1	34.51	0.346457	0.0381147
														Bcin02g05690.1	1	1	2.1065	0.351448	0.036131
														Bcin07g02580.1	1	1	2.27462	0.0912366	0.0355163
														Bcin16g04910.1	1	1	1.92151	0.000986176	0.031758
														Bcin07g06000.1;BC1T_11633	1	1	21.43	0.00112336	0.0305717
														Bcin05g05020.1	1	1	1.7401	0.00248987	0.029735
														Bcin02g07660.1	1	1	2.31587	0.00107329	0.0291664
														Bcin05g01330.1	1	1	2.99142	0.0558334	0.028329
														Bcin02g03910.1	1	1	30.93	0.0565329	0.024011
														Bcin11g04090.1	1	1	3.07921	0.00262507	0.0187443
														Bcin08g05340.1	1	1	1.95148	0.00234222	0.0177477
														Bcin04g01840.1	1	1	2.90242	0.00129777	0.0176705
														Bcin08g04920.1	1	1	2.06647	0.143594	0.0171474
														Bcin06g07160.1;Bcin06g07160.1;BC1T_14678	1	1	38.44	0.050842	0.0140892
														Bcin06g00630.1;BC1T_01027	1	1	20.56	0.0320005	0.0140321
														Bcin01g01210.1	1	1	3.9527	0.370124	0.0128651
														Bcin11g00180.1	1	1	30.92	1.31688e-05	0.0114887
														Bcin04g05330.1	1	1	2.18517	6.24273e-05	0.0108565
														Bcin15g05200.1	1	1	1.98194	0.0650684	0.010546
														Bcin01g08070.1	1	1	28.77	0.400183	0.00888396
														Bcin04g01990.1	1	1	2.54279	0.00161331	0.0077065
														Bcin09g04660.1	1	1	1.87947	0.000128229	0.00703674
														Bcin04g05380.1	1	1	2.76113	0.0261172	0.00643256
														Bcin13g03710.1	1	1	1.8589	0.0129275	0.00598728
														Bcin08g07120.1	1	1	68.89	0.0238079	0.00495706
														Bcin08g06830.1	1	1	2.54275	0.10077	0.00468948
														Bcin06g00680.1	1	1	35.01	0.00893661	0.00381057
														Bcin15g03140.1	1	1	77.33	0.0300559	0.00299351
														Bcin08g05050.1	1	1	2.74057	0.000992663	0.00298473
														Bcin15g02060.1	1	1	2.62552	0.0209331	0.00230748
														Bcin09g02350.1;BC1T_07149	1	1	35.98	0.000299992	0.00221509
														Bcin10g04720.1	1	1	3.82222	0.0263478	0.00213537
														Bcin01g05850.1	1	1	2.21937	0.0472938	0.00189696
														Bcin01g07180.1	1	1	4.10345	0.0318527	0.00179824
														Bcin03g00890.1;BC1T_02114	1	1	42.63	0.00858545	0.00119093
														Bcin11g04940.1	1	1	1.89744	0.00845137	0.000849016
														BC1T_11776	1	1	29.58	0.0107423	0.000745493
														Bcin15g02580.1	1	1	4.33904	0.194728	0.000397642
														Bcin03g08100.1	1	1	54.8	0.00143816	0.000158272
														Bcin16g01470.1	1	1	52.33	0.529994	0.000145145
														Bcin01g01750.1;BC1T_05923	1	1	22.99	7.92398e-05	9.99321e-06
