# Supplementary material for: A Similar Secretome Disturbance as a Hallmark of Non-pathogenic Botrytis cinerea ATMT-Mutants?
Source: Front Microbiol. 2019 Dec 6;10:2829. doi: 10.3389/fmicb.2019.02829 (PMC6908482; doi:10.3389/fmicb.2019.02829)
Supplement: Supplementary file 5 [file Table_4.XLSX]

## Sheet: transcriptome
Table S4 - Transcriptome - Expression data collected from the RNAseq experiment (n≥3) of parental strain and transformants NP/T1-4 grown 44 hours under plant-mimicking conditions. Gene Expression Omnibus Database (GEO) (http://www.ncbi.nlm.nih.gov/geo/) under the entry GSE134112.
		CAZy annotation			Protease	SignalP	DE in 4 mutants		DESeq2 WT vs NPT3		DESeq2 WT vs NPT4		DESeq2 WT vs NPT2		DESeq2 WT vs NPT1		Raw counts																			Norm counts DESeq2
Id	Predicted function	Family	Group	Inferred substrate preference	MERNUM			baseMean	FC	padj	FC	padj	FC	padj	FC	padj	WT-M1	WT-M2	WT-M3	WT-M4	NPT3-M1	NPT3-M2	NPT3-M3	NPT3-M4	NPT4-M2	NPT4-M3	NPT4-M4	NPT2-M1	NPT2-M2	NPT2-M3	NPT2-M4	NPT1-M1	NPT1-M2	NPT1-M3	NPT1-M4	WT-M1	WT-M2	WT-M3	WT-M4	NPT3-M1	NPT3-M2	NPT3-M3	NPT3-M4	NPT4-M2	NPT4-M3	NPT4-M4	NPT2-M1	NPT2-M2	NPT2-M3
Bcin01g00010	Bcboa1, Putative botcinic acid (BoA) biosynthetic gene, NmrA-like family							22.91	1.39185	0.184404	2.0209	0.0032016	1.78262	0.0103379	1.52838	0.0631071	21	19	14	6	29	17	24	27	29	14	28	49	26	13	21	25	21	33	36	17	19	15	9	24	16	20	24	41	19	33	32	25	20
Bcin01g00020	Bcboa2, Putative botcinic acid (BoA) biosynthetic gene, flavin-binding monooxygenase-like							14.88	1.8226	0.0733123	2.0548	0.0380637	2.9363	0.000366218	1.94801	0.0345917	13	7	9	2	14	11	23	17	12	11	14	54	20	7	16	20	11	22	22	10	7	10	3	12	11	20	15	17	15	16	35	19	11
Bcin01g00030	Bcboa3, Putative botcinic acid (BoA) biosynthetic gene, cytochrome P450							17.5	2.4402	0.00330955	2.20381	0.0168506	2.26263	0.00738702	1.96292	0.0274448	13	4	10	8	24	17	32	28	15	14	17	52	18	6	12	16	19	19	34	10	4	11	12	20	16	27	25	21	19	20	34	18	9
Bcin01g00040	Bcboa4, Putative botcinic acid (BoA) biosynthetic gene, cytochrome P450							8.94	1.967	0.0667133	1.61328	0.251524	1.00139	0.997954	1.38703	0.403091	10	8	6	2	15	10	20	14	13	7	4	16	4	5	2	9	9	10	17	8	8	6	3	12	10	17	12	18	9	5	10	4	8
Bcin01g00050	Bcboa5, Putative botcinic acid (BoA) biosynthetic gene, alcohol dehydrogenase GroES-like domain						UP	176.8	2.43344	4.70747e-08	3.31958	2.8926e-12	2.6081	3.11606e-09	2.47598	1.77615e-08	105	49	99	45	211	168	268	201	163	189	235	251	147	158	181	192	190	263	286	83	48	107	67	175	162	229	176	231	251	276	162	143	243
Bcin01g00060	Bcboa6,Bcpks6, Polyketide synthase, in botcinid acid biosynthesis gene cluster							558.29	1.99446	0.00104246	3.31728	2.97179e-08	2.44359	1.11518e-05	2.38006	1.98179e-05	473	187	320	84	720	409	578	650	595	643	734	808	447	511	555	708	670	808	784	372	183	346	124	596	393	493	569	844	856	861	522	435	784
Bcin01g00070	Bcboa7, Putative botcinic acid (BoA) biosynthetic gene, P450 monooxygenase							1259.78	1.34071	0.184101	3.93674	2.93372e-11	2.39828	6.81908e-06	1.45902	0.0666761	912	573	541	509	960	913	1044	1074	1623	2129	2205	1162	1074	1475	1584	1068	1039	1346	1177	717	561	584	753	795	878	891	941	2303	2833	2585	751	1045	2264
Bcin01g00080	Bcboa8, Putative botcinic acid (BoA) biosynthetic gene, FAD-binding domain							54.58	1.23971	0.389849	2.57755	1.5365e-05	1.59992	0.0303808	-1.15269	0.569862	58	48	28	21	51	36	69	65	67	79	86	72	38	59	58	30	28	56	55	46	47	30	31	42	35	59	57	95	105	101	47	37	91
Bcin01g00090	Bcboa9,Bcpks9, Polyketide synthase, in botcinid acid biosynthesis gene cluster							62.67	-1.38799	0.115023	1.31768	0.194783	1.19997	0.374665	-1.18099	0.425613	99	55	69	27	56	47	57	45	66	56	67	77	72	67	59	64	64	72	54	78	54	75	40	46	45	49	39	94	75	79	50	70	103
Bcin01g00100	Bcboa10, Putative botcinic acid (BoA) biosynthetic gene, thioesterase domain							5.3	7.96128	0.0176791	32.4917	1.67631e-05	10.6812	0.00466129	3.39638	0.191534	0	2	0	0	4	4	7	4	16	9	14	4	3	6	7	0	1	3	5	0	2	0	0	3	4	6	4	23	12	16	3	3	9
Bcin01g00110	Bcboa11, Putative botcinic acid (BoA) biosynthetic gene, transferase family							1.4	2.0691	0.545171	3.30122	0.272589	3.81055	0.178997	3.18877	0.247998	0	1	1	0	1	0	2	2	1	2	1	4	1	2	1	1	4	2	1	0	1	1	0	1	0	2	2	1	3	1	3	1	3
Bcin01g00120	Bcboa12, Putative botcinic acid (BoA) biosynthetic gene							17.65	-1.30224	0.343941	1.03886	0.915139	-1.05117	0.876538	-1.27721	0.348253	26	26	12	13	26	16	15	12	16	16	15	32	21	8	14	19	19	13	24	20	25	13	19	22	15	13	11	23	21	18	21	20	12
Bcin01g00130	Bcboa13, Putative botcinic acid (BoA) biosynthetic gene, Zn2/Cys6 transcription factor							88.37	-1.33978	0.0152238	-1.99861	4.49056e-07	-1.77399	1.71111e-06	-1.76663	8.15209e-07	146	133	122	97	130	89	111	111	52	45	52	138	58	41	56	69	75	108	109	115	130	132	144	108	86	95	97	74	60	61	89	56	63
Bcin01g00140	Bcboa15, Putative botcinic acid (BoA) biosynthetic gene, fungal specific transcription factor domain							152.53	1.02527	0.875784	1.05848	0.688461	1.10957	0.392084	-1.05995	0.651682	210	153	138	86	174	163	177	181	132	120	109	232	213	93	113	150	156	183	198	165	150	149	127	144	157	151	159	187	160	128	150	207	143
Bcin01g00150	Bcboa16, Putative botcinic acid (BoA) biosynthetic gene, NAD dependent epimerase/dehydratase family							2.82	1.62225	0.454023	1.70291	0.423424	1.09733	0.908975	-1.23285	0.773462	4	2	1	2	3	3	5	6	4	2	3	4	3	1	2	5	1	2	1	3	2	1	3	2	3	4	5	6	3	4	3	3	2
Bcin01g00160	Bcboa17, Putative botcinic acid (BoA) biosynthetic gene, short chain dehydrogenase							343.87	2.23457	0.14754	2.14801	0.179636	2.27048	0.120927	1.08749	0.900284	106	116	470	62	328	1015	247	366	341	323	315	149	716	332	361	181	391	227	210	83	114	508	92	272	976	211	321	484	430	369	96	697	510
Bcin01g00170	Amino acid/polyamine transporter I + Amino acid permease, fungi + Amino acid permease, conserved site + Amino acid permease/ SLC12A domain							12030.5	1.457	0.0157115	2.82255	2.31355e-11	2.30378	8.11161e-09	2.48113	2.929e-10	8643	5698	7133	2935	9664	8822	12684	9439	10747	13624	15625	14298	13019	11004	12463	17031	16030	20564	20236	6793	5582	7703	4342	8006	8484	10823	8270	15247	18128	18319	9240	12667	16889
Bcin01g00180	ABC transporter-like + AAA+ ATPase domain + ABC transporter type 1, transmembrane domain + ABC transporter, conserved site + P-loop containing nucleoside triphosphate hydrolase + Alpha-factor-transporting ATPase Ste6							465.74	-1.21504	0.342455	1.42405	0.0699597	1.11419	0.600231	-1.10803	0.619364	544	523	553	177	425	435	373	451	435	506	541	474	487	413	428	408	511	497	553	428	512	597	262	352	418	318	395	617	673	634	306	474	634
Bcin01g00190	Bcmho1, similar to yeast MHO1, Protein of unknown function; inhibits haploid invasive growth when overexpressed; synthetically lethal with phospholipase C (PLC1); expression induced by mild heat-stress on a non-fermentable carbon source, upon entry into stationary phase and upon nitrogen deprivation; repressed by inosine and choline in an Opi1p-dependent manner; highly conserved from bacteria to …							708.68	1.19831	0.0640239	-1.05775	0.621527	-1.04681	0.679731	1.05482	0.61784	931	684	742	358	1001	786	1021	943	525	427	538	1069	678	411	452	774	781	864	1122	732	670	801	530	829	756	871	826	745	568	631	691	660	631
Bcin01g00200	Metal-dependent hydrolase, composite domain + Amidohydrolase 3 + Metal-dependent hydrolase					SignalP-noTM		160.63	1.08673	0.578496	-1.78386	3.32786e-05	-1.29146	0.046418	-1.03097	0.844505	225	199	180	103	242	208	220	223	71	81	81	238	191	60	83	184	163	227	293	177	195	194	152	200	200	188	195	101	108	95	154	186	92
Bcin01g00210	Bcilv1, similar to yeast ILV1, Threonine deaminase, catalyzes first step in isoleucine biosynthesis; expression is under general amino acid control; ILV1 locus exhibits highly positioned nucleosomes whose organization is independent of known ILV1 regulation [Source:SGD;Acc:S000000888]							203.3	1.13839	0.311629	-1.35849	0.0164685	-1.13524	0.305664	-1.20748	0.110505	216	204	240	171	287	301	283	261	126	124	120	250	223	120	151	197	174	248	275	170	200	259	253	238	289	241	229	179	165	141	162	217	184
Bcin01g00220	Bcrcf1, similar to yeast RCF1, Cytochrome c oxidase subunit; required for assembly of the Complex III-Complex IV supercomplex, and for assembly of Cox13p and Rcf2p into cytochrome c oxidase; similar to Rcf2p, and either Rcf1p or Rcf2p is required for late-stage assembly of the Cox12p and Cox13p subunits and for cytochrome c oxidase activity; required for growth under hypoxic conditions; member of…							729.5	1.01185	0.930932	1.16554	0.13035	1.09429	0.361775	-1.05482	0.611486	869	646	600	577	775	910	734	802	584	631	673	1146	878	501	507	690	695	931	957	683	633	648	854	642	875	626	703	829	840	789	741	854	769
Bcin01g00230	Bcrtc5, similar to yeast RTC5, Protein of unknown function; green fluorescent protein (GFP)-fusion protein localizes to the cytoplasm; null mutation suppresses cdc13-1 temperature sensitivity [Source:SGD;Acc:S000005644]							232.43	1.06881	0.545592	-1.44593	0.000333018	-1.35004	0.00130502	-1.18509	0.0711825	312	335	226	162	359	279	339	316	133	134	156	339	178	140	125	254	222	290	332	245	328	244	240	297	268	289	277	189	178	183	219	173	215
Bcin01g00240	Heterokaryon incompatibility							83.23	7.93923	1.08088e-13	-1.09733	0.825813	1.28432	0.458932	1.75564	0.0661502	43	29	23	26	381	102	315	354	12	32	22	80	32	18	35	58	24	81	120	34	28	25	38	316	98	269	310	17	43	26	52	31	28
Bcin01g00250	NA							84.6	1.63694	0.00377241	2.31338	1.24864e-06	2.30058	1.94154e-07	2.68328	2.08698e-10	57	31	49	30	84	44	98	97	61	85	84	158	101	60	73	103	135	143	187	45	30	53	44	70	42	84	85	87	113	98	102	98	92
Bcin01g00260	FAD-linked oxidase, C-terminal + FAD linked oxidase, N-terminal + FAD-linked oxidase-like, C-terminal + FAD-binding, type 2 + FAD-binding, type 2, subdomain 1 + CO dehydrogenase flavoprotein-like, FAD-binding, subdomain 2 + Vanillyl-alcohol oxidase/Cytokinin dehydrogenase C-terminal domain + Vanillyl-alcohol oxidase, C-terminal subdomain 2	AA4	Other				UP	967.84	6.00848	NA	5.22344	NA	7.07142	NA	6.75989	NA	74	80	482	58	1208	1499	1056	1279	664	806	763	1333	2538	664	643	1170	1831	1447	1548	58	78	521	86	1001	1441	901	1121	942	1072	895	861	2469	1019
Bcin01g00270	Alpha/beta hydrolase fold-1 + Alpha/Beta hydrolase fold							219.34	-1.46003	0.000142757	-1.68529	1.89848e-06	-1.70764	6.72297e-08	-1.56374	4.14365e-06	340	331	284	234	257	256	248	204	148	119	157	264	202	123	122	190	231	278	271	267	324	307	346	213	246	212	179	210	158	184	171	197	189
Bcin01g00280	PAS domain + Signal transduction response regulator, receiver domain + Histidine kinase-like ATPase, C-terminal domain + Signal transduction histidine kinase EnvZ-like, dimerisation/phosphoacceptor domain + Signal transduction histidine kinase-related protein, C-terminal + Signal transduction histidine kinase, core + CheY-like superfamily							865.08	1.24747	0.0158001	1.28788	0.00815769	1.39281	0.000143776	1.53794	4.63534e-07	961	616	678	392	1110	701	963	1054	638	621	729	1575	857	591	690	1076	992	1436	1584	755	603	732	580	920	674	822	923	905	826	855	1018	834	907
Bcin01g00290	GroES (chaperonin 10)-like + Alcohol dehydrogenase, C-terminal + Alcohol dehydrogenase GroES-like + NAD(P)-binding domain + Polyketide synthase, enoylreductase domain							128.82	1.44593	0.00428076	-1.24833	0.145939	1.12428	0.415025	1.09962	0.506656	125	129	127	70	214	210	166	174	78	53	84	218	151	78	79	121	133	169	210	98	126	137	104	177	202	142	152	111	71	98	141	147	120
Bcin01g00300	GroES (chaperonin 10)-like + Alcohol dehydrogenase, C-terminal + Alcohol dehydrogenase GroES-like + NAD(P)-binding domain + Polyketide synthase, enoylreductase domain							1.86	1.43694	0.761826	4.56622	0.0860014	2.95878	0.228463	2.70945	0.264925	1	1	1	0	2	1	0	2	4	1	3	5	0	2	2	1	4	3	2	1	1	1	0	2	1	0	2	6	1	4	3	0	3
Bcin01g00310	Ankyrin repeat + Ankyrin repeat-containing domain							7.3	1.44593	0.435111	1.00696	0.990099	1.81127	0.157149	2.38337	0.0241648	5	3	5	5	5	5	9	12	1	5	5	18	9	6	2	12	16	14	12	4	3	5	7	4	5	8	11	1	7	6	12	9	9
Bcin01g00320	NA					SignalP-noTM	UP	340.01	180.894	1.64279e-21	332.913	1.39253e-25	385.61	4.57211e-28	475.401	4.76337e-30	4	0	1	0	232	328	187	270	319	339	293	223	754	366	349	511	918	783	608	3	0	1	0	192	315	160	237	453	451	344	144	734	562
Bcin01g00330	Bcpsy2, similar to yeast PSY2, Subunit of protein phosphatase PP4 complex; Pph3p and Psy2p form the active complex, Psy4p may provide additional substrate specificity; regulates recovery from the DNA damage checkpoint, the gene conversion- and single-strand annealing-mediated pathways of meiotic double-strand break repair and efficient Non-Homologous End-Joining (NHEJ) pathway; Pph3p and Psy2p lo…							1756.44	1.1599	0.0290122	1.17936	0.0195738	1.08824	0.225951	1.15349	0.0306339	2274	1668	1426	905	2289	1876	2159	2036	1225	1405	1686	2463	1864	1096	1275	1980	1905	2497	2532	1787	1634	1540	1339	1896	1804	1842	1784	1738	1870	1977	1592	1814	1682
Bcin01g00340	Bcalg5, similar to yeast ALG5, UDP-glucose:dolichyl-phosphate glucosyltransferase; involved in asparagine-linked glycosylation in the endoplasmic reticulum [Source:SGD;Acc:S000006148]	GT2	Other					424.81	1.41618	0.000109434	1.46917	6.25285e-05	1.40932	0.000124979	1.40444	0.000122679	444	369	253	193	573	436	535	519	337	348	396	581	545	304	306	441	477	600	687	349	362	273	286	475	419	457	455	478	463	464	375	530	467
Bcin01g00350	Fatty acid hydroxylase							6851.08	1.06363	0.8279	1.96292	0.00196888	1.90924	0.00147218	1.08448	0.741278	6628	3777	5173	3675	5232	8626	4919	4991	7287	7479	7732	7714	8810	8319	8370	5527	6795	7550	6155	5209	3700	5587	5437	4334	8295	4197	4373	10338	9952	9065	4985	8572	12768
Bcin01g00360	Bcerg1, similar to yeast ERG1, Squalene epoxidase; catalyzes the epoxidation of squalene to 2,3-oxidosqualene; plays an essential role in the ergosterol-biosynthesis pathway and is the specific target of the antifungal drug terbinafine [Source:SGD;Acc:S000003407]							6241.71	1.88557	0.0151978	4.55673	6.84084e-09	3.65533	1.05794e-07	2.37183	0.000519477	3161	1768	2932	1511	4827	6121	4930	4624	6829	8946	9614	5341	5124	8228	10051	6525	5782	8989	6459	2484	1732	3166	2236	3999	5886	4207	4051	9688	11904	11272	3451	4986	12629
Bcin01g00370	Bcpfy1, similar to yeast PFY1, Profilin; binds actin, phosphatidylinositol 4,5-bisphosphate, and polyproline regions; involved in cytoskeleton organization; required for normal timing of actin polymerization in response to thermal stress; protein abundance increases in response to DNA replication stress; highly conserved protein; human PFN1 (profilin 1) complements temperature sensitive pfy1 muta…							4779.51	-1.10957	0.242399	-1.42603	2.0903e-05	-1.22349	0.0111924	-1.38415	2.6264e-05	7168	6096	4845	4094	5893	6292	5616	5612	2898	2883	3494	8605	4941	2689	2993	4568	3947	5578	6300	5634	5972	5232	6057	4882	6051	4792	4917	4111	3836	4096	5561	4808	4127
Bcin01g00380	NA							134.72	1.50108	0.00101423	1.94396	2.13363e-07	1.78386	1.25026e-06	2.17648	1.00039e-11	98	70	102	45	148	121	150	135	110	128	124	206	181	91	90	200	185	244	230	77	69	110	67	123	116	128	118	156	170	145	133	176	140
Bcin01g00390	Bcypt10, similar to yeast YPT10, Rab family GTP-binding protein; contains the PEST signal sequence specific for proteolytic enzymes; may be involved in vesicular transport; overexpression leads to accumulation of Golgi-like cisternae with budding vesicles [Source:SGD;Acc:S000000468]							1722.06	1.35943	0.148945	3.96412	5.98692e-12	2.9465	7.36553e-09	2.46741	1.62554e-06	1482	604	696	360	1317	730	1431	1283	2073	2112	2815	3215	1391	1579	2227	2189	1645	2792	2639	1165	592	752	533	1091	702	1221	1124	2941	2810	3300	2078	1353	2424
Bcin01g00400	Bccyb2, similar to yeast CYB2, Cytochrome b2 (L-lactate cytochrome-c oxidoreductase); component of the mitochondrial intermembrane space, required for lactate utilization; expression is repressed by glucose and anaerobic conditions [Source:SGD;Acc:S000004518]							1845.09	-1.33607	0.00444996	-1.48349	0.000187121	-1.37268	0.00135929	-1.49485	3.66773e-05	3113	2447	1990	1765	1920	2375	1924	1911	1130	1249	1356	3115	2018	923	1134	1678	1688	2256	2254	2447	2397	2149	2611	1591	2284	1642	1674	1603	1662	1590	2013	1964	1417
Bcin01g00410	Calcineurin-like phosphoesterase domain, apaH type + Metallo-dependent phosphatase-like							569.05	-1.21167	0.0761158	-1.69349	1.11817e-06	-1.63921	6.81262e-07	-1.55725	7.53488e-06	957	954	617	484	690	820	638	722	293	350	408	656	559	288	331	503	503	681	744	752	935	666	716	572	789	544	633	416	466	478	424	544	442
Bcin01g00420	Bcist2, similar to yeast IST2, Cortical ER protein involved in ER-plasma membrane tethering; one of 6 proteins (Ist2p, Scs2p, Scs22p, Tcb1p, Tcb2p, Tcb3p) that connect ER to the plasma membrane (PM) and regulate PM phosphatidylinositol-4-phosphate (PI4P) levels by controlling access of Sac1p phosphatase to its substrate PI4P in the PM; localizes to the mother cell in small-budded cells and to the…							3258.43	-1.32869	0.124904	1.25006	0.249236	1.14631	0.474342	1.05409	0.800333	4459	3199	2755	2057	2219	3194	2413	2920	2864	2691	3601	2855	3808	2564	3588	3514	3703	4596	4451	3505	3134	2975	3043	1838	3071	2059	2558	4063	3581	4222	1845	3705	3935
Bcin01g00430	SH3 domain							2094.64	1.05263	0.766315	1.55941	0.0012984	1.39378	0.0111794	1.21167	0.160498	2662	1788	1770	721	2283	1555	2288	2111	1715	2022	2444	3341	2051	1628	2047	2204	2133	2818	3003	2092	1752	1912	1067	1891	1495	1952	1849	2433	2690	2865	2159	1996	2499
Bcin01g00440	Bcfas2, similar to yeast FAS2, Alpha subunit of fatty acid synthetase; complex catalyzes the synthesis of long-chain saturated fatty acids; contains the acyl-carrier protein domain and beta-ketoacyl reductase, beta-ketoacyl synthase and self-pantetheinylation activities [Source:SGD;Acc:S000006152]							1585.83	-1.3113	0.124636	-1.38223	0.069417	-1.31221	0.107222	-1.35097	0.0720168	3541	1246	1892	1260	2013	994	2091	1858	1138	990	1163	2281	1771	994	933	1539	1531	1881	2248	2783	1221	2043	1864	1668	956	1784	1628	1614	1317	1364	1474	1723	1526
Bcin01g00450	Acyl transferase domain + MaoC-like domain + Fatty acid synthase + Domain of unknown function DUF1729 + Aldolase-type TIM barrel + Acyl transferase + Acyl transferase/acyl hydrolase/lysophospholipase + Fatty acid synthase, beta subunit, fungi + Polyketide synthase, acyl transferase domain + HotDog domain + Starter unit:ACP transacylase							3599.79	-1.02527	0.918357	-2.05623	2.32129e-05	-1.89868	5.44701e-05	-1.77399	0.000333455	9672	3628	4368	2743	6891	3212	6223	6094	1956	1731	1872	3766	2896	1767	1811	2769	3033	3771	4255	7602	3554	4717	4058	5709	3089	5310	5339	2775	2303	2195	2434	2818	2712
Bcin01g00460	Bcslh1, similar to yeast SLH1, Putative RNA helicase related to Ski2p; involved in translation inhibition of non-poly(A) mRNAs; required for repressing propagation of dsRNA viruses [Source:SGD;Acc:S000003503]							409.43	-1.44493	3.19138e-06	-1.43495	3.28141e-05	-1.42109	9.66886e-06	-1.28165	0.0016762	707	564	494	307	426	373	445	415	298	246	299	514	420	256	250	432	460	547	564	556	553	534	454	353	359	380	364	423	327	351	332	409	393
Bcin01g00470	Bcykt6, similar to yeast YKT6, Vesicle membrane protein (v-SNARE) with acyltransferase activity; involved in trafficking to and within the Golgi, endocytic trafficking to the vacuole, and vacuolar fusion; membrane localization due to prenylation at the carboxy-terminus [Source:SGD;Acc:S000001679]							1931.26	1.05922	0.589161	1.05044	0.640378	-1.02598	0.815196	-1.0367	0.722267	2222	2011	1693	1438	2496	2583	2232	1900	1376	1510	1774	3075	2091	1109	1243	1877	1816	2624	2827	1746	1970	1828	2128	2068	2484	1905	1665	1952	2009	2080	1987	2035	1702
Bcin01g00480	Bcgot1, similar to yeast GOT1, Homodimeric protein that is packaged into COPII vesicles; cycles between the ER and Golgi; involved in secretory transport but not directly required for aspects of transport assayed in vitro; may influence membrane composition [Source:SGD;Acc:S000004906]							296.66	1.19499	0.0690545	1.90924	5.51652e-12	2.09507	4.50651e-18	1.67018	2.78791e-09	252	171	150	162	251	244	282	259	227	277	339	564	426	254	307	334	323	449	458	198	168	162	240	208	235	241	227	322	369	397	364	414	390
Bcin01g00490	Bcies6, similar to yeast IES6, Component of the INO80 chromatin remodeling complex; critical for INO80 function; involved in regulation of chromosome segregation and maintenance of normal centromeric chromatin structure; human ortholog INO80C is a member of the human INO80 complex; implicated in DNA repair based on genetic interactions with RAD52 epistasis genes [Source:SGD;Acc:S000000770]							221.6	1.07699	0.559786	-1.23285	0.0822209	1.01255	0.930368	-1.15829	0.186839	286	226	205	176	283	280	275	295	129	146	158	451	246	148	119	193	210	288	293	225	221	221	260	234	269	235	258	183	194	185	291	239	227
Bcin01g00500	Bcdad4, similar to yeast DAD4, Essential subunit of the Dam1 complex (aka DASH complex); complex couples kinetochores to the force produced by MT depolymerization thereby aiding in chromosome segregation; is transferred to the kinetochore prior to mitosis [Source:SGD;Acc:S000007604]							521.19	1.09278	0.514656	-1.4103	0.00549978	-1.0367	0.799012	-1.51992	0.000193442	769	536	510	443	776	760	648	713	282	348	323	1137	612	308	310	407	409	503	563	604	525	551	655	643	731	553	625	400	463	379	735	595	473
Bcin01g00510	Bcarp5, similar to yeast ARP5, Nuclear actin-related protein involved in chromatin remodeling; component of chromatin-remodeling enzyme complexes; promotes nucleosome shifts in the 3 prime direction [Source:SGD;Acc:S000005004]							684.55	-1.31859	3.91007e-05	-1.76418	6.44392e-15	-1.43694	4.77701e-08	-1.50316	4.26999e-10	1013	890	919	689	839	760	806	764	380	393	425	1055	699	387	418	650	625	795	932	796	872	992	1019	695	731	688	669	539	523	498	682	680	594
Bcin01g00520	Basic-leucine zipper domain							2892.43	1.09962	0.5168	1.85446	1.10333e-06	1.499	0.000753901	1.12428	0.379351	3080	2365	2313	1181	3081	2522	3016	2663	2578	3246	3860	4185	2721	2324	3256	2631	2367	3690	3828	2421	2317	2498	1747	2552	2425	2574	2333	3657	4319	4526	2704	2648	3567
Bcin01g00530	NA							681.89	1.04391	0.671757	1.40542	4.76281e-05	1.22264	0.0121205	1.21167	0.0162936	757	596	574	364	774	628	758	629	540	625	741	1077	595	546	543	771	692	998	1028	595	584	620	539	641	604	647	551	766	832	869	696	579	838
Bcin01g00540	Bcnca2, similar to yeast NCA2, Protein that regulates expression of Fo-F1 ATP synthase subunits; involved in the regulation of mitochondrial expression of subunits 6 (Atp6p) and 8 (Atp8p) of the Fo-F1 ATP synthase; functions with Nca3p [Source:SGD;Acc:S000006359]							842.94	1.57243	7.52792e-07	1.62789	6.65881e-07	1.56482	8.7175e-07	1.7411	5.91718e-10	834	551	586	283	1168	764	1114	1021	662	687	770	1353	873	605	629	1068	1050	1313	1371	656	540	633	419	968	735	951	895	939	914	903	874	849	929
Bcin01g00550	Bcsas1, Rab GTPase							3540.85	-1.02314	0.785294	-1.00696	0.942188	1.03168	0.671114	-1.12818	0.0597025	4183	3642	3417	2675	4107	4073	3836	4084	2525	2642	3153	5262	4250	2443	2622	3333	3459	4358	4584	3288	3568	3690	3958	3402	3917	3273	3578	3582	3515	3697	3400	4135	3750
Bcin01g00560	NA							381.14	1.39378	0.00339767	1.60659	5.39641e-05	1.42109	0.00151631	1.2033	0.109754	394	320	284	155	540	336	497	487	332	339	410	672	322	320	300	361	317	500	563	310	314	307	229	447	323	424	427	471	451	481	434	313	491
Bcin01g00570	AAA+ ATPase domain + ATPase, AAA-type, core + ATPase, AAA-type, conserved site + P-loop containing nucleoside triphosphate hydrolase							478.24	1.20916	0.251042	1.8609	5.7713e-05	1.81882	3.05369e-05	1.39088	0.026654	376	259	336	287	532	353	492	468	463	482	479	1000	386	493	463	492	408	703	698	296	254	363	425	441	339	420	410	657	641	562	646	376	757
Bcin01g00580	Caleosin							39.74	-1.02172	0.942434	-1.91986	0.0050863	-1.23885	0.317098	-1.45397	0.0632714	49	42	69	29	45	49	70	55	21	16	22	83	36	18	27	39	29	45	54	39	41	75	43	37	47	60	48	30	21	26	54	35	28
Bcin01g00590	Transcriptional coactivator/pterin dehydratase							112.04	-1.38127	0.000792528	-1.31768	0.0116029	-1.31403	0.00504391	-1.45196	6.29154e-05	183	128	138	102	137	101	126	105	79	87	82	161	108	75	79	104	96	139	142	144	125	149	151	113	97	108	92	112	116	96	104	105	115
Bcin01g00600	NA							8.52	1.39185	0.481929	2.57576	0.0210411	1.71832	0.193534	1.65519	0.218849	11	5	4	1	8	9	9	7	12	6	13	8	6	5	14	11	9	12	10	9	5	4	1	7	9	8	6	17	8	15	5	6	8
Bcin01g00610	NA							1264.26	-1.1591	0.37627	1.09278	0.611655	1.03742	0.83997	1.25093	0.13476	2106	1257	1014	571	1413	704	1341	1344	877	969	1218	2028	1102	866	931	1640	1525	2007	2259	1655	1231	1095	845	1171	677	1144	1178	1244	1289	1428	1311	1072	1329
Bcin01g00620	NA							552.14	-1.19251	0.291734	1.27103	0.143952	1.13367	0.441208	1.23542	0.170544	845	552	437	237	535	299	484	640	447	508	536	967	519	401	400	751	679	792	823	664	541	472	351	443	288	413	561	634	676	628	625	505	615
Bcin01g00630	Mitochondrial substrate/solute carrier + Mitochondrial carrier domain							2380.13	1.11806	0.692675	3.26029	2.05274e-07	2.44867	2.74428e-05	1.337	0.211088	1488	982	1484	1138	1733	1587	1787	1789	2923	3406	3893	2224	2254	3005	3584	2033	1955	2473	2342	1170	962	1603	1684	1436	1526	1525	1567	4147	4532	4564	1437	2193	4612
Bcin01g00640	Glucose-methanol-choline oxidoreductase, N-terminal + Glucose-methanol-choline oxidoreductase, C-terminal + Pyridine nucleotide-disulphide oxidoreductase, FAD/NAD(P)-binding domain	AA3	Other			SignalP-noTM		167.94	1.29325	0.415442	5.04901	3.84095e-09	3.08656	1.49784e-05	1.76908	0.0365046	93	80	82	34	129	75	136	93	235	288	330	171	98	187	294	157	114	186	176	73	78	89	50	107	72	116	81	333	383	387	111	95	287
Bcin01g00650	Amidohydrolase 1 + Metal-dependent hydrolase, composite domain + Guanine deaminase + Metal-dependent hydrolase						UP	1008.03	3.14705	6.42484e-20	3.34963	5.05524e-19	3.57266	2.35529e-24	3.39638	1.26751e-22	366	357	437	200	1411	848	1594	1231	835	854	1032	2238	1049	797	948	1437	1161	1462	1784	288	350	472	296	1169	815	1360	1079	1185	1136	1210	1446	1021	1223
Bcin01g00660	Bcnte1, similar to yeast NTE1, Serine esterase; homolog of human neuropathy target esterase (NTE); Nte1p-mediated phosphatidylcholine turnover influences transcription factor Opi1p localization, affecting transcriptional regulation of phospholipid biosynthesis genes [Source:SGD;Acc:S000004524]							1056.74	1.0203	0.878664	1.17691	0.108433	-1.01677	0.893358	1.1088	0.292573	1566	1073	915	499	1280	1068	1203	1128	824	871	1041	1555	877	682	752	1220	1127	1490	1638	1231	1051	988	738	1060	1027	1027	988	1169	1159	1220	1005	853	1047
Bcin01g00670	Bcsui2, similar to yeast SUI2, Alpha subunit of the translation initiation factor eIF2; eIF2 is involved in identification of the start codon; phosphorylation of Ser51 is required for regulation of translation by inhibiting the exchange of GDP for GTP; protein abundance increases in response to DNA replication stress [Source:SGD;Acc:S000003767]							1934.12	-1.22519	0.0131039	-1.50316	1.05664e-06	-1.23799	0.00740636	-1.29146	0.00113349	2689	2242	2375	1730	2322	2372	2061	1976	1158	1163	1291	2964	2198	1214	1209	2004	1882	2479	2577	2113	2196	2565	2560	1924	2281	1759	1731	1643	1548	1514	1915	2139	1863
Bcin01g00680	NA							0.18	-1.19914	0.969233	1.23713	0.963352	4.31392	0.731386	-1.27899	0.95342	0	0	0	0	0	0	0	0	0	0	0	0	2	0	1	0	0	0	0	0	0	0	0	0	0	0	0	0	0	0	0	2	0
Bcin01g00690	NA							0.91	3.37059	0.420119	6.80219	0.161292	6.95958	0.127172	6.92589	0.120426	0	0	0	0	0	0	2	1	2	0	1	4	1	0	1	1	4	1	0	0	0	0	0	0	0	2	1	3	0	1	3	1	0
Bcin01g00700	NA							17.53	1.28076	0.485123	2.85799	0.000382899	2.12727	0.00876524	2.04911	0.0113219	15	6	11	6	16	7	23	11	14	16	35	34	16	17	14	24	22	22	29	12	6	12	9	13	7	20	10	20	21	41	22	16	26
Bcin01g00710	Bcaqp7, Aquaporin							347.26	1.8264	0.000224137	1.73388	0.00157863	1.60214	0.00387953	1.82387	0.000173589	333	169	213	146	556	239	477	568	231	292	358	644	279	234	252	437	326	582	643	262	166	230	216	461	230	407	498	328	389	420	416	271	359
Bcin01g00720	Zinc finger, RING-type + Protease-associated domain, PA + Zinc finger, RING-CH-type + Zinc finger, RING/FYVE/PHD-type					SignalP-noTM		1201.09	-1.01819	0.835124	-1.35379	5.96596e-06	-1.18345	0.00758113	-1.11111	0.10309	1670	1426	1303	821	1546	1435	1513	1473	660	762	857	1922	1240	636	760	1345	1146	1605	1819	1313	1397	1407	1215	1281	1380	1291	1291	936	1014	1005	1242	1207	976
Bcin01g00730	Vacuolar protein sorting-associated protein 62						DOWN	149.83	-24.4032	3.45495e-64	-33.4979	1.82659e-49	-16.924	2.41078e-52	-12.9601	1.0082e-47	685	688	430	473	24	24	38	25	10	16	15	56	59	11	18	46	58	51	68	538	674	464	700	20	23	32	22	14	21	18	36	57	17
Bcin01g00740	Thioredoxin-like fold							146.42	1.20247	0.086859	1.41323	0.00151349	1.62113	5.69959e-07	1.56591	2.2964e-06	121	113	102	81	141	147	152	151	120	117	114	288	198	100	114	177	158	244	256	95	111	110	120	117	141	130	132	170	156	134	186	193	153
Bcin01g00750	Rhamnose mutarotase + Dimeric alpha-beta barrel							1173.66	-1.46612	0.0121371	-2.47255	4.62572e-09	-2.10526	2.12847e-07	-2.0209	9.31532e-07	2167	2893	1317	1073	1422	1652	1476	1281	544	564	655	1708	1004	500	522	965	881	1271	1517	1703	2834	1422	1588	1178	1589	1259	1122	772	750	768	1104	977	767
Bcin01g00760	Uncharacterised protein family UPF0405 + P-loop containing nucleoside triphosphate hydrolase							216.46	1.30586	0.18499	2.87787	1.64218e-08	2.41664	4.9186e-07	2.05338	4.65338e-05	186	78	142	55	190	122	200	177	280	197	285	353	228	262	189	239	243	325	357	146	76	153	81	157	117	171	155	397	262	334	228	222	402
Bcin01g00770	Ribosomal protein L37e + Ribosomal protein L37ae/L37e + Zinc-binding ribosomal protein + Ribosomal protein L37e, conserved site							5581.07	-1.02598	0.878664	-1.61328	0.000108344	-1.59438	4.8216e-05	-1.96156	2.38051e-09	7710	6313	7688	6155	9241	8619	6866	8095	3328	3418	3849	5490	5383	3386	3292	3748	3794	5225	5933	6060	6185	8303	9107	7655	8288	5859	7092	4721	4548	4513	3548	5238	5197
Bcin01g00780	Domain of unknown function DUF221 + Protein of unknown function DUF3779, phosphate metabolism + Domain of unknown function DUF4463 + Calcium permeable stress-gated cation channel 1, N-terminal transmembrane domain							1210.95	1.26576	0.337739	2.28628	0.000246995	1.81001	0.00554928	3.07801	5.05205e-08	969	814	607	254	805	885	997	1044	1000	1061	1380	748	1148	886	1241	2157	2128	2666	2811	762	797	656	376	667	851	851	915	1419	1412	1618	483	1117	1360
Bcin01g00790	NA					SignalP-noTM	DOWN	74.99	-2.85997	0.00280423	-3.21986	0.00174025	-2.87787	0.00219471	-2.12285	0.0309248	58	65	349	73	62	42	77	57	40	35	30	89	61	21	40	81	68	89	105	46	64	377	108	51	40	66	50	57	47	35	58	59	32
Bcin01g00800	Bclcc8, Laccase	AA1	Other			SignalP-noTM	DOWN	56.01	-3.74769	0.00131637	-4.89056	0.000310122	-3.63008	0.00145698	-3.96687	0.000597563	43	40	363	55	48	39	35	44	14	25	26	42	48	31	21	36	39	43	50	34	39	392	81	40	38	30	39	20	33	30	27	47	48
Bcin01g00810	Bcqns1, similar to yeast QNS1, Glutamine-dependent NAD(+) synthetase; essential for the formation of NAD(+) from nicotinic acid adenine dinucleotide [Source:SGD;Acc:S000001116]							182.12	1.55833	0.000138297	-1.39474	0.0150858	1.08147	0.567816	1.35191	0.0103042	231	156	137	96	303	271	274	266	93	86	79	313	203	91	92	223	237	258	321	182	153	148	142	251	261	234	233	132	114	93	202	198	140
Bcin01g00820	Bcimp2, similar to yeast IMP2, Catalytic subunit of mitochondrial inner membrane peptidase complex; required for maturation of mitochondrial proteins of the intermembrane space; complex contains two catalytic subunits (Imp1p and Imp2p that differ in substrate specificity), and Som1p [Source:SGD;Acc:S000004638]							204.82	1.13997	0.210501	-1.13918	0.247798	-1.12662	0.25033	-1.32685	0.0032233	253	242	212	144	297	308	277	254	155	121	168	324	190	128	132	162	157	228	273	199	237	229	213	246	296	236	223	220	161	197	209	185	196
Bcin01g00830	Bcgdt1, similar to yeast GDT1, Protein of unknown function involved in calcium homeostasis; localizes to the cis- and medial-Golgi apparatus; GFP-fusion protein localizes to the vacuole; TMEM165, a human gene which causes Congenital Disorders of Glycosylation is orthologous and functionally complements the null allele; expression pattern and physical interactions suggest a possible role in riboso…					SignalP-noTM		1139.8	-1.3463	0.00163875	-1.94261	1.2237e-11	-1.5305	3.05604e-06	-1.52626	3.22568e-06	1947	1551	1215	1314	1423	1266	1303	1335	556	650	664	1511	1302	610	664	1135	1087	1422	1399	1530	1520	1312	1944	1179	1217	1112	1170	789	865	778	976	1267	936
Bcin01g00840	NA							389.66	-1.03097	0.806796	-1.33237	0.00442252	-1.21504	0.0391768	-1.07029	0.505068	547	545	368	244	539	391	514	473	248	212	289	605	363	219	240	449	426	520	580	430	534	397	361	447	376	439	414	352	282	339	391	353	336
Bcin01g00850	NA							234.62	1.3765	0.000266816	1.428	0.000168648	1.51152	1.50308e-06	1.48349	2.91602e-06	205	170	173	121	299	245	299	242	159	192	220	345	285	180	197	266	237	379	385	161	167	187	179	248	236	255	212	226	255	258	223	277	276
Bcin01g00860	NA							157.91	1.15829	0.262636	-1.69349	8.81828e-05	-1.22519	0.106416	-1.37173	0.00835817	200	194	153	146	230	256	229	237	86	75	85	267	176	84	78	146	138	179	183	157	190	165	216	191	246	195	208	122	100	100	173	171	129
Bcin01g00870	Major facilitator superfamily + Major facilitator superfamily domain							368.69	1.9172	1.52392e-06	1.21083	0.228628	1.42701	0.0110776	1.50212	0.0031475	352	252	278	143	611	343	717	617	193	260	275	577	324	239	305	411	323	520	697	277	247	300	212	506	330	612	541	274	346	322	373	315	367
Bcin01g00880	Bctum1, similar to yeast TUM1, Rhodanese domain sulfur transferase; accepts persulfite from Nfs1p and transfers it to Uba4p in the pathway for 2-thiolation of the wobble uridine base of tRNAs; also stimulates sulfur transfer by Nfs1p; may be mitochondrially localized [Source:SGD;Acc:S000005777]							830.19	1.20581	0.00541425	-1.04608	0.582859	1.06733	0.370282	1.01819	0.82758	1035	817	684	541	1160	1046	1090	1034	573	538	626	1453	923	487	544	832	763	1158	1218	813	800	739	800	961	1006	930	906	813	716	734	939	898	747
Bcin01g00890	Zinc finger, RING-type + Zinc finger, RING/FYVE/PHD-type + Anaphase-promoting complex subunit 11							246.63	1.04319	0.819446	-1.35566	0.0442505	-1.02172	0.908404	-1.22095	0.160292	299	255	231	229	348	279	324	321	141	145	169	557	292	127	139	227	199	289	373	235	250	249	339	288	268	276	281	200	193	198	360	284	195
Bcin01g00900	Alpha/beta hydrolase fold-1 + Alpha/Beta hydrolase fold					SignalP-noTM		84.01	-1.61776	0.00365714	-1.46307	0.0363376	-1.44593	0.0262095	-1.13524	0.471784	88	104	108	100	90	56	70	88	62	46	61	114	88	46	47	85	112	133	134	69	102	117	148	75	54	60	77	88	61	72	74	86	71
Bcin01g00910	NA							0.18	1.37554	0.953159	2.40994	0.852868	2.31498	0.851394	-1.27899	0.95342	0	0	0	0	0	1	0	0	0	0	1	2	0	0	0	0	0	0	0	0	0	0	0	0	1	0	0	0	0	1	1	0	0
Bcin01g00920	NA							448.28	1.90264	0.0044814	2.00973	0.00316023	1.56699	0.0476732	1.58118	0.0429322	378	145	421	157	517	872	520	495	418	393	496	570	354	293	432	407	475	687	629	297	142	455	232	428	839	444	434	593	523	582	368	344	450
Bcin01g00930	Bcfpr2, similar to yeast FPR2, Membrane-bound peptidyl-prolyl cis-trans isomerase (PPIase); binds to the drugs FK506 and rapamycin; expression pattern suggests possible involvement in ER protein trafficking; relocalizes from nucleus to vacuole upon DNA replication stress [Source:SGD;Acc:S000002927]					SignalP-noTM		3017.75	-1.22688	0.126805	-1.66902	7.89746e-05	-1.42603	0.0037933	-1.64148	3.82166e-05	4222	4326	3280	3340	3491	4765	3111	3363	1709	1861	1968	4331	3338	1747	1793	2616	2459	3339	3603	3318	4238	3542	4942	2892	4582	2655	2946	2425	2476	2307	2799	3248	2681
Bcin01g00940	NA							1235.66	-5.57511	1.32471e-11	-1.84293	0.0327879	-2.93834	2.95564e-05	-4.31392	9.16111e-09	3663	2376	2757	1818	582	490	688	468	752	1259	1436	958	333	605	1309	842	444	954	877	2879	2328	2977	2690	482	471	587	410	1067	1675	1684	619	324	929
Bcin01g00950	Bcaqp2, Aquaporin							20	-15.7688	2.06898e-16	-6.94031	1.4903e-08	-8.86426	2.07833e-12	-9.72029	3.34854e-14	104	64	47	55	6	4	4	6	8	6	9	25	4	5	0	8	6	13	8	82	63	51	81	5	4	3	5	11	8	11	16	4	8
Bcin01g00960	NA							36.09	-1.24487	0.390887	1.25006	0.37843	-1.42011	0.13889	-1.55294	0.0535561	46	39	36	37	36	43	25	47	32	33	56	34	19	34	21	31	26	39	35	36	38	39	55	30	41	21	41	45	44	66	22	18	52
Bcin01g00970	Zn(2)-C6 fungal-type DNA-binding domain + Protein of unknown function DUF3468							1585.72	-1.57789	0.000276455	-1.43893	0.00675066	-1.52203	0.000700449	-1.65519	3.83301e-05	2426	2594	1428	1914	1763	1098	1765	1786	1023	1176	1347	2095	1473	1019	1031	1483	1345	1643	2073	1907	2541	1542	2832	1461	1056	1506	1565	1451	1565	1579	1354	1433	1564
Bcin01g00980	Ribosomal protein S5 + Ribosomal protein S5, C-terminal + Ribosomal protein S5, eukaryotic/archaeal + Ribosomal protein S5, N-terminal + Double-stranded RNA-binding domain + Ribosomal protein S5 domain 2-type fold, subgroup + Ribosomal protein S5, N-terminal, conserved site + Ribosomal protein S5 domain 2-type fold							3707.44	-1.18263	0.30442	-1.45599	0.015385	-1.44894	0.0102671	-1.70764	0.000151061	4077	4295	5567	4021	5387	4666	4169	4413	2538	2431	2681	3691	4176	2453	2255	2917	2951	3769	4320	3204	4208	6012	5949	4463	4487	3557	3866	3601	3235	3143	2385	4063	3765
Bcin01g00990	NA							46.89	1.5252	0.0465558	1.46612	0.0947085	1.92519	0.000956991	1.64148	0.0133099	49	22	31	20	70	35	57	55	40	21	44	97	45	48	43	55	39	87	72	39	22	33	30	58	34	49	48	57	28	52	63	44	74
Bcin01g01000	NA							136.56	1.00417	0.980506	-1.00905	0.963352	-1.14235	0.322392	-1.10496	0.460262	215	155	132	71	185	127	174	174	102	103	124	201	111	71	112	120	134	165	226	169	152	143	105	153	122	148	152	145	137	145	130	108	109
Bcin01g01010	Cytochrome P450 + Cytochrome P450, E-class, group IV + Cytochrome P450, conserved site							147.9	-1.38799	0.00295556	-1.38896	0.00688053	-1.09202	0.464872	-1.21926	0.0711825	218	206	122	136	142	133	162	141	95	94	103	285	155	93	115	145	153	183	230	171	202	132	201	118	128	138	124	135	125	121	184	151	143
Bcin01g01020	NA							3.28	1.20247	0.823009	1.08824	0.931581	2.30537	0.159963	2.47942	0.111659	4	1	2	1	2	5	1	3	4	1	0	9	5	1	4	4	5	6	10	3	1	2	1	2	5	1	3	6	1	0	6	5	2
Bcin01g01030	NA							12.09	1.13682	0.772651	1.50004	0.292727	1.17121	0.698083	1.30767	0.461947	16	6	10	7	13	5	21	13	4	13	18	15	8	13	8	18	14	15	16	13	6	11	10	11	5	18	11	6	17	21	10	8	20
Bcin01g01040	Bcutp4, similar to yeast UTP4, Subunit of U3-containing 90S preribosome and SSU processome complexes; involved in production of 18S rRNA and assembly of small ribosomal subunit; member of t-Utp subcomplex involved with transcription of 35S rRNA transcript; Small Subunit processome is also known as SSU processome [Source:SGD;Acc:S000002732]							678.06	1.48041	0.0275772	2.19466	1.01929e-05	2.38337	1.25953e-07	2.34242	2.19534e-07	514	221	530	176	723	437	677	636	584	571	689	1300	744	625	676	958	844	1214	1160	404	217	572	260	599	420	578	557	829	760	808	840	724	959
Bcin01g01050	Ankyrin repeat-containing domain							78.47	-1.49796	0.0143648	1.55079	0.00730719	1.24315	0.17836	-1.06585	0.729545	97	70	65	55	47	46	63	69	74	82	110	118	67	73	87	77	78	94	89	76	69	70	81	39	44	54	60	105	109	129	76	65	112
Bcin01g01060	NA							0.4	3.33572	0.524103	2.40994	0.660916	2.85205	0.565899	2.25949	0.665878	0	0	0	0	1	0	1	1	0	0	1	0	2	0	0	1	1	0	0	0	0	0	0	1	0	1	1	0	0	1	0	2	0
Bcin01g01070	Cation transporter						UP	442.44	2.00555	0.000700099	2.47426	2.24231e-05	2.85799	9.42691e-08	2.75872	2.46559e-07	276	104	291	114	572	274	485	522	432	324	380	1023	430	387	442	612	479	862	789	217	102	314	169	474	263	414	457	613	431	446	661	418	594
Bcin01g01080	Bcpng1, similar to yeast PNG1, Conserved peptide N-glycanase; required for deglycosylation of misfolded glycoproteins during proteasome-dependent degradation; localizes to the cytoplasm and nucleus; activity is enhanced by interaction with Rad23p [Source:SGD;Acc:S000006017]							1178.02	1.03814	0.712573	1.32869	0.000643939	1.45498	8.28246e-07	1.17691	0.0419028	1121	1047	907	723	1267	993	1297	1129	850	996	1198	2460	1235	876	1147	1281	1100	1597	1754	881	1026	980	1070	1050	955	1107	989	1206	1325	1405	1590	1202	1345
Bcin01g01090	Glucose/ribitol dehydrogenase + NAD(P)-binding domain							142.4	1.089	0.593722	1.92119	8.04643e-07	1.65864	4.86985e-05	1.59218	0.000164455	135	118	63	74	150	95	142	111	119	147	179	275	138	114	126	170	143	230	244	106	116	68	109	124	91	121	97	169	196	210	178	134	175
Bcin01g01100	Bcndi1, Internal NADH dehydrogenase							299.9	-1.01326	0.941609	1.48349	0.00122353	1.29325	0.027781	1.12117	0.360837	351	215	267	174	281	222	345	317	256	287	344	489	263	235	292	319	273	428	405	276	211	288	257	233	213	294	278	363	382	403	316	256	361
Bcin01g01110	NA							117.51	-1.22944	0.0437156	-1.51992	0.000199575	-1.49381	6.00547e-05	-1.60659	8.73138e-07	175	165	154	105	158	145	135	135	70	79	86	144	116	75	69	110	93	116	155	138	162	166	155	131	139	115	118	99	105	101	93	113	115
Bcin01g01120	Mitochondrial outer membrane transport complex, Sam37/metaxin + Metaxin, glutathione S-transferase domain							409.43	1.34443	0.0330168	2.12285	4.02467e-08	1.85961	1.29291e-06	1.21419	0.162829	338	297	248	192	397	540	390	354	450	424	479	577	567	366	415	366	387	446	434	266	291	268	284	329	519	333	310	638	564	562	373	552	562
Bcin01g01130	NA							51.77	-2.13465	0.0064055	1.58118	0.113015	-1.11806	0.728462	-1.68529	0.0567908	129	41	40	34	29	24	41	33	56	73	89	67	21	49	55	43	29	46	56	101	40	43	50	24	23	35	29	79	97	104	43	20	75
Bcin01g01140	Uncharacterised protein family UPF0183							1061.32	1.30677	0.000538503	1.05629	0.559298	1.17283	0.0432867	1.17936	0.0351855	1061	948	1000	580	1425	1307	1506	1270	695	717	846	1690	1281	670	689	1113	1172	1382	1697	834	929	1080	858	1181	1257	1285	1113	986	954	992	1092	1246	1028
Bcin01g01150	Kinesin motor domain + Kinesin motor domain, conserved site + Kinesin-associated microtubule-binding domain + P-loop containing nucleoside triphosphate hydrolase							674.36	1.09885	0.476439	-1.40347	0.00493969	-1.14314	0.262586	-1.23114	0.0699746	813	903	780	404	1040	867	910	898	451	334	428	964	767	431	401	647	690	781	811	639	885	842	598	862	834	777	787	640	444	502	623	746	662
Bcin01g01160	Zinc finger, ZZ-type + EF-hand domain + EF-hand domain pair + EF-Hand 1, calcium-binding site							302.42	-1.16635	0.0639761	-1.75321	1.42329e-10	-1.59549	2.4745e-09	-1.48761	2.07027e-07	527	445	344	258	427	383	392	367	178	163	187	439	261	154	159	306	250	342	435	414	436	372	382	354	368	334	322	253	217	219	284	254	236
Bcin01g01170	NA							62.06	1.07177	0.711744	1.00765	0.969679	1.04899	0.794469	1.16231	0.333478	75	67	50	37	71	55	91	70	47	41	48	93	55	42	50	65	53	94	129	59	66	54	55	59	53	78	61	67	55	56	60	54	64
Bcin01g01180	Aminoacyl-tRNA synthetase, class I, conserved site + Aminoacyl-tRNA synthetase, class Ia + Isoleucine-tRNA ligase + Valyl/Leucyl/Isoleucyl-tRNA synthetase, editing domain + Aminoacyl-tRNA synthetase, class 1a, anticodon-binding + Methionyl/Valyl/Leucyl/Isoleucyl-tRNA synthetase, anticodon-binding + Rossmann-like alpha/beta/alpha sandwich fold							653.33	-1.41323	1.13664e-08	-1.58447	7.68981e-12	-1.40056	3.66299e-08	-1.37554	1.1861e-07	1188	897	759	531	714	643	739	667	374	425	449	838	678	411	446	620	641	860	953	934	879	820	786	591	618	631	584	531	566	526	542	660	631
Bcin01g01190	Bcap3, Aspartic proteinase				MER0045707	SignalP-noTM		2331.52	-1.91189	6.55508e-09	-2.40661	1.83851e-13	-2.19923	9.13346e-13	-2.31338	2.2672e-14	5295	4054	4091	2516	2404	2672	2305	2264	1156	1254	1503	2011	2409	1138	1438	1750	2028	2213	2609	4162	3972	4418	3723	1992	2569	1967	1984	1640	1669	1762	1300	2344	1747
Bcin01g01200	NA							180.17	-1.47325	0.000973235	-2.07916	1.63278e-08	-1.42504	0.00253149	-1.31221	0.0199251	318	261	185	187	192	175	192	199	82	94	96	335	201	82	98	198	179	254	292	250	256	200	277	159	168	164	174	116	125	113	216	196	126
Bcin01g01210	Target SNARE coiled-coil domain + Syntaxin, N-terminal domain + t-SNARE							1284.92	-2.20993	7.96439e-09	-2.46058	1.06636e-09	-2.00277	4.33306e-07	-1.967	8.20172e-07	2703	2353	1523	1864	1076	1253	1101	1097	548	712	824	1540	1564	516	782	1175	1264	1477	1554	2124	2305	1645	2758	891	1205	939	961	777	947	966	995	1522	792
Bcin01g01220	Ankyrin repeat + NACHT nucleoside triphosphatase + Domain of unknown function DUF676, lipase-like + Ankyrin repeat-containing domain + P-loop containing nucleoside triphosphate hydrolase + Alpha/Beta hydrolase fold						DOWN	217.11	-3.02304	4.20135e-22	-3.41527	2.42479e-21	-3.55291	2.1721e-27	-3.31498	9.17209e-26	711	464	342	371	194	199	156	176	107	99	120	184	149	88	105	134	179	200	198	559	455	369	549	161	191	133	154	152	132	141	119	145	135
Bcin01g01230	Bctrm1, similar to yeast TRM1, tRNA methyltransferase; two forms of protein are made by alternative translation starts; localizes to both nucleus and mitochondrion to produce modified base N2,N2-dimethylguanosine in tRNAs in both compartments; nuclear Trm1p is evenly distributed around inner membrane in WT, but mislocalizes as puncta near ER-nucleus junctions in spindle pole body (SPB) mutants; b…							206.81	1.27544	0.0404932	1.31585	0.0273765	1.43694	0.00124062	1.47836	0.000379011	205	131	163	116	296	168	244	221	153	145	185	346	191	170	177	268	217	316	356	161	128	176	172	245	162	208	194	217	193	217	224	186	261
Bcin01g01240	NA					SignalP-noTM		22.12	-5.48313	3.5422e-10	-7.38706	4.06089e-09	-5.46416	1.09573e-09	-5.36657	3.02571e-10	74	54	34	73	16	6	19	12	3	6	11	15	14	6	10	13	12	13	20	58	53	37	108	13	6	16	11	4	8	13	10	14	9
Bcin01g01250	NA					SignalP-TM		2.14	-5.44148	0.0944006	-1.85446	0.512415	1.12662	0.890154	1.57571	0.50222	2	0	5	2	2	0	0	0	0	1	2	5	4	1	1	5	5	4	4	2	0	5	3	2	0	0	0	0	1	2	3	4	2
Bcin01g01260	ThiJ/PfpI + Class I glutamine amidotransferase-like							18.31	3.29208	0.00730413	4.62034	0.000707476	3.28524	0.00650927	4.26634	0.000597563	6	6	8	2	11	41	13	17	19	18	23	8	11	18	24	20	32	29	36	5	6	9	3	9	39	11	15	27	24	27	5	11	28
Bcin01g01270	NA							24.17	1.02243	0.947728	1.54864	0.0620591	1.23285	0.374785	1.03025	0.917244	25	20	17	19	27	24	30	17	23	27	25	47	26	20	11	30	24	28	23	20	20	18	28	22	23	26	15	33	36	29	30	25	31
Bcin01g01280	Domain of unknown function DUF676, lipase-like + Alpha/Beta hydrolase fold							481.83	1.07624	0.530753	-1.11034	0.364014	1.03383	0.786533	1.08673	0.438636	650	508	470	242	696	420	637	571	295	310	375	743	550	299	334	506	486	734	813	511	498	508	358	577	404	544	500	419	412	440	480	535	459
Bcin01g01290	Zinc finger, C6HC-type + Zinc finger, RING/FYVE/PHD-type + Zinc finger, RING-type, conserved site + E3 ubiquitin ligase RBR family							1365.82	-1.11806	0.33307	-1.17283	0.159215	-1.15749	0.168517	-1.14949	0.191235	2359	1577	1385	797	1847	1126	1733	1537	830	1030	1144	2079	1221	856	1007	1399	1256	1865	2026	1854	1545	1496	1179	1530	1083	1479	1347	1178	1371	1341	1343	1188	1314
Bcin01g01300	Glucose/ribitol dehydrogenase + NAD(P)-binding domain + Short-chain dehydrogenase/reductase, conserved site						DOWN	820.62	-2.12138	2.17152e-13	-2.36199	1.43825e-14	-2.14355	1.04317e-13	-2.47255	4.96301e-19	1726	1519	1246	1134	772	878	701	780	438	456	541	1211	831	348	427	659	604	851	786	1357	1488	1346	1678	640	844	598	683	621	607	634	783	809	534
Bcin01g01310	Beta-lactamase-related + Beta-lactamase/transpeptidase-like				MER1011334			7.73	1.56917	0.354669	1.70055	0.280712	1.58118	0.324227	1.03886	0.951856	4	5	12	1	6	16	7	11	9	8	5	16	9	8	3	5	8	4	12	3	5	13	1	5	15	6	10	13	11	6	10	9	12
Bcin01g01320	Sugar/inositol transporter + General substrate transporter + Sugar transporter, conserved site + Major facilitator superfamily domain							52.69	-1.09051	0.660519	-1.23456	0.268559	-1.09733	0.615531	1.05922	0.75474	83	60	43	35	79	37	65	55	33	31	41	90	50	26	39	70	48	80	96	65	59	46	52	65	36	55	48	47	41	48	58	49	40
Bcin01g01330	NA					SignalP-noTM		7.36	-1.34164	0.594233	-4.35297	0.0107794	-10.4324	8.56521e-05	-27.5313	6.89114e-06	29	19	5	14	12	28	5	11	3	2	4	1	1	1	3	2	0	0	1	23	19	5	21	10	27	4	10	4	3	5	1	1	2
Bcin01g01340	Tannase/feruloyl esterase + Alpha/Beta hydrolase fold							4.23	4.2693	0.0394542	6.229	0.00800926	4.6654	0.0240836	5.00025	0.0157314	1	2	1	0	6	2	5	7	2	3	10	5	4	3	6	7	4	9	5	1	2	1	0	5	2	4	6	3	4	12	3	4	5
Bcin01g01350	NAD(P)-binding domain							55.17	1.42504	0.229116	-1.1599	0.660414	-1.1487	0.66317	-1.26576	0.425859	64	28	85	35	73	152	62	64	38	38	33	57	56	28	42	46	53	50	63	50	27	92	52	60	146	53	56	54	51	39	37	54	43
Bcin01g01360	NA						UP	307.61	103.824	2.95354e-38	138.045	4.32338e-41	156.281	3.05109e-45	148.056	2.23755e-44	1	0	10	0	312	298	371	367	322	282	297	447	698	266	289	391	569	498	580	1	0	11	0	258	287	317	322	457	375	348	289	679	408
Bcin01g01370	Major facilitator superfamily + Major facilitator superfamily domain							39.6	23.5067	1.70602e-11	30.5056	6.09658e-13	35.6295	1.2644e-14	39.0432	1.93437e-15	1	1	4	0	41	44	50	30	36	39	33	74	90	26	30	68	75	68	80	1	1	4	0	34	42	43	26	51	52	39	48	88	40
Bcin01g01380	HpcH/HpaI aldolase/citrate lyase domain + Pyruvate/Phosphoenolpyruvate kinase-like domain							131.67	1.15669	0.634676	-1.12506	0.704568	1.34817	0.250973	-1.13053	0.668766	140	116	167	61	145	217	159	124	92	77	83	189	316	88	72	105	147	143	132	110	114	180	90	120	209	136	109	131	102	97	122	307	135
Bcin01g01390	Zn(2)-C6 fungal-type DNA-binding domain + Transcription factor domain, fungi							662.75	-1.08975	0.173692	-1.16151	0.0197603	-1.3435	2.70553e-07	-1.2605	4.25264e-05	991	848	665	501	857	664	858	842	447	522	559	932	559	368	409	639	601	803	967	779	831	718	741	710	639	732	738	634	695	655	602	544	565
Bcin01g01400	Alpha/beta hydrolase fold-1 + Alpha/Beta hydrolase fold							274.31	1.52838	0.00722314	1.43794	0.030997	1.63694	0.00127414	1.54649	0.00445189	217	137	249	132	340	389	289	309	173	232	233	444	396	194	203	287	381	370	399	171	134	269	195	282	374	247	271	245	309	273	287	385	298
Bcin01g01410	Bcaat2, similar to yeast AAT2, Cytosolic aspartate aminotransferase involved in nitrogen metabolism; localizes to peroxisomes in oleate-grown cells [Source:SGD;Acc:S000004017]							286.13	1.52098	0.0216731	1.48865	0.0378876	1.54756	0.0136108	1.36037	0.0907988	213	165	323	103	354	393	333	352	181	266	270	427	429	189	215	291	326	372	387	167	162	349	152	293	378	284	308	257	354	317	276	417	290
Bcin01g01420	Ribonuclease E inhibitor RraA/Dimethylmenaquinone methyltransferase							497.01	1.06955	0.839158	-1.47631	0.144705	1.00347	0.996321	-1.11574	0.697869	479	505	727	306	600	907	444	580	231	276	321	574	961	277	274	462	650	542	615	376	495	785	453	497	872	379	508	328	367	376	371	935	425
Bcin01g01430	Major facilitator superfamily + Major facilitator superfamily domain							31.34	1.72548	0.066309	2.41831	0.00278014	2.51403	0.000733123	2.95878	4.10194e-05	11	14	24	8	34	30	23	30	24	31	28	47	67	13	23	37	57	50	72	9	14	26	12	28	29	20	26	34	41	33	30	65	20
Bcin01g01440	Taurine catabolism dioxygenase TauD/TfdA							11.81	1.46104	0.494196	1.40056	0.554179	-1.10114	0.880219	-1.00069	0.998837	10	19	7	5	32	15	9	14	8	2	25	24	3	4	9	15	7	6	24	8	19	8	7	27	14	8	12	11	3	29	16	3	6
Bcin01g01450	BcatrO, ABC transporter BcatrO							36.38	1.68063	0.011169	1.96837	0.00149479	1.63807	0.0156265	1.47529	0.05769	30	18	33	12	49	50	41	42	24	39	46	64	45	22	25	39	48	36	47	24	18	36	18	41	48	35	37	34	52	54	41	44	34
Bcin01g01460	Immunoglobulin-like domain						UP	61.28	2.99592	3.04628e-08	2.56507	1.54961e-05	3.78685	8.17913e-12	2.98349	2.4213e-08	19	17	33	18	72	98	72	68	39	43	54	116	120	51	54	73	81	75	104	15	17	36	27	60	94	61	60	55	57	63	75	117	78
Bcin01g01470	NA					SignalP-noTM		1.56	-1.18921	0.888072	1.65864	0.607492	1.24401	0.835773	1.55186	0.626759	1	2	1	1	0	0	2	3	1	2	2	5	1	0	1	0	3	5	2	1	2	1	1	0	0	2	3	1	3	2	3	1	0
Bcin01g01480	NA					SignalP-noTM	DOWN	257.87	-3.09084	1.02209e-12	-2.27995	2.08002e-06	-2.45717	1.69483e-08	-2.68701	3.85512e-10	685	599	230	433	201	156	204	183	165	150	195	278	192	150	161	175	219	238	287	538	587	248	641	167	150	174	160	234	200	229	180	187	230
Bcin01g01490	Cytochrome P450 + Cytochrome P450, E-class, group I							475.45	1.2781	0.00331767	1.16635	0.0960737	1.24143	0.00927418	1.17365	0.0573933	528	395	396	265	632	552	567	612	329	373	390	785	597	317	309	494	574	595	652	415	387	428	392	524	531	484	536	467	496	457	507	581	487
Bcin01g01500	Bcbna4, similar to yeast BNA4, Kynurenine 3-mono oxygenase; required for the de novo biosynthesis of NAD from tryptophan via kynurenine; expression regulated by Hst1p; putative therapeutic target for Huntington disease [Source:SGD;Acc:S000000194]							447.89	-1.4651	2.94777e-05	-1.07998	0.484073	-1.02456	0.83457	-1.3113	0.00293806	734	454	493	345	404	441	381	374	339	382	381	767	495	352	358	402	461	554	500	577	445	532	510	335	424	325	328	481	508	447	496	482	540
Bcin01g01510	Peptidase M24, structural domain + Peptidase M24, methionine aminopeptidase + Peptidase M24A, methionine aminopeptidase, subfamily 1 + MYND-like zinc finger, mRNA-binding				MER0141199			1194.36	-1.09733	0.334741	1.04826	0.649424	1.16716	0.0738477	-1.07773	0.417694	1449	957	1312	841	1223	1276	1180	1218	928	906	1024	2143	1394	954	942	1145	1173	1480	1585	1139	938	1417	1244	1013	1227	1007	1067	1317	1206	1201	1385	1356	1464
Bcin01g01520	Cornichon + Cornichon, conserved site							1659.19	1.11034	0.262544	-1.06437	0.53541	-1.0196	0.85665	-1.14314	0.124276	1908	1728	1388	1396	2160	2341	2002	1991	1109	1174	1381	2547	1665	1114	1171	1612	1391	2023	2265	1500	1693	1499	2065	1789	2251	1708	1744	1573	1562	1619	1646	1620	1710
Bcin01g01530	Bccdc40, similar to yeast CDC40, Pre-mRNA splicing factor; important for catalytic step II of pre-mRNA splicing and plays a role in cell cycle progression; required for DNA synthesis during mitosis and meiosis; has WD repeats [Source:SGD;Acc:S000002772]							326.23	-1.12584	0.0900866	-1.58447	5.26049e-10	-1.38032	1.00752e-06	-1.4025	1.15585e-07	528	425	368	272	412	431	412	394	174	187	235	470	301	182	217	325	275	395	439	415	416	397	402	341	414	352	345	247	249	276	304	293	279
Bcin01g01540	NA					SignalP-noTM		86.17	-2.15099	0.0100785	2.04627	0.0179727	1.19665	0.581586	-1.33515	0.349977	235	59	39	29	36	44	53	42	108	133	152	100	100	73	89	54	81	81	86	185	58	42	43	30	42	45	37	153	177	178	65	97	112
Bcin01g01550	NA						DOWN	1161.36	-14.133	3.0156e-23	-38.3193	4.98443e-36	-39.1245	6.83703e-43	-50.985	2.80725e-49	12849	4121	1637	2385	436	216	548	386	97	90	105	194	104	85	100	91	63	150	182	10099	4037	1768	3529	361	208	468	338	138	120	123	125	101	130
Bcin01g01560	NA							20.97	3.01676	0.00618189	6.54322	1.95532e-06	5.37401	8.31809e-06	4.48466	7.11717e-05	10	5	1	5	18	9	28	19	26	20	35	73	9	21	18	22	18	45	35	8	5	1	7	15	9	24	17	37	27	41	47	9	32
Bcin01g01570	Protein of unknown function DUF3712						UP	18970.8	2.64085	1.33489e-12	2.47255	9.7268e-10	2.98763	7.5708e-16	2.92006	3.11747e-15	7554	8702	6390	6925	25356	20854	27515	21615	13072	14452	17769	51472	21463	11914	15703	28084	18963	31743	35435	5937	8525	6901	10246	21006	20054	23479	18937	18545	19230	20833	33262	20883	18286
Bcin01g01580	Trypsin-like cysteine/serine peptidase domain							322.71	2.16445	1.26039e-05	1.14235	0.542165	1.83401	0.000633845	1.76663	0.0013624	163	190	217	176	507	528	488	454	189	163	175	863	304	210	210	396	267	495	625	128	186	234	260	420	508	416	398	268	217	205	558	296	322
Bcin01g01590	NA							16297.3	-1.77769	4.62133e-06	-1.85318	3.80081e-06	-1.34257	0.0222582	-1.66671	4.18214e-05	31999	20661	21111	17102	14104	17577	14610	13167	9047	9404	10662	24446	24647	10220	10100	14688	16924	17469	18835	25150	20242	22799	25303	11684	16903	12467	11536	12835	12513	12500	15797	23981	15686
Bcin01g01600	Zn(2)-C6 fungal-type DNA-binding domain							183.62	1.09278	0.566139	1.26576	0.0936336	1.30134	0.0405837	1.42899	0.00387581	190	160	133	106	198	159	208	191	124	131	191	406	160	116	132	264	173	304	331	149	157	144	157	164	153	177	167	176	174	224	262	156	178
Bcin01g01610	Glucose/ribitol dehydrogenase + NAD(P)-binding domain							67.59	1.20497	0.477348	1.26488	0.366829	1.46612	0.0944845	1.60659	0.0323111	55	62	39	42	79	51	92	64	45	52	54	190	43	43	49	94	54	118	153	43	61	42	62	65	49	79	56	64	69	63	123	42	66
Bcin01g01620	NA							4526.85	1.06733	0.872679	-1.17283	0.647974	1.08598	0.818089	1.2861	0.421687	4453	4579	3458	3525	4613	6008	5649	4174	1911	2862	3676	15459	2283	1598	2659	7177	3038	7601	9597	3500	4486	3735	5215	3822	5778	4820	3657	2711	3808	4310	9990	2221	2453
Bcin01g01630	Cytochrome P450 + Cytochrome P450, E-class, group I							1208.81	1.29504	0.0552678	1.06069	0.713323	1.00278	0.994491	-1.04247	0.789602	1618	1374	809	712	1851	1635	1666	1554	816	826	1161	2431	971	629	765	1267	966	1447	1713	1272	1346	874	1053	1533	1572	1422	1361	1158	1099	1361	1571	945	965
Bcin01g01640	Major facilitator superfamily + Major facilitator superfamily domain							41.25	2.94445	2.52089e-05	4.44443	1.45084e-08	3.33572	1.86358e-06	4.95539	3.80633e-11	19	8	10	12	41	22	59	49	46	30	54	90	43	21	23	86	57	67	96	15	8	11	18	34	21	50	43	65	40	63	58	42	32
Bcin01g01650	NA						UP	60.8	7.13543	8.00391e-14	11.3294	2.93762e-19	11.7778	1.10722e-21	11.8105	5.03788e-22	11	5	5	7	64	31	63	78	54	61	74	180	61	47	63	109	72	118	119	9	5	5	10	53	30	54	68	77	81	87	116	59	72
Bcin01g01660	NA							0.65	1.37841	0.867539	4.16986	0.304985	1.02527	0.996321	3.21095	0.380163	0	1	0	0	0	0	1	1	1	2	0	0	0	0	1	0	2	2	1	0	1	0	0	0	0	1	1	1	3	0	0	0	0
Bcin01g01670	NA							10.54	2.0691	0.0577581	1.87514	0.129971	1.67018	0.194131	-1.06881	0.896182	12	8	5	3	17	17	15	17	12	11	7	14	3	9	17	5	4	13	11	9	8	5	4	14	16	13	15	17	15	8	9	3	14
Bcin01g01680	Zn(2)-C6 fungal-type DNA-binding domain							725.29	1.92519	3.09646e-06	1.54221	0.00481509	2.11844	5.38267e-08	2.74537	1.00661e-13	563	447	273	246	956	525	1067	867	371	506	497	1493	988	421	490	1170	1094	1446	1467	443	438	295	364	792	505	910	760	526	673	583	965	961	646
Bcin01g01690	Zinc finger, C2H2 + Zinc finger, RING/FYVE/PHD-type + Zinc finger, C2H2-like + Zinc finger, double-stranded RNA binding						UP	113.7	2.06337	1.10705e-05	3.5801	3.97873e-14	3.35893	1.23227e-14	2.45037	1.84102e-08	30	42	71	33	128	94	112	106	115	136	134	253	163	103	104	111	134	154	160	24	41	77	49	106	90	96	93	163	181	157	163	159	158
Bcin01g01700	Bcsac1, similar to yeast SAC1, Phosphatidylinositol phosphate (PtdInsP) phosphatase; involved in hydrolysis of PtdIns[4]P in the early and medial Golgi; regulated by interaction with Vps74p; ER localized transmembrane protein which cycles through the Golgi; involved in protein trafficking and processing, secretion, and cell wall maintenance; regulates sphingolipid biosynthesis through the modulat…							1199.42	-1.12975	0.349281	-2.1155	2.79698e-10	-1.457	0.000799028	-1.34164	0.009828	1850	1568	1416	1144	1625	1526	1463	1638	554	537	598	1887	1436	526	588	1170	1256	1500	1759	1454	1536	1529	1693	1346	1467	1248	1435	786	715	701	1219	1397	807
Bcin01g01710	Small GTPase superfamily + Small GTP-binding protein domain + P-loop containing nucleoside triphosphate hydrolase							3295.66	-1.1088	0.248503	-1.2781	0.00397494	-1.22859	0.0100944	-1.41519	7.68704e-06	4515	4003	3405	3024	3810	4405	3885	3858	2104	2325	2628	4372	3670	2067	2242	2964	2903	3702	3946	3549	3922	3677	4474	3156	4236	3315	3380	2985	3094	3081	2825	3571	3173
Bcin01g01720	Bcmic60, similar to yeast MIC60, Component of the MICOS complex; MICOS (formerly MINOS or MitOS) is a mitochondrial inner membrane complex that extends into the intermembrane space and has a role in the maintenance of crista junctions, inner membrane architecture, and formation of contact sites to the outer membrane; Mic60p is also involved in import of intermembrane space (IMS) proteins, probabl…							1405.78	-1.20414	0.0859607	1.04899	0.707373	-1.08298	0.480604	-1.21167	0.0641895	1927	1461	1709	893	1489	1304	1509	1487	1147	1150	1410	1729	1252	1153	1110	1401	1273	1662	1856	1515	1431	1846	1321	1234	1254	1288	1303	1627	1530	1653	1117	1218	1770
Bcin01g01730	F-box domain							121.86	1.05336	0.735871	1.21419	0.145758	-1.03526	0.821602	-1.3491	0.0133858	137	138	117	86	176	169	123	124	99	110	139	167	130	79	89	88	102	119	142	108	135	126	127	146	163	105	109	140	146	163	108	126	121
Bcin01g01740	ABC transporter-like + AAA+ ATPase domain + ABC transporter, conserved site + P-loop containing nucleoside triphosphate hydrolase + ABC-transporter extension domain							236.54	-1.43594	0.0120993	-2.23457	1.02924e-07	-1.82513	1.3853e-05	-1.81504	1.33173e-05	432	349	391	224	263	371	214	278	126	127	115	303	232	113	135	179	235	282	272	340	342	422	331	218	357	183	244	179	169	135	196	226	173
Bcin01g01750	NA							0.07	-1.19914	0.969233	2.40994	0.853874	1.02385	0.996321	-1.27899	0.95342	0	0	0	0	0	0	0	0	0	1	0	0	0	0	0	0	0	0	0	0	0	0	0	0	0	0	0	0	1	0	0	0	0
Bcin01g01760	Glycoside hydrolase, chitinase active site + Glycoside hydrolase, catalytic domain + Glycoside hydrolase superfamily	GH18	FCWE	Chitin		SignalP-noTM	DOWN	2306.55	-8.43858	9.20046e-23	-6.1603	1.53989e-14	-4.59479	3.69627e-12	-4.18724	7.39578e-11	8260	9165	4940	3394	951	937	888	702	829	749	829	1233	2769	683	772	1594	2081	1851	1852	6492	8979	5335	5022	788	901	758	615	1176	997	972	797	2694	1048
Bcin01g01770	NA							551.46	-1.06511	0.548823	-1.00417	0.972386	-1.04102	0.698265	-1.08448	0.394425	666	682	455	415	660	540	651	607	361	433	532	913	503	348	420	576	462	723	867	523	668	491	614	547	519	556	532	512	576	624	590	489	534
Bcin01g01780	DNA-directed RNA polymerase III, subunit Rpc31							316.03	1.52838	5.46564e-05	1.73027	8.48994e-07	1.57899	1.1144e-05	1.45297	0.000331838	278	159	233	171	392	345	409	378	266	288	319	567	279	245	264	359	291	440	478	219	156	252	253	325	332	349	331	377	383	374	366	271	376
Bcin01g01790	FAD-linked oxidase, C-terminal + FAD linked oxidase, N-terminal + FAD-linked oxidase-like, C-terminal + FAD-binding, type 2 + FAD-binding, type 2, subdomain 1 + CO dehydrogenase flavoprotein-like, FAD-binding, subdomain 2 + Vanillyl-alcohol oxidase, C-terminal subdomain 2						UP	5974.91	8.12856	5.47961e-53	15.1579	2.35823e-76	14.601	1.52034e-86	10.9891	2.55744e-69	695	513	909	291	5677	5588	5624	5868	6676	6792	8102	13256	10560	5564	6122	7720	7877	8513	8556	546	503	982	431	4703	5374	4799	5141	9471	9038	9499	8566	10275	8540
Bcin01g01800	Ribosomal protein S4e + RNA-binding S4 domain + Ribosomal protein S4e, N-terminal + Ribosomal protein S4e, central region + Ribosomal protein S4e, N-terminal, conserved site + 40S ribosomal protein S4, C-terminal domain							7899.47	1.21672	0.0988619	1.03025	0.841558	1.06733	0.610579	-1.04899	0.714623	7015	6687	8068	6210	11643	10260	9322	10241	5529	5820	6450	10471	9124	5753	5351	7561	7598	9363	10472	5514	6551	8713	9188	9645	9866	7955	8972	7844	7744	7562	6767	8878	8830
Bcin01g01810	RNA-dependent RNA polymerase, eukaryotic-type							1748.72	1.25527	0.0330542	1.9602	1.50933e-10	1.66094	2.51006e-07	1.67018	1.72124e-07	1452	1295	1034	799	1870	1086	1947	1889	1517	1719	2117	3428	1675	1292	1421	2174	2010	2634	2818	1141	1269	1117	1182	1549	1044	1661	1655	2152	2287	2482	2215	1630	1983
Bcin01g01820	Bchom2, similar to yeast HOM2, Aspartic beta semi-aldehyde dehydrogenase; catalyzes the second step in the common pathway for methionine and threonine biosynthesis; expression regulated by Gcn4p and the general control of amino acid synthesis [Source:SGD;Acc:S000002565]							681.12	-1.27987	0.0259265	-1.30224	0.0224624	-1.22349	0.0657427	-1.38511	0.00200311	946	745	930	570	802	821	669	649	522	463	474	881	760	466	495	639	632	811	853	744	730	1004	843	664	790	571	569	741	616	556	569	739	715
Bcin01g01830	Bcmix17, similar to yeast MIX17, Mitochondrial intermembrane space protein; required for normal oxygen consumption; contains twin cysteine-x9-cysteine motifs; protein abundance increases in response to DNA replication stress [Source:SGD;Acc:S000004604]							1310.73	1.07699	0.651578	1.61552	0.000481911	1.22774	0.130863	-1.05629	0.722267	1367	1028	1205	794	1422	1487	1377	1284	1282	1294	1687	1447	1208	1222	1156	1162	1103	1472	1556	1074	1007	1301	1175	1178	1430	1175	1125	1819	1722	1978	935	1175	1876
Bcin01g01840	Sas10/Utp3/C1D + Exosome-associated factor Rrp47/DNA strand repair C1D							941.91	1.42208	0.0506962	2.54735	1.25254e-07	2.28628	5.22697e-07	1.59992	0.00572209	699	325	584	460	919	733	975	910	821	1117	1285	1590	864	929	1204	952	774	1359	1223	549	318	631	681	761	705	832	797	1165	1486	1507	1027	841	1426
Bcin01g01850	6-phosphogluconate dehydrogenase C-terminal domain-like + 6-phosphogluconate dehydrogenase, domain 2 + Ketopantoate reductase, N-terminal domain + Ketopantoate reductase, C-terminal domain + NAD(P)-binding domain							902.95	1.40347	0.0345241	1.9917	1.69383e-05	2.19619	9.45762e-08	2.07053	8.37646e-07	532	334	719	394	983	658	900	838	731	807	876	2097	964	721	866	1205	988	1607	1574	418	327	777	583	814	633	768	734	1037	1074	1027	1355	938	1107
Bcin01g01860	PDCD5-related protein							1123.83	1.33145	3.72381e-05	1.19997	0.0170213	1.30767	0.000101223	1.05629	0.486599	1133	926	862	742	1513	1445	1447	1376	820	826	1000	2242	1215	777	824	1095	956	1386	1539	891	907	931	1098	1253	1390	1235	1206	1163	1099	1172	1449	1182	1193
Bcin01g01870	Bccoq4, similar to yeast COQ4, Protein with a role in ubiquinone (Coenzyme Q) biosynthesis; possibly functioning in stabilization of Coq7p; located on the matrix face of the mitochondrial inner membrane; component of a mitochondrial ubiquinone-synthesizing complex [Source:SGD;Acc:S000002612]							222.14	1.18921	0.155032	-1.3333	0.0227213	-1.37745	0.00539051	-1.30949	0.0183026	337	266	210	164	323	399	350	270	147	133	150	320	188	100	124	179	207	258	294	265	261	227	243	268	384	299	237	209	177	176	207	183	153
Bcin01g01880	Bcrkm2, similar to yeast RKM2, Ribosomal protein lysine methyltransferase; responsible for trimethylation of the lysine residue at position 3 of Rpl12Ap and Rpl12Bp [Source:SGD;Acc:S000002606]							44.24	1.17772	0.389043	-1.82008	0.00335418	-1.43893	0.0427576	-1.49381	0.0203922	70	54	45	39	70	80	74	62	22	17	29	75	43	22	13	45	36	43	51	55	53	49	58	58	77	63	54	31	23	34	48	42	34
Bcin01g01890	RNA recognition motif domain + Nucleotide-binding alpha-beta plait domain							682.96	-1.14314	0.0528826	-1.18921	0.0162529	-1.38799	3.84132e-07	-1.32777	8.88112e-06	1058	843	688	581	803	824	811	802	431	537	620	828	611	385	454	624	631	831	939	832	826	743	860	665	792	692	703	611	715	727	535	595	591
Bcin01g01900	Bcsss1, similar to yeast SSS1, Subunit of the Sec61p translocation complex (Sec61p-Sss1p-Sbh1p); this complex forms a channel for passage of secretory proteins through the endoplasmic reticulum membrane, and of the Ssh1p complex (Ssh1p-Sbh2p-Sss1p); interacts with Ost4p and Wbp1p [Source:SGD;Acc:S000002493]							1099.22	-1.09733	0.450919	-1.63467	8.61077e-06	-1.56049	1.37542e-05	-1.74715	3.2813e-08	1937	1485	1051	1162	1683	1696	1278	1366	616	673	772	1434	1102	588	592	892	821	1105	1296	1522	1455	1135	1719	1394	1631	1091	1197	874	896	905	927	1072	902
Bcin01g01910	WD40 repeat + WD40/YVTN repeat-like-containing domain + WD40-repeat-containing domain + WD40 repeat, conserved site + G-protein beta WD-40 repeat							1152.29	-1.50733	3.96697e-08	-1.51257	3.20078e-07	-1.63241	3.70549e-11	-1.63014	3.1286e-11	2146	1819	1311	1066	1163	1299	1250	1156	765	740	968	1352	1039	655	769	1108	983	1319	1461	1687	1782	1416	1577	963	1249	1067	1013	1085	985	1135	874	1011	1005
Bcin01g01920	SANT/Myb domain + Homeodomain-like + Myb-like domain + Myb domain							1199.07	1.60325	0.0656893	5.99184	4.79979e-13	3.72696	1.36559e-08	2.27206	0.000546605	604	445	353	302	826	636	894	833	1675	2005	2362	957	898	1515	1907	1086	958	1497	1310	475	436	381	447	684	612	763	730	2376	2668	2769	618	874	2325
Bcin01g01930	NA							55.76	1.50316	0.357096	8.01665	6.52181e-08	4.9726	1.13939e-05	1.94396	0.0908304	18	14	10	21	20	34	34	28	74	115	130	33	37	66	132	39	31	47	46	14	14	11	31	17	33	29	25	105	153	152	21	36	101
Bcin01g01940	UBX domain + Thioredoxin-like fold + Ubiquitin-related domain							324.74	-1.71356	1.51069e-07	-1.94666	3.31808e-09	-1.70291	2.27379e-07	-1.68063	3.06804e-07	588	535	376	386	309	319	312	360	184	188	208	477	365	162	164	294	298	405	440	462	524	406	571	256	307	266	315	261	250	244	308	355	249
Bcin01g01950	Bcshy1, similar to yeast SHY1, Mitochondrial inner membrane protein required for complex IV assembly; associates with complex IV assembly intermediates and complex III/complex IV supercomplexes; similar to human SURF1 involved in Leigh Syndrome; complex IV is also known as cytochrome c oxidase [Source:SGD;Acc:S000003344]							284.52	-1.02811	0.776534	1.00208	0.984916	-1.06733	0.43445	-1.04319	0.622577	351	282	273	220	333	310	325	323	225	220	227	387	267	187	218	293	294	360	427	276	276	295	325	276	298	277	283	319	293	266	250	260	287
Bcin01g01960	Histone-fold + Centromere protein T							63.05	-1.51467	0.00337173	-2.85403	7.06403e-10	-2.52976	2.0266e-10	-2.07628	1.19323e-07	128	134	88	69	84	78	78	83	27	26	34	73	53	27	18	52	57	54	92	101	131	95	102	70	75	67	73	38	35	40	47	52	41
Bcin01g01970	P-loop containing nucleoside triphosphate hydrolase + Protein Cms1							176.69	1.11651	0.457344	-1.0274	0.881054	1.07475	0.624465	1.18674	0.194245	241	119	162	120	213	197	220	207	114	128	127	350	161	113	103	234	190	279	251	189	117	175	178	176	189	188	181	162	170	149	226	157	173
Bcin01g01980	Extracellular membrane protein, CFEM domain					SignalP-noTM		63.2	1.09657	0.688669	1.38607	0.101837	1.60436	0.00753742	1.41618	0.0522353	49	51	45	41	80	34	73	59	46	55	55	149	59	61	46	75	57	104	107	39	50	49	61	66	33	62	52	65	73	64	96	57	94
Bcin01g01990	Bcnop6, similar to yeast NOP6, rRNA-binding protein required for 40S ribosomal subunit biogenesis; contains an RNA recognition motif (RRM); hydrophilin essential to overcome the stress of the desiccation-rehydration process; NOP6 may be a fungal-specific gene as no homologs have been yet identified in higher eukaryotes [Source:SGD;Acc:S000002372]							732.53	1.87905	7.48792e-10	2.06051	5.13764e-11	2.01112	6.58562e-12	1.63014	2.15914e-06	532	347	469	313	1027	845	929	896	591	707	755	1392	667	652	660	728	631	1081	1051	418	340	507	463	851	813	793	785	838	941	885	900	649	1001
Bcin01g02000	Bcrac, Rac-like GTPase							3065.86	-1.25527	0.122622	-1.29594	0.0827458	1.10573	0.512049	-1.33886	0.0343574	4325	3322	2981	2641	2997	3514	2974	2942	2072	1916	2121	5078	5943	2078	2123	2782	2579	3480	3808	3399	3255	3219	3907	2483	3379	2538	2578	2940	2549	2487	3281	5783	3189
Bcin01g02010	NTF2-like domain						DOWN	377.29	-2.47426	6.43015e-06	-4.62675	8.37305e-13	-3.87447	5.65318e-12	-3.76591	1.25326e-11	812	1149	408	830	435	346	411	390	136	139	152	287	346	113	134	260	260	250	335	638	1126	441	1228	360	333	351	342	193	185	178	185	337	173
Bcin01g02020	Bcrgd1, similar to yeast RGD1, GTPase-activating protein (RhoGAP) for Rho3p and Rho4p; possibly involved in control of actin cytoskeleton organization [Source:SGD;Acc:S000000464]							837.27	1.2781	0.00111161	-1.08673	0.344086	-1.05922	0.502161	-1.0324	0.72039	1083	845	743	524	1405	890	1292	1191	470	578	692	1128	794	495	586	852	727	1113	1215	851	828	802	775	1164	856	1102	1043	667	769	811	729	773	760
Bcin01g02030	Bcsrb8, similar to yeast SRB8, Subunit of the RNA polymerase II mediator complex; associates with core polymerase subunits to form the RNA polymerase II holoenzyme; essential for transcriptional regulation; involved in glucose repression [Source:SGD;Acc:S000000677]							1082.78	1.07177	0.481929	1.25701	0.0107332	1.12818	0.168733	1.15189	0.100322	1426	991	959	505	1227	988	1348	1197	834	941	1047	1586	1066	781	807	1205	1193	1470	1610	1121	971	1036	747	1016	950	1150	1049	1183	1252	1228	1025	1037	1199
Bcin01g02040	Uncharacterised protein family UPF0139							1006.92	-1.19003	0.0878235	-1.65634	5.28438e-07	-1.43993	0.000100829	-1.54649	2.43043e-06	1528	1165	1229	1084	1199	1325	1238	1257	561	576	701	1609	1048	539	541	891	857	1157	1289	1201	1141	1327	1604	993	1274	1056	1101	796	766	822	1040	1020	827
Bcin01g02050	Translation initiation factor SUI1 + Eukaryotic translation initiation factor SUI1							6424.69	-1.10957	0.287872	-1.12194	0.241693	-1.20999	0.0295923	-1.48761	2.21705e-06	8597	8071	6428	5676	7740	8811	7324	6740	4680	5021	5747	8428	6681	4342	4413	5223	5399	6640	7479	6757	7907	6942	8398	6412	8473	6250	5905	6640	6681	6738	5446	6501	6664
Bcin01g02060	N-glycosylation protein EOS1							545.87	-1.31585	0.00105832	-1.00486	0.964251	-1.12506	0.179275	-1.20916	0.0229627	776	628	468	493	554	443	614	520	415	461	536	824	522	398	382	540	532	631	790	610	615	505	729	459	426	524	456	589	613	628	532	508	611
Bcin01g02070	Mitochondrial inner membrane protein Mba1 + NTF2-like domain							271.5	-1.25701	0.0495571	-1.07549	0.589774	-1.30586	0.0176224	-1.36983	0.00420742	402	296	308	239	297	300	328	242	200	225	269	295	226	208	193	257	223	330	351	316	290	333	354	246	288	280	212	284	299	315	191	220	319
Bcin01g02080	RNA recognition motif domain + Nucleotide-binding alpha-beta plait domain							87.69	-2.03355	0.00268365	1.26663	0.371388	-1.23285	0.409199	-1.67714	0.0269078	181	79	84	82	55	41	72	75	87	100	131	119	39	62	103	66	68	106	75	142	77	91	121	46	39	61	66	123	133	154	77	38	95
Bcin01g02090	Bcade1, similar to yeast ADE1, N-succinyl-5-aminoimidazole-4-carboxamide ribotide synthetase; required for 'de novo' purine nucleotide biosynthesis; red pigment accumulates in mutant cells deprived of adenine; protein abundance increases in response to DNA replication stress [Source:SGD;Acc:S000000070]							559.04	1.04391	0.817394	1.00417	0.981886	1	0.999249	-1.11806	0.457319	677	440	675	386	665	771	645	592	408	421	481	684	500	494	417	517	539	710	715	532	431	729	571	551	741	550	519	579	560	564	442	486	758
Bcin01g02100	Galactose-binding domain-like + NADH:ubiquinone oxidoreductase intermediate-associated protein 30							393.42	-1.28877	0.0162178	-2.03496	9.50415e-11	-1.8226	1.97244e-09	-1.96428	7.50162e-12	655	660	438	477	527	562	492	474	199	214	250	553	333	208	196	295	291	421	464	515	647	473	706	437	540	420	415	282	285	293	357	324	319
Bcin01g02110	Apc5/TPR19 domain							244.74	1.00486	0.971849	-1.89212	1.07829e-08	-1.49589	6.30178e-05	-1.34817	0.00268758	371	311	279	222	359	349	337	353	108	123	143	394	226	103	122	256	204	294	368	292	305	301	328	297	336	288	309	153	164	168	255	220	158
Bcin01g02120	Bccox13, similar to yeast COX13, Subunit VIa of cytochrome c oxidase; present in a subclass of cytochrome c oxidase complexes that may have a role in mimimizing generation of reactive oxygen species; not essential for cytochrome c oxidase activity but may modulate activity in response to ATP; required for assembly of Rcf2p into cytochrome c oxidase - cytochrome bc1 supercomplexes [Source:SGD;Acc:…							1882.31	-1.00696	0.967862	1.02669	0.851002	-1.02883	0.827394	-1.16312	0.15819	2175	1965	1865	1444	2196	2606	2147	1796	1476	1434	1696	2509	2244	1274	1288	1700	1839	2217	2441	1709	1925	2014	2136	1819	2506	1832	1574	2094	1908	1988	1621	2183	1955
Bcin01g02130	Bcapn2, similar to yeast APN2, Class II abasic (AP) endonuclease involved in repair of DNA damage; homolog of human HAP1 and E. coli exoIII [Source:SGD;Acc:S000000115]							510.01	-1.28076	0.016395	-1.43594	0.000748067	-1.64148	4.07491e-07	-1.36794	0.00146261	871	744	520	465	670	458	599	653	278	379	419	742	442	234	245	528	475	717	673	685	729	562	688	555	440	511	572	394	504	491	479	430	359
Bcin01g02140	NA							29.12	1.6144	0.106042	1.19334	0.611402	-1.02669	0.947436	-1.19003	0.593517	20	32	24	22	75	15	52	53	26	25	20	43	28	15	16	21	12	37	41	16	31	26	33	62	14	44	46	37	33	23	28	27	23
Bcin01g02150	Mating-type protein ALPHA1/MAT-1/A-1							16.54	4.6654	7.2683e-08	1.46409	0.321813	1.27633	0.518065	2.2084	0.00985783	9	6	11	4	57	17	45	47	8	10	8	16	10	5	8	18	12	26	29	7	6	12	6	47	16	38	41	11	13	9	10	10	8
Bcin01g02160	Bcsla2, similar to yeast SLA2, Adaptor protein that links actin to clathrin and endocytosis; involved in membrane cytoskeleton assembly and cell polarization; present in the actin cortical patch of the emerging bud tip; dimer in vivo [Source:SGD;Acc:S000005187]							2125.54	-1.40444	1.78499e-05	-1.44193	1.43313e-05	-1.39959	1.75051e-05	-1.40639	1.20909e-05	3099	3134	2462	1947	2237	2323	2229	2139	1415	1407	1589	2853	2458	1171	1320	2080	2087	2603	2847	2436	3070	2659	2881	1853	2234	1902	1874	2007	1872	1863	1844	2392	1797
Bcin01g02170	Bcnvj2, similar to yeast NVJ2, Lipid-binding ER protein, enriched at nucleus-vacuolar junctions (NVJ); may be involved in sterol metabolism or signaling at the NVJ; contains a synaptotagmin-like-mitochondrial-lipid binding protein (SMP) domain; binds phosphatidylinositols and other lipids in a large-scale study; may interact with ribosomes, based on co-purification experiments [Source:SGD;Acc:S00…							1492.54	1.14949	0.0677863	-1.0403	0.661201	1.00835	0.929451	1.04681	0.577242	1930	1550	1439	781	2131	1687	1863	1873	959	1052	1186	1964	1505	989	1117	1660	1496	1962	2294	1517	1519	1554	1156	1765	1622	1590	1641	1361	1400	1390	1269	1464	1518
Bcin01g02180	Bcrev3, similar to yeast REV3, Catalytic subunit of DNA polymerase zeta; involved in translesion synthesis during post-replication repair; required for mutagenesis induced by DNA damage; involved in double-strand break repair; forms a complex with Rev7p, Pol31p and Pol32p [Source:SGD;Acc:S000006088]							224.38	1.22519	0.0514589	-1.00139	0.992184	1.02527	0.850338	1.18099	0.103107	257	234	184	131	316	231	296	313	152	143	181	412	183	122	146	258	236	352	356	202	229	199	194	262	222	253	274	216	190	212	266	178	187
Bcin01g02190	Bcslu7, similar to yeast SLU7, RNA splicing factor; required for ATP-independent portion of 2nd catalytic step of spliceosomal RNA splicing; interacts with Prp18p; contains zinc knuckle domain [Source:SGD;Acc:S000002495]							440.89	1.16959	0.0596614	1.00278	0.978117	1.10191	0.253307	1.10573	0.227819	505	397	358	315	524	583	576	485	284	305	357	716	467	311	287	479	428	609	716	397	389	387	466	434	561	492	425	403	406	419	463	454	477
Bcin01g02200	Ribosomal protein S4/S9, N-terminal + RNA-binding S4 domain + Ribosomal protein S4/S9, eukaryotic/archaeal + Ribosomal protein S4, conserved site + Ribosomal protein S4/S9							6837.75	-1.09885	0.572684	1.02598	0.895636	-1.14314	0.369122	-1.54542	0.00128975	7361	6648	8623	6296	9260	7655	7212	7929	5324	6240	6764	7097	6556	5467	5499	4939	5096	7182	7488	5786	6513	9313	9315	7671	7361	6154	6947	7553	8303	7930	4586	6379	8391
Bcin01g02210	Ribosomal protein L21e + Translation protein SH3-like domain + Ribosomal protein L21e, conserved site							5886.55	-1.20999	0.175568	-1.46713	0.00501799	-1.55079	0.000497132	-2.07916	2.57575e-09	7605	7271	8531	6744	8771	7644	6722	7232	4055	4100	4522	5792	5856	4063	3675	3753	4074	5371	5966	5977	7123	9213	9978	7266	7351	5736	6336	5753	5456	5302	3743	5698	6236
Bcin01g02220	Bcsec2, similar to yeast SEC2, Guanyl-nucleotide exchange factor for the small G-protein Sec4p; essential for post-Golgi vesicle transport and for autophagy; associates with the exocyst, via exocyst subunit Sec15p, on secretory vesicles [Source:SGD;Acc:S000005216]							3089.11	-1.57243	5.25322e-05	-1.28967	0.0381709	-1.40153	0.00259792	-1.22688	0.0791367	6099	4167	2751	2579	3080	1997	3301	3052	1997	2314	2730	4512	2355	1800	2291	3499	3111	4477	4629	4794	4082	2971	3816	2552	1920	2817	2674	2833	3079	3201	2916	2291	2763
Bcin01g02230	Bcprp21, similar to yeast PRP21, Subunit of the SF3a splicing factor complex; required for spliceosome assembly [Source:SGD;Acc:S000003739]							530.94	-1.10573	0.240764	-1.56049	8.58141e-08	-1.39668	1.15029e-05	-1.35191	6.04597e-05	773	666	565	517	740	657	634	674	311	313	346	759	557	280	291	525	485	656	724	608	652	610	765	613	632	541	591	441	416	406	490	542	430
Bcin01g02240	SET domain + Post-SET domain + AWS domain							871.83	1.04754	0.594252	-1.18263	0.0305125	-1.12584	0.107367	-1.15589	0.0429469	1141	1041	825	627	1230	971	1190	1076	527	610	689	1181	981	530	561	802	927	1078	1143	897	1020	891	928	1019	934	1015	943	748	812	808	763	955	813
Bcin01g02250	Mitochondrial carrier protein + Mitochondrial substrate/solute carrier + Mitochondrial carrier domain							255.91	1.32869	0.031063	1.41716	0.0106941	1.66555	3.29469e-05	1.6077	0.000103361	211	143	197	145	299	261	258	285	179	202	215	488	259	170	276	343	235	447	427	166	140	213	215	248	251	220	250	254	269	252	315	252	261
Bcin01g02260	Bcsnx3, similar to yeast SNX3, Sorting nexin for late-Golgi enzymes; required to maintain late-Golgi resident enzymes in their proper location by recycling molecules from the prevacuolar compartment; contains a PX domain and sequence similarity to human Snx3p [Source:SGD;Acc:S000005884]							1035.28	1.04972	0.553721	-1.29864	0.000320486	-1.35097	5.99823e-06	-1.33607	1.03726e-05	1496	1361	941	848	1478	1447	1418	1359	652	677	797	1304	995	577	600	926	927	1187	1360	1176	1333	1016	1255	1224	1391	1210	1191	925	901	934	843	968	886
Bcin01g02270	Tetraspanin, EC2 domain							2558.32	1.07848	0.522098	-1.17854	0.131995	-1.01255	0.925793	-1.08749	0.437972	2926	2775	2567	1845	3240	3552	2905	3156	1552	1722	1877	4479	3203	1452	1526	2503	2506	3152	3746	2300	2719	2772	2730	2684	3416	2479	2765	2202	2291	2201	2894	3117	2229
Bcin01g02280	NA						DOWN	5540.77	-2.62806	1.00893e-28	-3.06949	7.59529e-33	-2.78562	3.40886e-32	-2.34404	1.25478e-22	15416	12628	8651	6656	5432	3721	5064	4822	2285	2792	3170	7338	3924	2435	2404	4838	4836	6187	7055	12117	12372	9343	9848	4500	3578	4321	4225	3242	3715	3717	4742	3818	3737
Bcin01g02290	Bcerf2, similar to yeast ERF2, Subunit of a palmitoyltransferase; this complex adds a palmitoyl lipid moiety to heterolipidated substrates such as Ras1p and Ras2p through a thioester linkage; mutants partially mislocalize Ras2p to the vacuole; palmitoyltransferase is composed of Erf2p and Shr5p [Source:SGD;Acc:S000004236]							2150.57	1.50108	0.00081537	1.9066	2.66484e-07	1.63354	3.04834e-05	1.68063	9.23135e-06	2168	1443	1523	588	2624	2045	2693	2315	1835	2044	2338	3497	2036	1538	1865	2659	2421	3163	3360	1704	1414	1645	870	2174	1967	2298	2028	2603	2720	2741	2260	1981	2361
Bcin01g02300	NA							2013.21	-1.05995	0.713222	-1.38896	0.0131452	-1.30949	0.0305883	-1.66555	2.1028e-05	2847	2452	2258	1937	2540	3476	2269	2277	1251	1365	1516	2402	2274	1277	1332	1499	1643	2083	2081	2238	2402	2439	2866	2104	3343	1936	1995	1775	1816	1777	1552	2213	1960
Bcin01g02310	Bcpmt1, Protein o-mannosyltransferase, subfamily PMT1	GT39	Other					2265.03	1.36604	4.11528e-07	-1.54756	5.26762e-11	-1.38511	1.30213e-07	-1.40737	2.30338e-08	2966	2832	2137	1785	4651	3503	3875	3650	1111	1242	1399	2851	1961	1172	1214	1840	1679	2489	2845	2331	2775	2308	2641	3853	3369	3307	3198	1576	1653	1640	1842	1908	1799
Bcin01g02320	Lysophospholipase, catalytic domain + Acyl transferase/acyl hydrolase/lysophospholipase					SignalP-noTM		79.73	-2.17648	0.000154979	-2.83039	4.51285e-06	-2.13317	0.000218271	-1.86348	0.00212973	158	182	64	126	80	61	87	64	32	35	47	124	87	34	28	74	79	94	121	124	178	69	186	66	59	74	56	45	47	55	80	85	52
Bcin01g02330	Dienelactone hydrolase + Alpha/Beta hydrolase fold							199.13	1.44493	0.00174114	1.18509	0.209335	1.3632	0.00854436	1.16312	0.223645	197	195	160	85	286	263	262	255	136	137	171	413	255	130	113	196	190	244	300	155	191	173	126	237	253	224	223	193	182	200	267	248	200
Bcin01g02340	Ribosomal protein L36							423.96	-1.00139	0.991557	-1.11884	0.246904	-1.05263	0.597602	-1.16554	0.0741104	526	443	389	364	516	561	476	484	295	289	343	698	425	280	293	381	408	536	573	413	434	420	539	427	539	406	424	419	385	402	451	414	430
Bcin01g02350	Complex 1 LYR protein + LYR motif-containing protein 2							119.67	1.23628	0.0496985	1.10267	0.444225	1.19914	0.09388	-1.0203	0.882356	127	102	111	79	150	160	145	154	85	86	105	205	144	84	82	101	122	153	145	100	100	120	117	124	154	124	135	121	114	123	132	140	129
Bcin01g02360	GNAT domain + Acyl-CoA N-acyltransferase							47.82	1.45297	0.011989	-1.00556	0.978452	1.05995	0.756287	1.41225	0.0169444	54	39	40	24	72	63	71	60	28	36	28	66	47	33	22	50	57	80	94	42	38	43	36	60	61	61	53	40	48	33	43	46	51
Bcin01g02370	Uncharacterised protein family Cys-rich							214.5	11.9257	8.22085e-21	1.91454	0.0362311	2.21146	0.00517048	2.63536	0.000502844	54	32	68	45	928	389	799	809	74	87	72	321	107	47	58	128	68	241	288	42	31	73	67	769	374	682	709	105	116	84	207	104	72
Bcin01g02380	FAD dependent oxidoreductase + Pyridine nucleotide-disulphide oxidoreductase, FAD/NAD(P)-binding domain							128.3	-1.22434	0.430161	-1.59881	0.0537028	-1.50316	0.0727725	-1.20247	0.445255	173	208	108	129	142	111	188	163	73	67	94	271	91	49	61	131	76	233	247	136	204	117	191	118	107	160	143	104	89	110	175	89	75
Bcin01g02390	Major facilitator superfamily + Major facilitator superfamily domain							82.03	1.22944	0.360326	1.82766	0.00377986	1.28432	0.235318	1.51257	0.0362543	95	63	47	38	86	59	107	93	73	87	99	178	50	40	61	92	63	147	166	75	62	51	56	71	57	91	81	104	116	116	115	49	61
Bcin01g02400	NA							433.5	1.30767	0.0191234	1.25963	0.0581806	1.17691	0.16323	1.22688	0.0715332	522	356	416	163	631	479	561	506	295	344	426	649	404	270	350	476	456	585	683	410	349	449	241	523	461	479	443	419	458	499	419	393	414
Bcin01g02410	Putative lysophospholipase + Alpha/Beta hydrolase fold							287.75	-1.2492	0.0570547	-1.33237	0.018491	-1.23885	0.0603627	-1.20164	0.107103	422	322	246	311	325	251	326	347	173	211	207	480	281	174	176	281	277	400	450	332	315	266	460	269	241	278	304	245	281	243	310	273	267
Bcin01g02420	Bcnmt1, similar to yeast NMT1, N-myristoyl transferase; catalyzes the cotranslational, covalent attachment of myristic acid to the N-terminal glycine residue of several proteins involved in cellular growth and signal transduction [Source:SGD;Acc:S000004185]							521.65	1.17854	0.0696615	-1.50212	1.44694e-05	1.00069	0.996321	1.232	0.0147245	582	499	541	332	685	662	726	637	253	255	266	829	610	292	309	633	636	814	987	457	489	584	491	567	637	620	558	359	339	312	536	594	448
Bcin01g02430	NA					SignalP-noTM		4.26	-1.19416	0.80069	2.04061	0.18315	1.38127	0.568256	1.11884	0.858664	2	4	5	2	3	1	5	4	4	6	6	5	6	2	5	4	8	4	2	2	4	5	3	2	1	4	4	6	8	7	3	6	3
Bcin01g02440	GroES (chaperonin 10)-like + Alcohol dehydrogenase, C-terminal + NAD(P)-binding domain							34.37	1.01677	0.962972	1.78015	0.0150417	1.58337	0.0406964	1.48555	0.0773311	24	22	30	21	29	27	27	35	29	35	41	87	23	28	27	42	25	64	58	19	22	32	31	24	26	23	31	41	47	48	56	22	43
Bcin01g02450	Luciferase-like domain + Dimethyl sulphone monooxygenase SfnG							21.56	-1.23628	0.411307	-1.48865	0.145842	-1.17691	0.522539	-1.09581	0.720598	27	31	19	20	25	18	32	18	12	13	14	33	21	15	15	15	19	45	36	21	30	21	30	21	17	27	16	17	17	16	21	20	23
Bcin01g02460	Expansin/pollen allergen, DPBB domain + Expansin, cellulose-binding-like domain + RlpA-like double-psi beta-barrel domain	CBM63	Other			SignalP-noTM	UP	351.75	2.87587	0.000258871	2.49666	0.00298554	4.59479	4.31745e-08	4.59798	4.12582e-08	113	99	108	99	385	333	483	269	164	232	253	949	1052	134	149	487	508	636	936	89	97	117	146	319	320	412	236	233	309	297	613	1024	206
Bcin01g02470	Tannase/feruloyl esterase + Alpha/Beta hydrolase fold					SignalP-noTM		13.17	1.11342	0.78857	1.81378	0.0636295	2.00834	0.0153507	1.34071	0.353502	13	7	10	6	14	8	15	10	7	13	19	37	15	14	9	17	15	12	16	10	7	11	9	12	8	13	9	10	17	22	24	15	21
Bcin01g02480	NA							18.87	2.17347	0.0472346	7.6211	8.13175e-09	5.45659	7.20303e-07	3.79211	0.000126774	5	7	3	4	16	6	14	13	21	30	36	31	15	26	26	18	10	35	31	4	7	3	6	13	6	12	11	30	40	42	20	15	40
Bcin01g02490	Glucose/ribitol dehydrogenase + 2-dehydro-3-deoxy-D-gluconate 5-dehydrogenase + NAD(P)-binding domain + Short-chain dehydrogenase/reductase, conserved site							1249.61	1.08824	0.700137	1.85318	0.000573263	1.71119	0.00136433	1.18345	0.362639	1146	646	1060	708	1164	1144	958	1336	1177	1319	1494	1476	1924	1230	1188	1111	1480	1320	1377	901	633	1145	1048	964	1100	817	1170	1670	1755	1752	954	1872	1888
Bcin01g02500	Alcohol dehydrogenase, zinc-type, conserved site + GroES (chaperonin 10)-like + Alcohol dehydrogenase, C-terminal + Alcohol dehydrogenase GroES-like + NAD(P)-binding domain + Polyketide synthase, enoylreductase domain							507.44	-1.43197	0.0480013	1.03097	0.901249	1.16716	0.413517	-1.10038	0.631071	654	379	684	335	413	464	342	457	412	425	417	671	874	413	397	525	611	557	623	514	371	739	496	342	446	292	400	585	566	489	434	850	634
Bcin01g02510	Inositol oxygenase							450.61	1.9066	0.0059364	2.07628	0.0027635	2.97111	9.11647e-07	2.68328	9.18095e-06	350	186	198	117	361	562	365	528	368	300	338	554	1069	393	366	568	851	616	655	275	182	214	173	299	540	311	463	522	399	396	358	1040	603
Bcin01g02520	BcCHSIIIb, Class III chitin synthase	GT2	FCWE	Chitin				4.6	6.15176	0.00905861	3.77375	0.0836273	5.27072	0.0167153	5.1124	0.0175967	1	0	1	2	14	2	7	7	7	0	2	6	6	4	5	5	8	7	6	1	0	1	3	12	2	6	6	10	0	2	4	6	6
Bcin01g02530	NA							7.36	1.87125	0.157373	1.78757	0.226259	2.18404	0.0607188	2.46229	0.0229256	5	2	5	3	7	8	13	5	5	4	7	9	8	8	7	12	12	14	8	4	2	5	4	6	8	11	4	7	5	8	6	8	12
Bcin01g02540	NA							340.79	-1.19665	0.240764	1.14472	0.398765	1.08824	0.590694	-1.35379	0.0291059	442	301	384	253	364	343	315	337	279	312	355	405	427	231	379	291	316	319	352	347	295	415	374	302	330	269	295	396	415	416	262	415	355
Bcin01g02550	Ankyrin repeat + Ankyrin repeat-containing domain						DOWN	143.09	-4.48777	9.15509e-25	-3.30351	1.51247e-13	-3.69609	6.15763e-19	-4.69459	2.37885e-26	543	364	210	267	106	59	86	108	79	70	97	144	76	65	83	76	72	109	113	427	357	227	395	88	57	73	95	112	93	114	93	74	100
Bcin01g02560	Bccdc14, similar to yeast CDC14, Protein phosphatase required for mitotic exit; required for rDNA segregation; located in nucleolus until liberated by the FEAR and Mitotic Exit Network in anaphase, enabling it to effect a decrease in CDK/B-cyclin activity and mitotic exit; required for meiosis I spindle disassembly; released from nucleolus upon entry into anaphase I of meiosis, resequestered in m…							891.36	1.07923	0.652666	-2.0209	6.68219e-07	-1.39185	0.0143971	-1.21588	0.164684	1329	1312	1050	526	1462	1202	1257	1304	409	358	443	1216	1076	392	434	854	1029	1140	1237	1045	1285	1134	778	1211	1156	1073	1142	580	476	519	786	1047	602
Bcin01g02570	Myc-type, basic helix-loop-helix (bHLH) domain							1339.41	-1.22859	0.0853689	-1.48041	0.00100711	-1.15029	0.239679	1.06807	0.607536	1975	1534	1370	976	1464	1122	1563	1416	609	831	904	2727	1300	717	754	1979	1541	2028	2251	1552	1503	1480	1444	1213	1079	1334	1241	864	1106	1060	1762	1265	1100
Bcin01g02580	14-3-3 protein + 14-3-3 protein, conserved site + 14-3-3 domain							10362	1.08073	0.454023	1.01396	0.914803	1.01396	0.908699	-1.18099	0.0658075	11032	11045	10248	7649	13012	14089	12258	11960	7387	8106	9014	13413	12280	7178	7723	9239	9298	11821	13170	8671	10821	11068	11317	10779	13548	10460	10478	10480	10786	10568	8668	11948	11017
Bcin01g02590	NA							48.52	1.65176	0.0379807	4.5789	1.48537e-11	3.15142	1.14843e-07	1.91853	0.00391742	21	16	29	13	29	51	37	36	70	63	84	62	76	55	46	45	48	42	56	17	16	31	19	24	49	32	32	99	84	98	40	74	84
Bcin01g02600	ATPase inhibitor, IATP, mitochondria							5411.46	-1.23029	0.0604235	1.18838	0.134923	-1.08673	0.474126	-1.232	0.0494282	8850	4968	4931	4072	5394	5805	5288	4885	4547	5217	6192	7382	4424	4132	4224	5085	4784	6373	6853	6956	4867	5325	6025	4469	5582	4512	4280	6451	6942	7260	4770	4305	6342
Bcin01g02610	Bcnsp1, similar to yeast NSP1, FG-nucleoporin component of central core of the nuclear pore complex; also part of the nuclear pore complex (NPC) nuclear basket; contributes directly to nucleocytoplasmic transport and maintenance of the NPC permeability barrier; found in stable complex with Nup82p, Gle2p and two other FG-nucleoporins (Nup159p and Nup116p); also found in stable complex with Nic96p …							558.04	1.00696	0.94513	-1.12975	0.102584	-1.19831	0.00682084	-1.21672	0.00264837	806	640	586	371	829	653	682	650	400	400	450	730	543	350	367	553	529	630	756	633	627	633	549	687	628	582	569	567	532	528	472	528	537
Bcin01g02620	Protein of unknown function DUF5102							1274.66	-1.29325	0.00266097	-1.17121	0.0901038	-1.38896	7.39256e-05	-1.64376	8.62172e-10	1896	1756	1412	1172	1500	1432	1395	1360	1002	964	1225	1462	1090	865	956	1042	1033	1273	1480	1490	1720	1525	1734	1243	1377	1190	1192	1422	1283	1436	945	1061	1328
Bcin01g02630	Bcngr1, similar to yeast NGR1, RNA binding protein that negatively regulates growth rate; interacts with the 3' UTR of the mitochondrial porin (POR1) mRNA and enhances its degradation; overexpression impairs mitochondrial function; interacts with Dhh1p to mediate POR1 mRNA decay; expressed in stationary phase [Source:SGD;Acc:S000000416]							5368.79	1.81504	3.21077e-12	2.56152	3.95394e-25	2.07197	6.97678e-18	2.07916	4.42432e-18	3677	2663	3314	1619	6580	4894	6113	6226	5228	5287	6481	9293	5066	4250	4517	6531	6040	8037	8679	2890	2609	3579	2395	5451	4706	5216	5455	7417	7035	7598	6005	4929	6523
Bcin01g02640	Bchel2, similar to yeast HEL2, RING finger ubiquitin ligase (E3); involved in ubiquitylation and degradation of excess histones; interacts with Ubc4p and Rad53p; null mutant sensitive to hydroxyurea (HU); green fluorescent protein (GFP)-fusion protein localizes to the cytoplasm; computational analysis suggests a role as a transcription factor [Source:SGD;Acc:S000002674]							472.62	1.03455	0.745719	-1.20414	0.0371888	-1.16878	0.0593008	-1.05336	0.563297	634	536	485	312	615	626	568	555	311	318	333	648	485	291	273	533	533	629	628	498	525	524	462	509	602	485	486	441	423	390	419	472	447
Bcin01g02650	SWIB/MDM2 domain + Homeodomain-like + DEK, C-terminal + SWIB domain							1350.21	-1.13446	0.0309585	-1.13131	0.0453844	-1.1235	0.0417179	-1.15509	0.00989025	1886	1519	1214	1144	1586	1348	1487	1574	950	978	1113	2160	1290	848	964	1424	1278	1778	1863	1482	1488	1311	1693	1314	1296	1269	1379	1348	1301	1305	1396	1255	1302
Bcin01g02660	Bcire1, similar to yeast IRE1, Serine-threonine kinase and endoribonuclease; transmembrane protein that mediates the unfolded protein response (UPR) by regulating Hac1p synthesis through HAC1 mRNA splicing; role in homeostatic adaptation to ER stress; Kar2p binds inactive Ire1p and releases from it upon ER stress [Source:SGD;Acc:S000001121]					SignalP-TM		6522.69	1.34443	0.0218592	2.18404	1.12394e-09	1.71832	7.1828e-06	1.35004	0.0162804	6130	4375	4586	2377	7255	5963	6824	6915	6176	7219	8889	9242	5796	5397	7357	6541	5847	8327	8438	4818	4286	4953	3517	6010	5734	5823	6058	8762	9606	10422	5972	5639	8284
Bcin01g02670	Bccct2, similar to yeast CCT2, Subunit beta of the cytosolic chaperonin Cct ring complex; related to Tcp1p, required for the assembly of actin and tubulins in vivo [Source:SGD;Acc:S000001404]							1384.36	-1.28165	0.00412085	-1.60325	1.27469e-07	-1.35943	0.000247129	-1.52414	2.98461e-07	1985	1643	1751	1468	1593	1739	1505	1552	828	857	908	1910	1454	893	924	1264	1200	1651	1709	1560	1610	1891	2172	1320	1672	1284	1360	1175	1140	1065	1234	1415	1371
Bcin01g02680	Bcprt1, similar to yeast PRT1, eIF3b subunit of the eukaryotic translation initiation factor 3 (eIF3); subunit of the core complex of eIF3; essential for translation; part of a subcomplex (Prt1p-Rpg1p-Nip1p) that stimulates binding of mRNA and tRNA(i)Met to ribosomes [Source:SGD;Acc:S000005888]							3581.3	1.01185	0.925711	1.21841	0.0335642	1.13524	0.158162	1.02954	0.778334	3887	3030	3648	2299	4225	3624	3743	3817	3020	2933	3433	4850	3662	2923	2854	3797	3609	4674	4729	3055	2968	3940	3401	3500	3485	3194	3344	4284	3903	4025	3134	3563	4486
Bcin01g02690	Peptidase S28 + Alpha/Beta hydrolase fold				MER0305078	SignalP-noTM		218.06	-2.08493	7.50535e-06	-1.42306	0.0526404	-1.59107	0.00511495	-1.39378	0.0483773	415	450	172	190	170	106	187	217	134	164	207	274	196	140	140	261	205	305	319	326	441	186	281	141	102	160	190	190	218	243	177	191	215
Bcin01g02700	Protein of unknown function DUF3445							173.88	1.81756	9.38097e-05	2.5633	2.89745e-09	2.3327	1.02379e-08	2.63719	2.42159e-11	96	94	92	50	169	135	242	164	144	164	199	433	192	101	118	210	241	306	355	75	92	99	74	140	130	207	144	204	218	233	280	187	155
Bcin01g02710	NA							24.29	1.25701	0.315236	1.05995	0.842753	-1.11342	0.673526	-1.07326	0.777689	23	32	25	12	31	40	32	32	17	18	23	31	28	13	12	19	29	28	32	18	31	27	18	26	38	27	28	24	24	27	20	27	20
Bcin01g02720	Protein of unknown function DUF3602						UP	11216.4	12.3035	8.24215e-53	23.167	7.75407e-71	21.1414	6.82405e-78	18.4302	4.17936e-71	634	592	1146	486	11264	6502	14099	11069	11253	14168	15267	28317	16563	9367	10946	14366	14663	18662	21060	498	580	1238	719	9331	6253	12031	9698	15965	18852	17899	18299	16116	14377
Bcin01g02730	Bcvel2,BcvelB, Velvet-like 2, component of the Velvet protein complex, protein implicated in photoreponses						UP	2738.78	3.24901	1.00628e-07	5.7041	9.19793e-14	5.4189	4.96023e-15	6.38196	6.76e-18	663	446	1096	282	2569	1530	2776	2680	2004	3035	3470	3723	4832	2019	2615	4257	5350	4987	5005	521	437	1184	417	2128	1471	2369	2348	2843	4038	4068	2406	4702	3099
Bcin01g02740	Bcerd1, similar to yeast ERD1, Predicted membrane protein required for lumenal ER protein retention; mutants secrete the endogenous ER protein, BiP (Kar2p) [Source:SGD;Acc:S000002822]							504.75	1.23114	0.00340738	1.13997	0.0966532	-1.01537	0.872138	-1.06437	0.422307	613	533	420	306	725	643	698	618	358	428	476	702	444	303	387	484	413	605	724	482	522	454	453	601	618	596	541	508	570	558	454	432	465
Bcin01g02750	Bcpex10, similar to yeast PEX10, Peroxisomal membrane E3 ubiquitin ligase; required for for Ubc4p-dependent Pex5p ubiquitination and peroxisomal matrix protein import; contains zinc-binding RING domain; mutations in human homolog cause various peroxisomal disorders [Source:SGD;Acc:S000002673]							321.08	1.26663	0.0151748	-1.32501	0.00821434	-1.23542	0.0325191	-1.03097	0.794794	419	361	303	211	508	528	439	429	187	193	195	424	334	143	175	340	321	442	479	329	354	327	312	421	508	375	376	265	257	229	274	325	219
Bcin01g02760	SET domain + Tetratricopeptide-like helical domain + Tetratricopeptide repeat-containing domain + Tetratricopeptide repeat							69.18	1.51047	0.0366111	1.94666	0.000834775	1.72668	0.00367547	1.94531	0.000254255	75	42	34	22	77	44	95	83	59	62	73	122	58	65	46	93	60	122	145	59	41	37	33	64	42	81	73	84	82	86	79	56	100
Bcin01g02770	AdipoR/Haemolysin-III-related						UP	1474.32	2.83431	1.61416e-37	3.15142	6.23953e-39	3.605	1.5901e-56	3.28297	6.4517e-49	679	481	582	342	1839	1594	1798	1683	1229	1274	1383	2439	2388	1217	1392	1861	1918	2332	2475	534	471	629	506	1523	1533	1534	1475	1744	1695	1621	1576	2324	1868
Bcin01g02780	Bccyp51, Eburicol 14 alpha-demethylase							794.09	1.06881	0.659251	1.05117	0.742437	1.1235	0.373595	1.05995	0.677862	867	759	715	539	967	978	898	790	538	606	674	1026	1213	472	565	799	917	1025	1130	681	744	772	797	801	940	766	692	763	806	790	663	1180	724
Bcin01g02790	BcDGAT2, Diacylglycerol O-acyl transferase 2							739.48	1.23971	0.137496	1.46713	0.00712392	1.32501	0.0375804	1.457	0.00437545	684	599	542	395	808	798	718	907	608	594	742	743	995	490	602	888	1026	1027	1097	538	587	585	584	669	767	613	795	863	790	870	480	968	752
Bcin01g02800	Zinc finger, C2H2 + Zinc finger C2H2-type/integrase DNA-binding domain + Zinc finger, C2H2-like							1223.74	1.14155	0.325711	1.47019	0.0021576	1.41912	0.00286924	1.34443	0.0124936	1246	1003	1107	478	1350	1237	1339	1105	997	1033	1259	1668	1413	857	1234	1345	1478	1742	1777	979	983	1196	707	1118	1190	1143	968	1414	1375	1476	1078	1375	1315
Bcin01g02810	Histidine phosphatase superfamily, clade-1 + Histidine phosphatase superfamily							215.8	-1.07998	0.657144	-2.78176	1.35025e-11	-1.84038	7.65898e-06	-1.81756	9.07483e-06	305	325	303	248	338	339	304	332	78	85	96	300	237	77	90	174	176	230	267	240	318	327	367	280	326	259	291	111	113	113	194	231	118
Bcin01g02820	Serine-threonine protein kinase 19							140.68	1.66094	0.000600645	-1.17772	0.364028	1.12818	0.474247	1.04826	0.797213	118	136	140	76	214	296	211	195	68	81	91	228	168	81	80	119	142	182	187	93	133	151	112	177	285	180	171	96	108	107	147	163	124
Bcin01g02830	Bckip2, similar to yeast KIP2, Kinesin-related motor protein involved in mitotic spindle positioning; stabilizes microtubules by targeting Bik1p to the plus end; Kip2p levels are controlled during the cell cycle [Source:SGD;Acc:S000006076]							1282.89	1.21504	0.00572893	1.44193	3.74116e-07	1.38896	9.30935e-07	1.47734	3.0722e-09	1338	1077	958	543	1506	1107	1420	1463	960	1072	1271	2049	1436	883	1013	1579	1554	1961	2058	1052	1055	1035	803	1248	1065	1212	1282	1362	1426	1490	1324	1397	1355
Bcin01g02840	NA							106.02	-1.56266	0.0019182	-2.47255	1.96099e-08	-1.93858	3.4548e-06	-1.51992	0.00286335	234	182	98	121	134	89	113	138	60	44	46	146	93	46	53	109	110	151	154	184	178	106	179	111	86	96	121	85	59	54	94	90	71
Bcin01g02850	Pyridine nucleotide-disulphide oxidoreductase, FAD/NAD(P)-binding domain							23.01	1.69819	0.0628833	-3.14269	0.00136665	-2.57755	0.00200422	-1.77031	0.050822	47	41	12	15	55	36	75	56	6	6	9	28	10	5	4	17	10	22	32	37	40	13	22	46	35	64	49	9	8	11	18	10	8
Bcin01g02860	NA							613.66	20.1541	8.60676e-28	1.01607	0.966695	1.54435	0.160459	2.59368	0.00101539	234	120	81	38	3426	1719	2754	2492	94	78	89	480	116	75	107	257	129	475	658	184	118	87	56	2838	1653	2350	2183	133	104	104	310	113	115
Bcin01g02870	FMN-dependent dehydrogenase + FMN-dependent alpha-hydroxy acid dehydrogenase, active site + Alpha-hydroxy acid dehydrogenase, FMN-dependent + Aldolase-type TIM barrel							268.85	1.09657	0.722882	-1.00835	0.974237	-1.07103	0.783798	1.43594	0.0789356	434	370	121	96	292	251	366	320	153	201	209	341	206	152	188	411	294	461	584	341	362	131	142	242	241	312	280	217	267	245	220	200	233
Bcin01g02880	Alcohol dehydrogenase, zinc-type, conserved site + GroES (chaperonin 10)-like + Alcohol dehydrogenase, C-terminal + Alcohol dehydrogenase GroES-like + NAD(P)-binding domain + Polyketide synthase, enoylreductase domain							5860.33	-1.52944	0.0782712	-1.63807	0.0443443	-1.57352	0.0490289	-1.2492	0.36586	12114	13944	3226	3189	5437	5468	6589	5870	3433	3433	4205	8654	6367	2677	2889	7372	5429	8216	10084	9521	13661	3484	4718	4504	5258	5622	5143	4870	4568	4930	5592	6195	4109
Bcin01g02890	Zinc finger, SWIM-type							683.32	2.62624	1.11216e-14	1.73628	7.04148e-05	1.79253	5.36781e-06	1.97794	7.39047e-08	423	330	446	240	1050	1283	1025	1074	461	490	543	734	859	408	529	752	769	986	1126	332	323	482	355	870	1234	875	941	654	652	637	474	836	626
Bcin01g02900	GroES (chaperonin 10)-like + Alcohol dehydrogenase, C-terminal + Alcohol dehydrogenase GroES-like + NAD(P)-binding domain + Polyketide synthase, enoylreductase domain						DOWN	235.63	-2.69634	1.40341e-22	-4.55989	4.97019e-37	-3.62505	6.6092e-35	-3.96412	4.02955e-41	665	614	465	370	237	241	231	207	82	83	111	229	207	77	89	143	133	174	228	523	602	502	547	196	232	197	181	116	110	130	148	201	118
Bcin01g02910	Bchap3, Phytase						DOWN	272	-2.96905	1.204e-13	-4.7866	9.56024e-22	-4.44443	7.28303e-24	-3.2288	9.72755e-16	854	866	390	411	309	178	263	236	100	88	120	210	201	86	77	219	187	271	297	671	848	421	608	256	171	224	207	142	117	141	136	196	132
Bcin01g02920	Dienelactone hydrolase + Alpha/Beta hydrolase fold							89.42	1.39185	0.105575	-1.11651	0.64973	-1.37936	0.117395	1.21588	0.344812	95	79	100	54	93	183	160	96	49	50	78	102	52	38	51	113	80	135	189	75	77	108	80	77	176	137	84	70	67	91	66	51	58
Bcin01g02930	Bcsmm1, similar to yeast SMM1, Dihydrouridine synthase; member of a family of dihydrouridine synthases including Dus1p, Smm1p, Dus3p, and Dus4p; modifies uridine residues at position 20 of cytoplasmic tRNAs [Source:SGD;Acc:S000005298]							808.64	1.20832	0.0403926	1.15269	0.150794	1.40153	8.90412e-05	1.29504	0.00295118	737	546	692	548	1013	848	886	919	562	554	654	1441	968	624	641	940	783	1278	1260	579	535	747	811	839	815	756	805	797	737	767	931	942	958
Bcin01g02940	NA						UP	1742.48	2.57398	2.13116e-11	4.60117	1.68758e-24	4.50335	1.08923e-27	3.83972	2.43718e-22	681	370	527	467	1246	1415	1836	1808	1503	1939	2321	3913	2328	1284	2095	2452	1662	2853	3310	535	362	569	691	1032	1361	1567	1584	2132	2580	2721	2529	2265	1971
Bcin01g02950	AMP-dependent synthetase/ligase + AMP-binding enzyme C-terminal domain						UP	433.36	3.29665	7.28159e-05	4.15832	6.48841e-06	5.22706	1.33325e-08	5.85228	1.11333e-09	75	67	238	43	370	424	408	463	325	332	414	704	1005	338	267	611	979	695	817	59	66	257	64	307	408	348	406	461	442	485	455	978	519
Bcin01g02960	Bctvp23, similar to yeast TVP23, Integral membrane protein; localized to late Golgi vesicles along with the v-SNARE Tlg2p; green fluorescent protein (GFP)-fusion protein localizes to the cytoplasm in a punctate pattern [Source:SGD;Acc:S000002491]							699.54	1.21504	0.0340269	-1.1274	0.235798	-1.01748	0.884497	-1.04608	0.661663	789	759	575	528	1095	875	957	899	452	457	501	1245	718	378	440	679	599	929	1073	620	744	621	781	907	841	817	788	641	608	587	805	699	580
Bcin01g02970	Chitin-binding, type 1	AA11,CBM18	Other					481.55	-1.75443	2.19525e-08	-1.12506	0.321621	-1.50004	6.55851e-05	-1.51572	3.51033e-05	774	674	537	485	441	322	434	473	417	416	481	511	393	326	363	469	450	565	581	608	660	580	718	365	310	370	414	592	554	564	330	382	500
Bcin01g02980	Sec20							617.99	-1.31312	9.62936e-05	-1.03383	0.708781	-1.05995	0.454846	-1.14235	0.062102	895	669	551	524	603	504	664	597	458	524	537	967	607	449	480	649	592	848	840	703	655	595	775	500	485	567	523	650	697	630	625	591	689
Bcin01g02990	Ribosomal protein L53, mitochondrial							428.59	-1.00347	0.980602	-1.01466	0.930734	1.15189	0.230191	-1.14155	0.265152	533	340	387	368	487	556	408	476	308	315	347	802	515	324	320	380	419	493	539	419	333	418	544	403	535	348	417	437	419	407	518	501	497
Bcin01g03000	Bcipp1, similar to yeast IPP1, Cytoplasmic inorganic pyrophosphatase (PPase); homodimer that catalyzes the rapid exchange of oxygens from Pi with water, highly expressed and essential for viability, active-site residues show identity to those from E. coli PPase [Source:SGD;Acc:S000000215]						DOWN	5592.36	-2.61172	1.35177e-22	-3.43188	2.04644e-31	-3.17554	2.68144e-32	-3.59004	2.00967e-39	13707	14310	9341	9146	5309	6321	4492	4818	2675	2590	2846	5832	4009	2605	2552	3666	3444	4495	4947	10773	14020	10088	13532	4398	6078	3833	4221	3795	3446	3337	3769	3901	3998
Bcin01g03010	Cytochrome P450 + Cytochrome P450, E-class, group I							101.13	1.10573	0.709081	-2.05196	0.0020464	-1.45095	0.0900402	-1.39668	0.126452	189	146	88	74	161	173	141	149	62	36	40	181	116	36	37	89	63	138	160	149	143	95	109	133	166	120	131	88	48	47	117	113	55
Bcin01g03020	Methylmalonate-semialdehyde dehydrogenase + Aldehyde dehydrogenase domain + Aldehyde dehydrogenase, cysteine active site + Aldehyde/histidinol dehydrogenase + Aldehyde dehydrogenase N-terminal domain + Aldehyde dehydrogenase, C-terminal + Methylmalonate semialdehyde dehydrogenase, mitochondrial							2825.96	1.16878	0.465164	-1.1599	0.485729	1.33607	0.121534	1.3566	0.101254	2889	3109	2013	1527	3190	3451	3450	2839	1633	1479	1723	8224	3638	1292	1554	3690	3066	4349	5250	2271	3046	2174	2259	2643	3319	2944	2487	2317	1968	2020	5314	3540	1983
Bcin01g03030	NA							717.86	-1.09505	0.365467	1.17121	0.100878	1.14949	0.123977	1.12818	0.185878	879	707	569	467	720	556	774	757	566	583	668	1176	625	601	578	827	741	1093	1068	691	693	615	691	596	535	660	663	803	776	783	760	608	922
Bcin01g03040	NA							13.19	-1.04899	0.922583	3.29208	0.000109703	1.60103	0.153062	1.34723	0.381413	7	14	8	4	13	8	9	7	12	27	26	21	10	8	14	16	9	19	12	6	14	9	6	11	8	8	6	17	36	30	14	10	12
Bcin01g03050	UbiB domain + Protein kinase-like domain							597.44	-1.01677	0.913105	1.12975	0.309119	-1.01326	0.923778	1.21251	0.0713461	841	565	514	324	647	583	645	651	460	461	550	621	568	436	439	766	737	886	943	661	554	555	479	536	561	550	570	653	613	645	401	553	669
Bcin01g03060	Bccyc3, similar to yeast CYC3, Cytochrome c heme lyase (holocytochrome c synthase); attaches heme to apo-cytochrome c (Cyc1p or Cyc7p) in the mitochondrial intermembrane space; human ortholog may have a role in microphthalmia with linear skin defects (MLS) [Source:SGD;Acc:S000000037]							2938.75	1.35097	1.63946e-07	1.52944	2.91468e-12	1.44693	6.2337e-11	1.36983	2.91565e-08	2788	2060	2114	1590	3522	3477	3416	3154	2281	2565	2978	4486	3261	2280	2307	3262	2999	4186	4450	2191	2018	2283	2352	2918	3344	2915	2763	3236	3413	3491	2899	3173	3499
Bcin01g03070	Protein Hri1							151.67	-1.2466	0.0730135	-1.43993	0.00472005	-1.43893	0.0019286	-1.27544	0.0372609	254	198	164	128	186	159	169	182	107	91	106	248	162	60	76	176	149	182	224	200	194	177	189	154	153	144	159	152	121	124	160	158	92
Bcin01g03080	NA						UP	1904.6	175.46	2.56648e-57	13.9966	1.51202e-13	12.2865	3.97861e-14	22.5491	2.4346e-21	53	53	26	28	11802	2724	8837	9920	468	414	425	1067	202	329	438	733	277	1795	2079	42	52	28	41	9777	2619	7541	8691	664	551	498	690	197	505
Bcin01g03090	NA							3.75	2.40161	0.242129	5.1337	0.0154942	2.79336	0.143879	3.85839	0.0390245	3	1	0	1	4	0	7	3	5	4	6	3	2	3	5	3	6	10	5	2	1	0	1	3	0	6	3	7	5	7	2	2	5
Bcin01g03100	NA							10.64	1.30767	0.619196	5.16225	3.29641e-05	4.38021	0.000103891	3.09728	0.00364663	1	7	2	4	9	2	4	7	11	14	19	23	14	16	9	13	9	21	13	1	7	2	6	7	2	3	6	16	19	22	15	14	25
Bcin01g03110	HAT (Half-A-TPR) repeat + Tetratricopeptide-like helical domain							2431.24	-1.12117	0.159477	-1.2466	0.00559357	-1.19334	0.0179743	-1.36037	2.03959e-05	3205	2836	2449	2315	2920	2918	2676	2995	1603	1757	1894	3710	2482	1624	1575	2257	2039	3023	2952	2519	2778	2645	3425	2419	2806	2283	2624	2274	2338	2221	2397	2415	2493
Bcin01g03120	Major facilitator superfamily + Major facilitator superfamily domain							974.56	-1.83528	0.00393749	-2.39828	5.79853e-05	-1.77399	0.00545128	-2.00555	0.000634457	2473	1848	996	1021	960	1151	808	987	509	477	534	1185	1499	508	406	774	1171	854	961	1944	1810	1076	1511	795	1107	689	865	722	635	626	766	1459	780
Bcin01g03130	Cyclin-D1-binding protein 1							331.13	1.457	0.00104512	1.30224	0.0360501	1.68063	2.85743e-06	1.84548	1.7704e-08	299	181	237	161	382	300	408	417	207	228	245	750	324	235	252	434	366	608	671	235	177	256	238	316	288	348	365	294	303	287	485	315	361
Bcin01g03140	Bcarp6, similar to yeast ARP6, Actin-related protein that binds nucleosomes; a component of the SWR1 complex, which exchanges histone variant H2AZ (Htz1p) for chromatin-bound histone H2A [Source:SGD;Acc:S000004075]							128.9	1.10343	0.476439	-1.21335	0.164374	-1.0274	0.861714	-1.01045	0.951177	184	141	94	94	173	176	143	165	78	83	88	222	138	62	93	155	119	183	180	145	138	102	139	143	169	122	145	111	110	103	143	134	95
Bcin01g03150	Germin + Cupin 1 + RmlC-like cupin domain + RmlC-like jelly roll fold					SignalP-noTM		108.41	1.10803	0.547952	-1.23029	0.216669	-1.09962	0.56463	1.01255	0.95188	108	124	92	97	123	149	158	129	59	68	82	196	95	66	56	119	98	153	189	85	121	99	144	102	143	135	113	84	90	96	127	92	101
Bcin01g03160	FMN-dependent dehydrogenase + Cytochrome b5-like heme/steroid binding domain + Alpha-hydroxy acid dehydrogenase, FMN-dependent + Aldolase-type TIM barrel + Cytochrome b5, heme-binding site							852.69	-1.35754	0.00505981	-1.39185	0.00396376	-1.11729	0.3366	-1.05482	0.669992	1231	954	906	713	728	934	812	805	438	595	602	1277	1148	532	540	1029	1031	1177	1305	968	935	978	1055	603	898	693	705	621	792	706	825	1117	817
Bcin01g03170	Karyogamy protein, KAR9							912.94	1.47223	0.00571429	1.22434	0.19049	1.19499	0.222097	1.37554	0.021108	1038	811	694	369	1492	655	1403	1393	625	712	715	1206	916	600	634	991	1024	1343	1592	816	795	750	546	1236	630	1197	1220	887	947	838	779	891	921
Bcin01g03180	NA							313.59	1.75078	0.00106288	1.61888	0.00846797	2.02511	2.04785e-05	1.86348	0.000180695	217	177	212	126	391	358	368	395	223	244	239	496	612	227	192	358	495	371	469	171	173	229	186	324	344	314	346	316	325	280	321	595	348
Bcin01g03190	NA							210821	1.27721	0.0918619	1.06216	0.722837	1.23713	0.130863	-1.12584	0.426285	169036	200066	207756	146830	326615	196754	299976	306014	153158	142149	176957	471033	257791	141366	128986	192058	170849	212313	265594	132858	196005	224372	217240	270577	189206	255973	268105	217285	189145	207468	304389	250829	216973
Bcin01g03200	NA							39983.4	1.75686	0.0564177	1.20832	0.574761	2.73587	0.000235416	1.29864	0.392317	30800	29938	18976	16662	42174	59942	51524	42034	22110	23443	22900	168520	110927	18581	17605	30251	34911	34827	58827	24208	29330	20494	24652	34938	57642	43966	36827	31367	31194	26848	108900	107931	28519
Bcin01g03210	Glycoside hydrolase, family 71	GH71	FCWE	Glucan		SignalP-noTM		576.19	1.13053	0.644739	-8.1173	6.85345e-21	-4.49712	1.64837e-13	-4.54727	8.61611e-14	1210	1107	498	1040	1477	1075	1305	1455	100	89	102	544	258	86	123	238	187	334	370	951	1085	538	1539	1224	1034	1114	1275	142	118	120	352	251	132
Bcin01g03220	Bcnop14, similar to yeast NOP14, Nucleolar protein; forms a complex with Noc4p that mediates maturation and nuclear export of 40S ribosomal subunits; also present in the small subunit processome complex, which is required for processing of pre-18S rRNA [Source:SGD;Acc:S000002307]							715.86	1.64718	0.00294927	3.05463	4.87893e-11	2.64451	7.57609e-10	2.54912	3.19014e-09	450	234	447	186	745	463	681	646	738	768	857	1107	653	755	746	968	903	1185	1110	354	229	483	275	617	445	581	566	1047	1022	1005	715	635	1159
Bcin01g03230	Peptidase S9, prolyl oligopeptidase, catalytic domain + Six-bladed beta-propeller, TolB-like + Alpha/Beta hydrolase fold				MER0122329			1775.43	-1.40153	0.00014004	-1.72668	4.31726e-09	-1.5768	1.28291e-07	-1.50943	1.78896e-06	2781	2815	2226	1656	2136	1889	1990	1946	1127	944	1196	2653	1876	866	949	1736	1776	2064	2351	2186	2758	2404	2450	1770	1817	1698	1705	1599	1256	1402	1714	1825	1329
Bcin01g03240	NA					SignalP-noTM		1533.34	-1.05336	0.771484	-1.15429	0.356785	1	0.999249	-1.02243	0.901251	1912	1704	1003	1429	1666	1403	1898	1935	887	1142	1159	3190	1596	938	929	1656	1597	2063	2337	1503	1669	1083	2114	1380	1349	1620	1695	1258	1520	1359	2061	1553	1440
Bcin01g03250	NA							283	1.1607	0.106287	-1.01748	0.892698	1.14393	0.139087	1.02811	0.793802	348	273	196	211	373	311	380	341	193	183	226	523	278	196	214	307	252	377	408	274	267	212	312	309	299	324	299	274	244	265	338	270	301
Bcin01g03260	Bcbik1, similar to yeast BIK1, Microtubule-associated protein; component of the interface between microtubules and kinetochore, involved in sister chromatid separation; essential in polyploid cells but not in haploid or diploid cells; ortholog of mammalian CLIP-170 [Source:SGD;Acc:S000000534]							606.83	-1.77769	1.04988e-10	-1.98206	2.27701e-12	-1.96292	3.73865e-14	-1.91189	2.01966e-13	1367	1152	721	603	716	460	671	654	364	341	425	765	515	327	342	513	545	697	736	1074	1129	779	892	593	442	573	573	516	454	498	494	501	502
Bcin01g03270	NmrA-like domain + NAD(P)-binding domain							2358.67	-2.89588	0.00152557	1.29864	0.506304	-1.21757	0.608128	-3.00424	0.000779475	5888	2179	3013	1948	1044	2286	767	842	3027	3122	3513	1294	1452	2745	2952	1024	1396	1580	1166	4628	2135	3254	2882	865	2198	654	738	4294	4154	4119	836	1413	4213
Bcin01g03280	Ubiquitin-conjugating enzyme E2 + Ubiquitin-conjugating enzyme/RWD-like							17.89	-1.20999	0.63547	1.93724	0.0456501	1.74957	0.0738624	-1.3463	0.398553	24	8	8	16	10	22	10	12	22	17	26	23	22	20	27	8	14	15	16	19	8	9	24	8	21	9	11	31	23	30	15	21	31
Bcin01g03290	NA							351.95	-1.46612	0.000237361	-1.39474	0.00320428	-1.41912	0.00074375	-1.31039	0.00913869	530	582	329	319	336	373	356	339	214	262	275	481	374	197	213	378	370	470	472	417	570	355	472	278	359	304	297	304	349	322	311	364	302
Bcin01g03300	NA						DOWN	57.4	-3.80527	2.58537e-07	-4.47845	2.07442e-07	-4.19596	3.93832e-08	-7.08614	7.73715e-14	131	287	74	94	33	65	38	42	27	18	33	59	47	18	22	19	24	28	34	103	281	80	139	27	63	32	37	38	24	39	38	46	28
Bcin01g03310	Zn(2)-C6 fungal-type DNA-binding domain + Protein of unknown function DUF3468							35.43	-3.46535	6.73409e-06	-2.83431	0.00060368	-3.16236	3.14365e-05	-2.94037	6.42894e-05	71	154	29	45	33	17	23	28	19	22	21	43	19	19	15	22	27	36	44	56	151	31	67	27	16	20	25	27	29	25	28	18	29
Bcin01g03320	NA						DOWN	100.57	-3.87985	3.02787e-07	-5.42266	6.23357e-09	-3.24451	8.55418e-06	-5.97111	9.82541e-12	226	378	155	207	79	127	42	46	43	26	39	177	56	49	49	54	48	52	52	178	370	167	306	65	122	36	40	61	35	46	114	54	75
Bcin01g03330	NA					SignalP-noTM		7.37	-23.0709	7.58684e-05	-36.7329	0.000502841	-24.5559	8.79034e-05	-78.0323	7.56378e-06	18	95	14	2	1	5	0	0	0	1	1	2	1	1	1	0	0	1	1	14	93	15	3	1	5	0	0	0	1	1	1	1	2
Bcin01g03340	NA							5.54	-5.173	0.0066433	-1.70409	0.392815	-1.47734	0.499546	-3.57514	0.0220282	7	24	10	0	3	1	1	4	4	2	8	6	6	4	9	4	2	4	4	6	24	11	0	2	1	1	4	6	3	9	4	6	6
Bcin01g03350	Major facilitator superfamily + Major facilitator superfamily domain							6.02	-1.8	0.193201	-1.08523	0.88372	-1.07029	0.896201	-1.63127	0.248572	4	14	7	4	4	7	5	3	5	6	5	12	7	6	3	3	5	5	10	3	14	8	6	3	7	4	3	7	8	6	8	7	9
Bcin01g03360	Cell shape determining protein MreB/Mrl						DOWN	214.32	-6.60702	2.41345e-17	-7.94474	4.01583e-17	-5.43771	3.66054e-14	-8.27065	2.2171e-21	774	859	572	377	136	128	86	101	78	57	53	134	215	70	56	58	129	88	106	608	842	618	558	113	123	73	88	111	76	62	87	209	107
Bcin01g03370	NA							274.42	1.47631	2.10794e-05	1.89605	2.53548e-11	1.94261	4.20139e-14	1.77399	5.49102e-11	179	205	153	122	280	243	319	309	225	274	247	511	310	235	242	334	299	416	442	141	201	165	181	232	234	272	271	319	365	290	330	302	361
Bcin01g03380	NA							11.39	2.12285	0.0580016	4.82323	1.97867e-05	2.5633	0.0124329	2.20381	0.0365008	4	7	4	3	10	10	15	10	17	12	23	9	14	13	8	5	12	16	18	3	7	4	4	8	10	13	9	24	16	27	6	14	20
Bcin01g03390	Bcams1, similar to yeast AMS1, Vacuolar alpha mannosidase; involved in free oligosaccharide (fOS) degradation; delivered to the vacuole in a novel pathway separate from the secretory pathway [Source:SGD;Acc:S000003124]	GH38	Other					8768.15	-1.11961	0.404412	-1.00486	0.973133	1.15029	0.259182	1.22095	0.0969395	9616	10956	6068	5682	9151	7213	8785	8764	6584	5754	6667	18754	10375	5251	5681	11288	9747	13675	15299	7558	10734	6553	8407	7581	6936	7496	7678	9341	7656	7817	12119	10095	8059
Bcin01g03400	Major facilitator superfamily + Major facilitator superfamily domain							85.18	-2.84415	4.57424e-09	-1.30405	0.190468	-1.98206	0.00013312	-2.9302	1.14078e-09	223	158	95	100	56	52	55	70	81	77	100	94	40	64	73	50	49	74	72	175	155	103	148	46	50	47	61	115	102	117	61	39	98
Bcin01g03410	NA							883.02	-1.0324	0.841288	1.71238	5.4264e-06	1.28699	0.0281197	1.04536	0.745318	959	718	672	554	874	705	828	911	830	998	1150	1075	838	742	876	841	851	1043	1096	754	703	726	820	724	678	707	798	1178	1328	1348	695	815	1139
Bcin01g03420	Ubiquitin fusion degradation protein UFD1 + Ubiquitin-protein ligase E3A, N-terminal zinc-binding domain							2723.14	1.61328	0.170158	6.57049	1.00576e-08	4.17565	3.4274e-06	1.51887	0.214295	1131	675	1056	824	1553	2479	1636	1414	4923	4578	5274	1251	2576	3965	4942	1618	1660	2094	1832	889	661	1140	1219	1287	2384	1396	1239	6984	6092	6183	808	2506	6086
Bcin01g03430	Histidine kinase-like ATPase, C-terminal domain + DNA mismatch repair protein, C-terminal + Ribosomal protein S5 domain 2-type fold, subgroup + DNA mismatch repair, conserved site + Ribosomal protein S5 domain 2-type fold							178.24	-1.19168	0.0492361	1.1235	0.22786	1.09809	0.296776	1.11342	0.212766	219	180	153	120	176	131	193	162	138	144	166	275	186	134	144	196	202	253	295	172	176	165	178	146	126	165	142	196	192	195	178	181	206
Bcin01g03440	Aminoacyl-tRNA synthetase, class I, conserved site + Aminoacyl-tRNA synthetase, class Ia + Valine-tRNA ligase + Valyl/Leucyl/Isoleucyl-tRNA synthetase, editing domain + Aminoacyl-tRNA synthetase, class 1a, anticodon-binding + Methionyl/Valyl/Leucyl/Isoleucyl-tRNA synthetase, anticodon-binding + Rossmann-like alpha/beta/alpha sandwich fold							1504.26	-1.10114	0.525801	-1.18181	0.243731	-1.23628	0.104422	-1.11961	0.414468	2247	1542	2158	758	1882	1689	1690	1701	1119	962	1200	2108	1342	1017	869	1608	1636	1965	2138	1766	1511	2331	1121	1559	1624	1442	1490	1588	1280	1407	1362	1306	1561
Bcin01g03450	NA							20.33	2.68701	0.00572812	11.6479	6.3024e-14	4.07839	2.90393e-05	2.89788	0.00193176	4	3	10	2	13	17	16	14	44	39	49	17	16	15	25	15	14	23	18	3	3	11	3	11	16	14	12	62	52	57	11	16	23
Bcin01g03460	RNA recognition motif domain + Zinc finger, CCCH-type + RNA recognition motif domain, eukaryote + U2 auxiliary factor small subunit + Nucleotide-binding alpha-beta plait domain							1791.13	1.95342	0.00584786	5.13015	2.35801e-11	2.85601	5.40561e-06	1.2492	0.394211	1012	689	715	593	1535	2154	1688	1496	2842	2792	3632	1403	1320	2153	2440	1117	1068	1322	1214	795	675	772	877	1272	2071	1440	1311	4032	3715	4258	907	1284	3304
Bcin01g03470	Oxysterol-binding protein + Oxysterol-binding protein, conserved site							2897.41	-1.06069	0.361431	1.02669	0.709608	1.00626	0.933733	-1.01115	0.873781	3930	2995	2791	1787	3397	2859	3230	3087	2175	2218	2530	4002	3211	1958	2185	3014	3162	3831	4135	3089	2934	3014	2644	2814	2749	2756	2705	3086	2951	2966	2586	3124	3005
Bcin01g03480	TRP-like family + ML-like domain							1943.25	-1.68413	1.98407e-17	-1.73869	1.74735e-16	-1.56374	4.74293e-13	-1.41716	1.8808e-08	3469	2980	2593	1694	1920	1785	1837	1864	1076	1201	1367	2614	2122	1026	1191	2090	2063	2457	2857	2727	2920	2800	2506	1591	1717	1568	1633	1527	1598	1603	1689	2065	1575
Bcin01g03490	NA							854.83	-1.232	0.0687542	-1.41618	0.0026023	-1.34257	0.00635709	-1.21251	0.0818463	1259	1353	800	657	1076	825	931	1018	504	590	597	1023	989	483	520	890	992	1088	1199	990	1326	864	972	891	793	794	892	715	785	700	661	962	741
Bcin01g03500	C2 domain + Tricalbin							3931.53	-1.88296	2.93317e-09	-2.10818	6.38794e-11	-2.45717	8.7409e-18	-1.89343	1.63111e-09	9500	8399	5498	3266	4496	3331	4252	4000	2176	2217	2883	4336	2248	1780	2181	3949	3283	4726	5267	7467	8229	5938	4832	3725	3203	3628	3504	3087	2950	3380	2802	2187	2732
Bcin01g03510	Cytochrome P450 + Cytochrome P450, E-class, group I						DOWN	420.23	-7.81909	6.23602e-14	-18.9615	1.11125e-22	-16.6333	1.13803e-24	-8.9321	9.76623e-16	2227	1843	836	1018	222	134	366	157	29	64	93	248	95	23	47	204	120	239	270	1750	1806	903	1506	184	129	312	138	41	85	109	160	92	35
Bcin01g03520	Bcstc5, Sesquiterpen cyclase						DOWN	1675.13	-36.0518	3.52769e-47	-74.6981	7.81537e-56	-82.596	7.27391e-69	-63.338	2.74184e-62	11905	8680	3819	5329	240	214	285	206	35	96	104	181	79	26	90	100	64	232	212	9357	8504	4124	7884	199	206	243	180	50	128	122	117	77	40
Bcin01g03530	NA						DOWN	512.9	-6.94994	4.56913e-67	-5.31843	6.48476e-42	-6.24629	2.87847e-59	-5.75573	8.48858e-56	1492	1561	1822	916	259	202	269	260	198	186	273	453	230	138	164	299	254	380	350	1173	1529	1968	1355	215	194	230	228	281	247	320	293	224	212
Bcin01g03540	NA						DOWN	412.96	-15.1369	3.57012e-75	-9.53346	2.62367e-44	-11.1502	8.78846e-60	-10.418	2.73963e-58	1531	1464	1894	823	125	67	137	119	116	108	133	267	105	75	97	145	140	219	194	1203	1434	2045	1218	104	64	117	104	165	144	156	173	102	115
Bcin01g03550	Major facilitator superfamily + Major facilitator superfamily domain							22.96	12.261	4.79136e-10	13.6611	2.05525e-10	14.6822	1.72408e-11	15.0741	7.55639e-12	3	0	4	1	31	23	34	27	21	15	29	44	37	15	23	34	32	42	44	2	0	4	1	26	22	29	24	30	20	34	28	36	23
Bcin01g03560	Ada DNA repair, metal-binding + Homeodomain-like + DNA binding HTH domain, AraC-type						UP	168.77	121.684	7.53976e-24	159.013	3.76132e-26	193.475	1.32024e-28	187.663	2.471e-28	0	2	3	0	164	162	196	191	160	149	161	300	354	146	166	246	268	299	371	0	2	3	0	136	156	167	167	227	198	189	194	344	224
Bcin01g03570	Peptidase M16 domain + Metalloenzyme, LuxS/M16 peptidase-like + Peptidase M16, N-terminal				MER0279572		UP	92.55	10.3532	1.22976e-24	13.6516	3.59408e-28	13.2324	5.65903e-30	11.1502	2.17957e-26	7	13	14	3	91	135	117	103	106	80	114	150	131	104	89	100	138	131	147	6	13	15	4	75	130	100	90	150	106	134	97	127	160
Bcin01g03580	Major facilitator superfamily + Major facilitator superfamily domain							3959.71	2.15547	1.50691e-06	1.92119	0.000141887	2.71133	1.63954e-10	3.02304	1.0599e-12	2202	1672	1975	1204	4982	2957	5402	4702	2393	2613	3086	11940	4627	2169	2991	6893	4565	7642	8048	1731	1638	2133	1781	4127	2844	4610	4120	3395	3477	3618	7716	4502	3329
Bcin01g03590	Dihydroneopterin aldolase/epimerase domain							329.04	-1.35754	0.00150113	-1.42701	0.000629017	-1.12896	0.23296	-1.14949	0.159902	496	340	348	314	364	298	315	331	185	197	250	641	363	201	208	395	331	466	468	390	333	376	465	302	287	269	290	262	262	293	414	353	309
Bcin01g03600	Zinc finger, PHD-type + Zinc finger, FYVE/PHD-type + Zinc finger, RING/FYVE/PHD-type + Zinc finger, PHD-type, conserved site + Zinc finger, PHD-finger + Inhibitor of growth protein, N-terminal + ING family							566.2	1.19914	0.0041061	1.13603	0.0678075	1.08073	0.249544	1.08222	0.234524	661	565	441	345	770	660	739	649	394	464	495	836	532	411	393	572	574	739	863	520	554	476	510	638	635	631	569	559	617	580	540	518	631
Bcin01g03610	Bchos2, similar to yeast HOS2, Histone deacetylase and subunit of Set3 and Rpd3L complexes; required for gene activation via specific deacetylation of lysines in H3 and H4 histone tails; subunit of the Set3 complex, a meiotic-specific repressor of sporulation specific genes that contains deacetylase activity; co-localizes with Cmr1p in nuclear foci in response to DNA damage by MMS [Source:SGD;Acc…							272.12	1.23029	0.038919	1.17772	0.132808	1.19499	0.0727725	1.14552	0.176585	284	241	218	172	357	299	362	310	172	220	254	386	260	214	222	299	219	387	444	223	236	235	254	296	288	309	272	244	293	298	249	253	328
Bcin01g03620	Protein of unknown function DUF3605							14.58	3.2221	4.04733e-06	-1.14076	0.749694	-1.17936	0.650059	1.23371	0.503262	11	7	10	10	35	24	54	33	7	6	7	13	8	6	6	12	13	19	16	9	7	11	15	29	23	46	29	10	8	8	8	8	9
Bcin01g03630	NA							948.04	-1.89474	2.04773e-07	-1.08824	0.579918	-1.25093	0.0853542	-1.49796	0.00117781	1696	1342	860	885	659	874	739	642	730	890	979	1171	951	752	770	887	901	1118	1064	1333	1315	929	1309	546	840	631	562	1036	1184	1148	757	925	1154
Bcin01g03640	Bcugp1, similar to yeast UGP1, UDP-glucose pyrophosphorylase (UGPase); catalyses the reversible formation of UDP-Glc from glucose 1-phosphate and UTP, involved in a wide variety of metabolic pathways, expression modulated by Pho85p through Pho4p; UGP1 has a paralog, YHL012W, that arose from the whole genome duplication [Source:SGD;Acc:S000001518]						DOWN	8296.94	-2.04061	3.18687e-32	-2.51751	1.67657e-45	-2.39662	7.86149e-48	-2.40161	2.61863e-48	18881	16632	13667	9625	9434	8389	8031	7682	4374	4341	5060	9131	7478	3895	4236	6698	6465	8357	9206	14840	16294	14760	14241	7815	8067	6853	6730	6205	5776	5932	5901	7276	5978
Bcin01g03650	Bcpib1, similar to yeast PIB1, RING-type ubiquitin ligase of the endosomal and vacuolar membranes; binds phosphatidylinositol(3)-phosphate; contains a FYVE finger domain [Source:SGD;Acc:S000002721]							493.66	-1.04972	0.625854	-1.30858	0.00198803	-1.19168	0.0316504	-1.0196	0.845997	770	591	455	323	697	468	636	557	304	318	329	760	462	282	310	540	546	699	829	605	579	491	478	577	450	543	488	431	423	386	491	450	433
Bcin01g03660	Zn(2)-C6 fungal-type DNA-binding domain							896.01	-1.03886	0.697406	1.47734	8.12458e-07	1.27899	0.00105159	1.14393	0.0860286	1016	699	749	544	889	727	901	884	774	862	1010	1339	916	761	751	916	951	1222	1249	799	685	809	805	736	699	769	774	1098	1147	1184	865	891	1168
Bcin01g03670	Plexin-like fold							193.02	-1.08523	0.52677	-1.29774	0.031939	-1.11574	0.352976	-1.40153	0.00164671	274	239	186	167	237	224	229	249	120	136	142	403	188	113	124	167	138	223	266	215	234	201	247	196	215	195	218	170	181	166	260	183	173
Bcin01g03680	ThiamineS/Molybdopterin converting factor subunit 1 + Beta-grasp domain + Molybdopterin synthase/thiamin biosynthesis sulphur carrier, beta-grasp + Molybdopterin synthase sulfur carrier subunit							281.78	1.35285	0.0218592	1.50004	0.00282229	1.65749	4.56617e-05	1.31039	0.0357191	291	157	180	174	332	317	304	326	218	246	255	700	300	219	207	304	234	400	412	229	154	194	257	275	305	259	286	309	327	299	452	292	336
Bcin01g03690	Bcdss1, similar to yeast DSS1, 3'-5' exoribonuclease; component of the mitochondrial degradosome along with the ATP-dependent RNA helicase Suv3p; the degradosome associates with the ribosome and mediates turnover of aberrant or unprocessed RNAs [Source:SGD;Acc:S000004900]							195.19	1.18509	0.219303	1.23713	0.129297	1.20999	0.145807	1.31768	0.0272165	207	159	163	111	289	155	236	216	132	174	164	383	163	136	127	243	188	319	324	163	156	176	164	239	149	201	189	187	232	192	248	159	209
Bcin01g03700	NA						UP	326.7	722.573	6.19907e-28	35.6789	3.45572e-08	31.6032	2.46887e-08	73.5677	1.93659e-12	0	4	3	0	2125	514	1592	1861	45	54	50	147	16	36	45	97	29	274	316	0	4	3	0	1760	494	1358	1630	64	72	59	95	16	55
Bcin01g03710	Acyl-CoA N-acyltransferase + Siderophore biosynthesis protein, conserved domain							107.69	-1.27103	0.503838	-1.51362	0.226585	1.0629	0.877227	-1.31403	0.406369	156	88	188	58	115	117	103	110	79	55	53	98	282	79	50	89	141	101	122	123	86	203	86	95	113	88	96	112	73	62	63	274	121
Bcin01g03720	Crotonase superfamily + Enoyl-CoA hydratase/isomerase, conserved site + ClpP/crotonase-like domain						UP	76.8	2.7683	5.20446e-08	3.65533	4.47317e-11	4.07556	1.01614e-14	3.13616	4.27801e-10	31	18	38	16	90	74	96	76	74	80	69	159	149	73	51	109	86	93	117	24	18	41	24	75	71	82	67	105	106	81	103	145	112
Bcin01g03730	Bcnrps6, Nonribosomal peptide synthase							297	1.47121	0.212437	2.82843	0.000395771	2.25324	0.00335184	1.85961	0.0279148	240	103	293	27	328	178	263	327	376	299	379	588	312	253	278	308	351	414	393	189	101	316	40	272	171	224	286	533	398	444	380	304	388
Bcin01g03740	ABC transporter-like + AAA+ ATPase domain + ABC transporter type 1, transmembrane domain + ABC transporter, conserved site + P-loop containing nucleoside triphosphate hydrolase							348.09	1.0324	0.912113	1.08147	0.755732	1.32225	0.174561	1.23628	0.315305	419	256	438	114	386	369	329	353	269	253	235	554	576	265	209	383	495	450	496	329	251	473	169	320	355	281	309	382	337	276	358	560	407
Bcin01g03750	WD40 repeat + WD40/YVTN repeat-like-containing domain + WD40-repeat-containing domain + WD40 repeat, conserved site							1751.01	-1.00696	0.966768	1.00975	0.949737	1.2033	0.0763581	1.31312	0.0070744	2084	1681	1345	1069	1885	1410	2020	1866	1064	1227	1402	3981	1799	1040	1191	2141	2009	2840	3286	1638	1647	1453	1582	1562	1356	1724	1635	1509	1633	1644	2573	1750	1596
Bcin01g03760	NA					SignalP-noTM		769.98	4.20178	0.0071199	1.95884	0.255151	2.33108	0.117584	1.19086	0.783133	482	389	362	192	672	4689	329	779	907	277	387	534	1191	760	483	445	633	465	477	379	381	391	284	557	4509	281	682	1287	369	454	345	1159	1166
Bcin01g03770	GNAT domain + Acyl-CoA N-acyltransferase						UP	2220.97	18.597	8.32639e-09	32.6724	1.12242e-10	37.3491	4.03065e-13	28.5022	2.27357e-11	25	19	298	16	1848	2096	1970	2177	2137	2544	2548	3428	6285	2031	2060	2840	3639	3349	3270	20	19	322	24	1531	2016	1681	1907	3032	3385	2987	2215	6115	3117
Bcin01g03780	Bcskt5, similar to yeast SKT5, Activator of Chs3p (chitin synthase III) during vegetative growth; recruits Chs3p to the bud neck via interaction with Bni4p; SKT5 has a paralog, SHC1, that arose from the whole genome duplication [Source:SGD;Acc:S000000157]							1561.08	2.01391	4.05418e-15	1.41225	0.000525548	1.61664	1.21846e-07	1.68646	6.68672e-09	1317	997	1170	500	2642	1831	2382	2419	983	1047	1257	2662	1635	1048	1127	1871	1626	2272	2594	1035	977	1264	740	2189	1761	2033	2119	1395	1393	1474	1720	1591	1609
Bcin01g03790	BcCHSIV, Class IVa chitin synthase	GT2	FCWE	Chitin				3127.58	1.04319	0.673575	-1.20414	0.0298983	-1.21588	0.0135833	-1.18921	0.0294003	4624	3667	3198	2054	4808	3010	4269	4331	1877	2173	2555	3890	2830	1854	2274	3090	2902	3937	4262	3634	3593	3454	3039	3983	2895	3643	3794	2663	2891	2996	2514	2754	2846
Bcin01g03800	NA							25.03	3.59751	4.35048e-06	5.59446	1.15349e-09	4.81989	6.63781e-09	4.05865	2.31291e-07	15	6	3	3	30	17	32	33	24	31	33	56	37	12	27	28	30	29	49	12	6	3	4	25	16	27	29	34	41	39	36	36	18
Bcin01g03810	NA					SignalP-noTM	DOWN	75.6	-4.47535	3.40075e-13	-3.80527	5.54281e-09	-3.89602	5.59389e-11	-3.34499	2.57259e-09	287	177	85	161	62	29	45	51	28	39	44	104	37	25	30	55	64	67	80	226	173	92	238	51	28	38	45	40	52	52	67	36	38
Bcin01g03820	Bcscw11, similar to yeast SCW11, Cell wall protein with similarity to glucanases; may play a role in conjugation during mating based on its regulation by Ste12p [Source:SGD;Acc:S000002996]	GH17	FCWE	Glucan				2134.74	1.9172	0.00587429	2.18556	0.00140117	2.82843	3.49465e-06	2.88386	2.25092e-06	791	853	1533	566	2145	2164	2573	1733	1566	1602	1810	2987	5114	1205	1725	2964	3576	3394	3809	622	836	1656	837	1777	2081	2196	1518	2222	2132	2122	1930	4976	1849
Bcin01g03830	Bcsod3, Fe/Mn superoxide dismutase							768.94	-1.30949	0.00316735	-1.0403	0.728612	-1.09051	0.37544	-1.29325	0.00399789	1093	747	824	690	788	780	760	706	548	678	716	1007	837	591	602	705	687	956	977	859	732	890	1021	653	750	649	619	777	902	839	651	814	907
Bcin01g03840	Aminotransferase class V domain + Molybdenum cofactor sulfurase, C-terminal + MOSC, N-terminal beta barrel + Pyridoxal phosphate-dependent transferase, major region, subdomain 1 + Pyridoxal phosphate-dependent transferase, major region, subdomain 2 + Pyridoxal phosphate-dependent transferase + Molybdenum cofactor sulfurase							990.97	1.16716	0.0132347	1.00556	0.951374	1.09809	0.141319	1.10267	0.118865	1141	1031	773	634	1352	1061	1266	1223	608	727	805	1735	1010	609	705	1122	964	1386	1529	897	1010	835	938	1120	1020	1080	1071	863	967	944	1121	983	935
Bcin01g03850	NA							61.19	1.41519	0.0686237	1.17121	0.47567	1.36888	0.0952704	1.35097	0.104898	76	43	30	41	72	67	98	77	29	41	63	134	67	29	46	74	58	88	105	60	42	32	61	60	64	84	67	41	55	74	87	65	45
Bcin01g03860	Bcshr3, similar to yeast SHR3, Endoplasmic reticulum packaging chaperone; required for incorporation of amino acid permeases into COPII coated vesicles for transport to the cell surface [Source:SGD;Acc:S000002371]							892.18	1.28699	0.00351231	1.72907	4.75106e-10	1.60436	7.45469e-09	1.27103	0.00455212	735	632	631	508	910	1070	960	885	770	833	1022	1581	1012	704	802	915	815	1221	1144	578	619	681	752	754	1029	819	775	1092	1108	1198	1022	985	1081
Bcin01g03890	Protein of unknown function DUF3632						UP	1493.95	2.4657	8.13398e-16	4.10391	1.94507e-32	3.09513	2.36152e-24	3.39403	1.75616e-28	617	601	549	345	1422	1653	1738	1276	1457	1644	2085	1902	1626	1268	1422	1990	1964	2381	2711	485	589	593	510	1178	1590	1483	1118	2067	2188	2444	1229	1582	1946
Bcin01g03900	NA					SignalP-noTM	UP	1355.14	2.09798	0.00233428	2.39662	0.000560483	3.11666	9.91203e-07	2.3473	0.000295332	507	452	1011	374	1179	1979	1414	1287	1056	1093	1293	2379	3255	999	1075	1354	2011	1733	1921	398	443	1092	553	977	1903	1207	1128	1498	1454	1516	1537	3167	1533
Bcin01g03910	NA					SignalP-noTM	UP	4474.26	4.43828	6.7105e-07	5.71202	4.45926e-08	7.08614	2.46411e-11	5.62167	4.796e-09	595	390	2208	376	3947	5668	4903	4476	3934	4066	4472	10937	8970	3726	3808	5589	5753	6702	8071	468	382	2385	556	3270	5451	4184	3922	5581	5410	5243	7068	8728	5719
Bcin01g03920	NA							25.1	2.247	0.00928571	4.23394	2.25719e-06	3.83972	3.0926e-06	2.53327	0.00171801	12	6	12	6	15	16	30	34	26	38	26	44	24	32	32	21	16	45	36	9	6	13	9	12	15	26	30	37	51	30	28	23	49
Bcin01g03930	START-like domain							72.24	1.14076	0.471216	-1.10114	0.628671	1.04608	0.821351	-1.15189	0.409434	107	69	56	53	87	109	83	97	51	50	51	160	63	50	41	63	60	84	106	84	68	60	78	72	105	71	85	72	67	60	103	61	77
Bcin01g03940	Sugar/inositol transporter + General substrate transporter + Major facilitator superfamily domain							2870.63	-1.264	0.138453	-1.46003	0.0155259	-1.21504	0.204465	-1.21083	0.214321	4278	4132	2307	2632	3307	2883	3233	3017	1547	1905	2012	4320	4269	1422	1583	3210	3312	3584	3661	3362	4048	2492	3894	2740	2772	2759	2643	2195	2535	2359	2792	4154	2183
Bcin01g03950	NA							1721.9	-1.10267	0.552576	-1.52732	0.00328115	-1.38127	0.0176075	-1.58887	0.000498512	3097	2396	1371	1663	2239	2681	2093	1934	1000	1076	1221	2682	1975	852	960	1415	1513	1678	2122	2434	2347	1481	2460	1855	2578	1786	1694	1419	1432	1432	1733	1922	1308
Bcin01g03960	NA							4.99	-1.03311	0.962972	1.10114	0.876625	-1.66094	0.328004	-2.64634	0.0571441	8	4	4	8	11	8	6	3	5	7	4	8	7	1	0	1	2	4	5	6	4	4	12	9	8	5	3	7	9	5	5	7	2
Bcin01g03970	BTB/POZ-like + BTB/POZ fold							37.73	12.3891	2.33226e-12	20.5348	7.48255e-17	18.507	1.62177e-16	15.2951	1.30126e-14	3	2	3	3	46	46	40	28	36	48	51	50	58	33	54	48	45	58	62	2	2	3	4	38	44	34	25	51	64	60	32	56	51
Bcin01g03980	BTB/POZ-like + BTB/POZ fold							15.04	6.65298	1.77321e-05	8.47375	1.87345e-06	8.45614	7.75577e-07	11.8105	4.09318e-09	2	2	3	1	13	22	16	11	18	9	13	24	14	13	16	28	30	27	33	2	2	3	1	11	21	14	10	26	12	15	16	14	20
Bcin01g03990	BTB/POZ-like + BTB/POZ fold							4.95	2.89989	0.100995	4.39542	0.0178859	6.01265	0.0017324	4.81989	0.00636922	1	2	1	1	4	5	3	5	5	5	3	12	4	6	8	5	5	9	12	1	2	1	1	3	5	3	4	7	7	4	8	4	9
Bcin01g04000	Ribosomal protein L24/L26, conserved site + Ribosomal protein L2 domain 2							19.9	-1.47427	0.23304	-1.12662	0.753214	-1.06659	0.863727	-1.05044	0.894041	31	27	13	17	17	12	30	11	16	14	16	51	14	13	11	30	10	33	34	24	26	14	25	14	12	26	10	23	19	19	33	14	20
Bcin01g04010	Peptidase M20 + Peptidase M20, dimerisation domain + EF-Hand 1, calcium-binding site				MER0472637	SignalP-noTM		152.37	1.96837	1.10575e-06	-1.6449	0.00274586	-1.07103	0.698692	1.25093	0.135122	151	148	124	81	314	315	288	241	60	61	60	232	156	51	67	145	170	227	261	119	145	134	120	260	303	246	211	85	81	70	150	152	78
Bcin01g04020	Bccdc43, similar to yeast CDC43, Beta subunit of geranylgeranyltransferase type I; catalyzes geranylgeranylation to the cysteine residue in proteins containing a C-terminal CaaX sequence ending in Leu or Phe; has substrates important for morphogenesis [Source:SGD;Acc:S000003123]							389.59	-1.08598	0.410708	-1.55725	2.23409e-06	-1.39474	0.000103794	-1.337	0.000608302	598	488	384	378	528	458	499	527	210	228	274	608	382	181	227	385	332	483	574	470	478	415	559	437	440	426	462	298	303	321	393	372	278
Bcin01g04030	Increased loss of mitochondrial DNA protein 1							489.54	1.11574	0.240186	-1.21083	0.0401984	-1.31859	0.00102993	-1.47223	2.43274e-06	584	636	489	422	727	705	720	674	352	339	367	673	390	284	314	364	369	544	599	459	623	528	624	602	678	614	591	499	451	430	435	379	436
Bcin01g04040	N-acetyltransferase B complex, non-catalytic subunit							390.18	1.04608	0.792904	-1.12039	0.457264	1.04174	0.79598	-1.00835	0.957717	507	418	323	275	520	395	504	450	270	250	283	927	345	224	242	411	342	530	647	398	410	349	407	431	380	430	394	383	333	332	599	336	344
Bcin01g04050	Bccox23, similar to yeast COX23, Protein that functions in mitochondrial copper homeostasis; mitochondrial intermembrane space protein; essential for functional cytochrome oxidase expression; homologous to Cox17p; contains twin cysteine-x9-cysteine motifs [Source:SGD;Acc:S000001158]							220.08	1.53475	0.0445785	1.08147	0.765682	1.61776	0.0185568	1.23114	0.345345	232	171	106	144	286	291	307	296	126	153	142	728	280	106	128	239	172	296	327	182	168	114	213	237	280	262	259	179	204	166	470	272	163
Bcin01g04060	NA							846.63	1.78757	0.0581311	1.06585	0.871915	1.43396	0.242357	1.71832	0.0687411	773	667	348	508	1481	618	1667	1169	359	500	626	2728	644	277	431	862	658	1587	2194	608	653	376	752	1227	594	1422	1024	509	665	734	1763	627	425
Bcin01g04070	Zinc finger, RING-type + Zinc finger, RING/FYVE/PHD-type + Zinc finger, RING-type, conserved site							456.06	-1.01819	0.876389	-1.05775	0.581282	1.05922	0.53947	1.20414	0.0238753	613	485	380	255	519	403	545	499	275	321	362	839	428	291	316	533	557	702	806	482	475	410	377	430	388	465	437	390	427	424	542	416	447
Bcin01g04080	Protein kinase domain + Serine/threonine-protein kinase, active site + Protein kinase-like domain + Protein kinase, ATP binding site							504.25	-1.21504	0.018417	1.25788	0.0069604	1.18181	0.0376616	1.20414	0.0186643	643	488	423	279	493	321	481	458	417	456	475	767	612	370	388	588	602	752	801	505	478	457	413	408	309	410	401	592	607	557	496	595	568
Bcin01g04090	Bcpno1, similar to yeast PNO1, Essential nucleolar protein required for pre-18S rRNA processing; interacts with Dim1p, an 18S rRNA dimethyltransferase, and also with Nob1p, which is involved in proteasome biogenesis; contains a KH domain [Source:SGD;Acc:S000005671]							1170.04	1.64947	5.87654e-05	1.63127	0.000222008	2.09798	7.62098e-10	2.03214	3.88031e-09	787	444	870	533	1444	1083	1393	1318	864	809	935	2437	1391	958	1017	1544	1398	1920	2079	619	435	940	789	1196	1041	1189	1155	1226	1076	1096	1575	1353	1470
Bcin01g04100	Bcmdm32, similar to yeast MDM32, Mitochondrial inner membrane protein with similarity to Mdm31p; required for normal mitochondrial morphology and inheritance; interacts genetically with MMM1, MDM10, MDM12, and MDM34; variation between SK1 and S288C at residues 182 and 262 impacts invasive growth and mitochondrial network structure [Source:SGD;Acc:S000005673]							1250.63	1.62225	0.000553713	1.97657	2.88483e-06	2.06051	7.81134e-08	2.25636	1.1308e-09	828	489	966	439	1503	934	1418	1397	988	1088	1138	2453	1286	915	1121	1815	1463	2285	2279	651	479	1043	650	1245	898	1210	1224	1402	1448	1334	1585	1251	1404
Bcin01g04110	Taurine catabolism dioxygenase TauD/TfdA							6	2.247	0.243868	3.4822	0.060147	2.61716	0.139812	4.84669	0.00816855	1	1	4	2	4	3	9	6	7	5	5	10	3	4	5	6	4	38	5	1	1	4	3	3	3	8	5	10	7	6	6	3	6
Bcin01g04120	Major facilitator superfamily + Major facilitator superfamily domain							55.04	1.01748	0.935338	1.18509	0.298741	-1.0367	0.843723	1.12506	0.432163	73	47	57	29	70	54	61	59	46	41	57	78	54	27	41	49	65	87	91	57	46	62	43	58	52	52	52	65	55	67	50	53	41
Bcin01g04130	AAA+ ATPase domain + ATPase, AAA-type, core + P-loop containing nucleoside triphosphate hydrolase							1963.37	-1.21841	0.137379	-1.09505	0.535539	-1.24401	0.0830159	-1.25527	0.0706482	3305	2390	2202	1192	2585	1298	2301	2398	1645	1404	1725	2678	1695	1392	1277	1968	1752	2482	2720	2598	2341	2378	1764	2141	1248	1963	2101	2334	1868	2022	1731	1649	2136
Bcin01g04140	NA							92.75	1.38896	0.0849336	1.93053	0.000453542	1.5042	0.0243128	1.15109	0.481621	83	81	60	42	141	62	111	121	91	96	117	195	70	61	86	68	61	128	138	65	79	65	62	117	60	95	106	129	128	137	126	68	94
Bcin01g04150	NA							2913.73	-1.29594	0.226227	-1.41912	0.0981754	-1.49589	0.0389241	-1.53156	0.0283774	5363	4601	2694	2471	4399	1781	3963	3494	1880	2025	2318	5896	1736	1607	1604	2663	1808	3472	4666	4215	4508	2909	3656	3644	1713	3382	3061	2667	2694	2718	3810	1689	2466
Bcin01g04160	Folylpolyglutamate synthetase + Mur ligase, C-terminal + Mur ligase, central + Folylpolyglutamate synthetase, conserved site + Folylpolyglutamate synthase, eukaryota							150.48	1.22774	0.170727	-1.58667	0.00316617	-1.00905	0.967343	1.08749	0.593517	170	185	120	106	216	183	220	222	67	76	75	297	183	70	76	184	153	205	264	134	181	130	157	179	176	188	194	95	101	88	192	178	107
Bcin01g04170	Folylpolyglutamate synthetase + Mur ligase, C-terminal + Mur ligase, central + Folylpolyglutamate synthetase, conserved site + Folylpolyglutamate synthase, eukaryota							270.48	1.09733	0.447994	1.75321	1.69322e-07	1.30677	0.0105539	1.03886	0.760861	288	208	201	165	293	260	274	285	271	292	338	349	273	239	227	269	241	322	294	226	204	217	244	243	250	234	250	384	389	396	226	266	367
Bcin01g04180	Major facilitator superfamily + Major facilitator superfamily domain							37.08	-1.03025	0.905653	-1.27544	0.254744	-1.18591	0.383593	-1.63921	0.00618249	53	41	35	40	45	55	49	45	24	21	35	67	42	23	18	34	18	37	44	42	40	38	59	37	53	42	39	34	28	41	43	41	35
Bcin01g04190	NA							0.59	2.06337	0.64574	2.80889	0.486418	1.61552	0.762712	1.9602	0.644153	0	0	1	0	1	1	1	0	2	0	0	1	0	0	1	1	1	0	1	0	0	1	0	1	1	1	0	3	0	0	1	0	0
Bcin01g04200	Bchox5, Homeobox transcription factor							0.19	1.37554	0.939978	1.23713	0.959794	1.69349	0.88406	2.09798	0.82758	0	0	0	0	0	1	0	0	0	0	0	0	1	0	0	0	1	0	1	0	0	0	0	0	1	0	0	0	0	0	0	1	0
Bcin01g04210	Sugar/inositol transporter + General substrate transporter + Sugar transporter, conserved site + Major facilitator superfamily domain							55.33	1.03742	0.89669	-1.03526	0.905014	1.29235	0.218747	1.09202	0.702565	60	57	55	29	50	55	62	76	36	34	45	156	69	25	37	63	57	58	99	47	56	59	43	41	53	53	67	51	45	53	101	67	38
Bcin01g04220	Sulfatase + Alkaline phosphatase-like, alpha/beta/alpha + Alkaline-phosphatase-like, core domain + Sulfatase, conserved site							86.03	-1.30677	0.177845	1.00975	0.966012	1.02527	0.918018	-1.03383	0.886092	118	78	111	50	105	57	99	59	67	69	76	208	90	41	58	91	79	119	149	93	76	120	74	87	55	84	52	95	92	89	134	88	63
Bcin01g04230	Bcmet16, similar to yeast MET16, 3'-phosphoadenylsulfate reductase; reduces 3'-phosphoadenylyl sulfate to adenosine-3',5'-bisphosphate and free sulfite using reduced thioredoxin as cosubstrate, involved in sulfate assimilation and methionine metabolism [Source:SGD;Acc:S000006371]							38.69	2.03778	0.0750081	3.35893	0.00211441	3.07588	0.00241117	1.95748	0.0824596	18	6	41	3	52	25	20	65	37	45	53	44	59	43	45	30	41	48	47	14	6	44	4	43	24	17	57	52	60	62	28	57	66
Bcin01g04240	NA							2487.32	1.4103	0.203901	3.4295	1.27386e-06	2.45377	0.000179491	2.27679	0.000634237	1529	1312	1090	811	1647	2092	1926	2103	2816	3095	3753	1603	1793	2677	3608	3109	2479	3981	4120	1202	1285	1177	1200	1364	2012	1643	1842	3995	4118	4400	1036	1745	4109
Bcin01g04250	NA					SignalP-noTM		81.74	1.12428	0.452882	2.02933	1.02203e-07	1.68296	3.65163e-05	2.32463	5.02327e-13	68	56	52	24	76	45	69	72	67	81	91	135	83	49	71	124	112	167	182	53	55	56	36	63	43	59	63	95	108	107	87	81	75
Bcin01g04260	Bcser2, similar to yeast SER2, Phosphoserine phosphatase of the phosphoglycerate pathway; involved in serine and glycine biosynthesis, expression is regulated by the available nitrogen source [Source:SGD;Acc:S000003440]							1611.32	1.09278	0.354627	1.07177	0.485068	1.09354	0.321037	-1.0274	0.790193	1814	1757	1484	957	1995	1994	1785	1881	1271	1167	1366	2307	2039	1102	1127	1559	1660	1940	2183	1426	1721	1603	1416	1653	1918	1523	1648	1803	1553	1602	1491	1984	1691
Bcin01g04270	NA							1600.6	-1.17121	0.505222	-1.06216	0.818901	-1.09202	0.710021	-1.04681	0.85718	3227	1507	1952	499	2084	1044	1845	1777	1252	1119	1349	2678	1623	986	1042	1701	1803	2215	2299	2536	1476	2108	738	1726	1004	1574	1557	1776	1489	1582	1731	1579	1513
Bcin01g04280	NA							1840.65	1.31951	0.00566294	1.54971	2.07368e-05	1.55617	3.43753e-06	1.53368	7.11062e-06	1739	1397	1442	691	2163	1652	2241	1974	1499	1461	1802	2511	2311	1473	1540	2175	2203	2718	2878	1367	1369	1557	1022	1792	1589	1912	1729	2127	1944	2113	1623	2249	2261
Bcin01g04290	Methyltransferase domain + S-adenosyl-L-methionine-dependent methyltransferase							52.12	4.01111	1.21519e-10	1.13682	0.671808	-1.07103	0.826202	1.35004	0.22523	37	31	29	21	187	59	146	172	30	27	22	39	30	20	21	38	27	65	78	29	30	31	31	155	57	125	151	43	36	26	25	29	31
Bcin01g04300	Glucose/ribitol dehydrogenase + NAD(P)-binding domain + Short-chain dehydrogenase/reductase, conserved site							273.87	1.2492	0.0125878	1.01537	0.906873	-1.01326	0.911112	1.03526	0.741638	351	272	208	181	375	294	386	423	196	193	217	403	290	148	176	290	242	354	442	276	266	225	268	311	283	329	371	278	257	254	260	282	227
Bcin01g04310	Acyltransferase 3							255.5	-1.232	0.114094	-1.10496	0.496302	-1.17202	0.225143	1.09429	0.503699	393	295	216	176	293	155	300	273	159	189	226	372	191	173	175	331	277	434	435	309	289	233	260	243	149	256	239	226	251	265	240	186	266
Bcin01g04320	NA							6.92	-1.92119	0.076637	-1.74352	0.186984	-1.37554	0.384994	-2.1795	0.0277846	13	12	8	8	8	8	5	4	5	3	6	16	6	7	2	3	5	8	8	10	12	9	12	7	8	4	4	7	4	7	10	6	11
Bcin01g04330	Glucose/ribitol dehydrogenase + NAD(P)-binding domain							9.27	2.53151	0.0106761	1.15029	0.796073	1.72668	0.164084	2.34892	0.0166032	10	3	6	2	14	15	12	20	6	4	4	19	13	2	4	10	17	14	20	8	3	6	3	12	14	10	18	9	5	5	12	13	3
Bcin01g04340	Bcmet3, similar to yeast MET3, ATP sulfurylase; catalyzes the primary step of intracellular sulfate activation, essential for assimilatory reduction of sulfate to sulfide, involved in methionine metabolism [Source:SGD;Acc:S000003771]							611.32	1.49278	0.0176061	1.22859	0.269391	1.50108	0.0130254	1.80375	0.00021649	512	354	588	232	861	595	628	865	510	342	354	901	731	490	393	827	898	992	1073	402	347	635	343	713	572	536	758	724	455	415	582	711	752
Bcin01g04350	Bcisd11, similar to yeast ISD11, Cysteine desulfurase (Nfs1p) activator; essential for the formation of the persulfide intermediate at the desulfurase active site during pyridoxal phosphate-dependent desulfuration of cysteine; required for mitochondrial iron-sulfur cluster biosynthesis; exclusive to eukaryotes, implicated as eukaryotic supplement to the bacterium-derived Fe-S cluster (ISC) assemb…							499.56	-1.84165	2.48917e-08	-2.29262	2.99123e-12	-2.10672	7.81236e-12	-2.24078	7.30235e-14	1062	820	619	744	553	555	466	523	249	301	306	753	429	238	240	408	380	515	565	835	803	669	1101	458	534	398	458	353	401	359	487	417	365
Bcin01g04360	NA							570.59	1.20497	0.029345	-1.5042	5.17847e-06	-1.21841	0.0191725	-1.07923	0.397555	816	678	608	316	960	721	830	847	276	320	340	761	568	304	348	597	529	751	923	641	664	657	468	795	693	708	742	392	426	399	492	553	467
Bcin01g04370	UbiB domain + Protein kinase-like domain							546.65	-1.38032	0.00241772	1.03455	0.805344	-1.03886	0.764226	-1.13603	0.25294	832	571	555	388	521	522	487	436	407	493	529	683	529	401	528	578	509	732	770	654	559	599	574	432	502	416	382	577	656	620	441	515	615
Bcin01g04380	Bcrim9, similar to yeast RIM9, Plasma membrane protein of unknown function; involved in the proteolytic activation of Rim101p in response to alkaline pH; interacts with Rim21p and Dfg16p to form a pH-sensing complex in the Rim101 pathway and is required to maintain Rim21p levels; has similarity to A. nidulans PalI; [Source:SGD;Acc:S000004667]					SignalP-noTM		1547.7	-1.1088	0.251988	-1.00208	0.981298	1.06881	0.456392	-1.00139	0.989543	2086	1648	1460	944	1743	1343	1657	1679	990	1180	1439	2158	1912	1039	1298	1614	1760	2088	2128	1640	1615	1577	1397	1444	1291	1414	1471	1405	1570	1687	1395	1860	1595
Bcin01g04390	Septin + P-loop containing nucleoside triphosphate hydrolase + Septin-type guanine nucleotide-binding (G) domain							654.97	1.30767	0.00550447	-1.05555	0.646366	-1.00139	0.996321	1.03455	0.766734	760	730	461	442	1045	681	978	988	384	444	523	883	664	386	466	736	567	936	903	597	715	498	654	866	655	835	866	545	591	613	571	646	592
Bcin01g04400	NA							4.23	-1.47734	0.548888	1.86607	0.253972	1.30858	0.642904	1.17772	0.782514	6	3	3	2	3	1	4	3	8	5	2	3	4	4	6	3	3	6	9	5	3	3	3	2	1	3	3	11	7	2	2	4	6
Bcin01g04410	ATP-dependent RNA helicase DEAD-box, conserved site + Helicase, C-terminal + DEAD/DEAH box helicase domain + Helicase superfamily 1/2, ATP-binding domain + RNA helicase, DEAD-box type, Q motif + P-loop containing nucleoside triphosphate hydrolase						UP	1001.59	5.36285	1.70849e-19	11.8515	7.62333e-36	8.23632	2.46593e-30	10.7183	2.54582e-38	130	135	165	98	859	689	937	922	1000	1362	1459	801	1064	990	1082	1586	1710	1880	2071	102	132	178	145	712	663	800	808	1419	1812	1711	518	1035	1519
Bcin01g04420	AMP-dependent synthetase/ligase						UP	459.43	49.2824	2.19514e-22	56.9254	2.51519e-21	95.8695	1.81162e-30	88.0957	2.07173e-29	3	4	22	1	384	615	377	368	291	397	345	829	1679	310	268	550	1072	803	901	2	4	24	1	318	591	322	322	413	528	404	536	1634	476
Bcin01g04430	Sugar transporter, conserved site + Major facilitator superfamily + Major facilitator superfamily domain						UP	134.97	30.803	2.43547e-21	39.2059	1.02596e-22	62.3363	7.1549e-31	57.123	1.06905e-29	5	5	3	1	112	152	110	120	111	106	102	250	447	101	94	161	238	288	316	4	5	3	1	93	146	94	105	157	141	120	162	435	155
Bcin01g04440	Bcarp9, similar to yeast ARP9, Component of both the SWI/SNF and RSC chromatin remodeling complexes; actin-related protein involved in transcriptional regulation [Source:SGD;Acc:S000004636]							1115.11	1.1607	0.000283911	1.06069	0.218422	-1.07699	0.0894369	-1.02243	0.640771	1397	1113	1014	722	1527	1303	1519	1414	825	869	972	1553	976	663	773	1165	1090	1378	1597	1098	1090	1095	1068	1265	1253	1296	1239	1170	1156	1140	1004	950	1018
Bcin01g04450	NA							73.35	-1.04247	0.858696	1.19251	0.361403	1.30858	0.113539	-1.06142	0.765122	124	68	56	30	92	52	88	70	64	52	73	142	92	44	78	67	65	85	102	97	67	60	44	76	50	75	61	91	69	86	92	90	68
Bcin01g04460	Bcbre2, similar to yeast BRE2, Subunit of COMPASS (Set1C) complex; COMPASS methylates Lys4 of histone H3 and functions in silencing at telomeres; has a C-terminal Sdc1 Dpy-30 Interaction (SDI) domain that mediates binding to Sdc1p; similar to trithorax-group protein ASH2L [Source:SGD;Acc:S000004005]							442.03	1.26313	0.00100182	-1.15829	0.0725317	-1.03742	0.671637	1.0367	0.665359	557	398	403	305	625	613	625	597	262	278	313	700	456	242	263	522	428	583	644	438	390	435	451	518	589	533	523	372	370	367	452	444	371
Bcin01g04470	Zn(2)-C6 fungal-type DNA-binding domain + Transcription factor domain, fungi							106.22	1.16635	0.235247	1.34537	0.0206482	1.4103	0.00290946	1.41716	0.001881	102	99	82	46	127	92	114	115	89	90	81	179	127	88	72	123	123	143	199	80	97	89	68	105	88	97	101	126	120	95	116	124	135
Bcin01g04480	NA							1436.11	1.09733	0.66403	1.87644	0.000387759	1.51362	0.0142393	1.08448	0.680961	1590	862	1089	811	1344	1327	1473	1436	1494	1421	1944	1467	1379	1260	1819	1217	1256	1792	1699	1250	845	1176	1200	1113	1276	1257	1258	2120	1891	2279	948	1342	1934
Bcin01g04490	Bcmsh6, similar to yeast MSH6, Protein required for mismatch repair in mitosis and meiosis; forms a complex with Msh2p to repair both single-base & insertion-deletion mispairs; also involved in interstrand cross-link repair; potentially phosphorylated by Cdc28p [Source:SGD;Acc:S000002504]							189.95	-1.08523	0.638286	-2.50012	2.51559e-09	-1.78139	3.23997e-05	-1.57026	0.00107	349	293	261	143	336	263	266	247	96	72	74	245	210	74	79	177	180	208	262	274	287	282	212	278	253	227	216	136	96	87	158	204	114
Bcin01g04500	Sugar transporter, conserved site + Major facilitator superfamily + Major facilitator superfamily domain							15.35	-1.00905	0.979783	-1.10343	0.792419	-1.02101	0.958502	1.19251	0.545461	17	16	16	9	14	21	11	21	14	8	9	20	17	12	8	18	25	26	17	13	16	17	13	12	20	9	18	20	11	11	13	17	18
Bcin01g04510	Sulfatase + Arylsulfatase + Alkaline phosphatase-like, alpha/beta/alpha + Alkaline-phosphatase-like, core domain + Sulfatase, conserved site					SignalP-noTM		17.07	-1.10496	0.763251	1.09126	0.797143	1	0.999292	1.18921	0.521129	21	23	12	9	12	20	15	21	11	11	20	23	21	11	10	14	24	33	26	17	23	13	13	10	19	13	18	16	15	23	15	20	17
Bcin01g04520	NA							4.32	20.8504	0.000872242	1.84421	0.628888	2.31819	0.447396	2.87388	0.308597	2	1	0	0	24	1	17	29	3	0	0	3	3	1	0	1	0	6	4	2	1	0	0	20	1	15	25	4	0	0	2	3	2
Bcin01g04530	Alpha/beta hydrolase fold-1 + Alpha/Beta hydrolase fold					SignalP-noTM	DOWN	138.99	-9.25351	1.1506e-36	-8.29936	1.20712e-26	-11.7208	2.94816e-41	-7.46426	3.52878e-31	504	512	450	322	43	72	63	49	26	44	61	34	56	31	27	69	78	72	82	396	502	486	476	36	69	54	43	37	59	72	22	54	48
Bcin01g04540	Bop2, 2ndMetabolismCluster : PHS1, G protein-coupled receptor (GPCR) : Microbial opsin, opsin-like 2, potential green light sensor							89.25	1.08448	0.807306	2.64085	0.000102644	1.89212	0.00798637	2.62806	2.87708e-05	72	56	29	37	52	24	95	76	75	103	126	172	56	62	81	152	97	199	199	57	55	31	55	43	23	81	67	106	137	148	111	54	95
Bcin01g04550	Bcphd1, Phytoene dehydrogenase (Carotenogenic gene)							806.28	-1.1321	0.463161	1.48144	0.0102126	1.20916	0.208481	1.56374	0.00150725	819	728	505	510	640	542	759	737	540	866	879	1149	566	601	715	1219	874	1629	1402	644	713	545	755	530	521	648	646	766	1152	1031	743	551	922
Bcin01g04560	Bcphs1, Phytoene synthase							215	-1.17936	0.637483	1.77892	0.0565337	1.47939	0.179247	2.06623	0.00872034	178	219	103	95	132	110	178	168	140	242	246	174	92	177	306	349	254	480	477	140	215	111	141	109	106	152	147	199	322	288	112	90	272
Bcin01g04570	Bccao1, Beta-carotene cleaving and retinal-forming oxygenase							200.47	-1.26225	0.154409	1.00556	0.977724	-1.08749	0.630404	1.40639	0.0215791	204	264	133	149	171	149	198	188	119	163	173	281	138	114	164	323	219	411	410	160	259	144	220	142	143	169	165	169	217	203	182	134	175
Bcin01g04580	NA					SignalP-noTM		483.44	-1.57352	0.0970324	1.48041	0.166124	1.20414	0.51652	1.04899	0.885196	581	354	652	222	266	480	335	228	487	503	579	377	623	390	547	543	669	575	492	457	347	704	328	220	462	286	200	691	669	679	244	606	599
Bcin01g04590	NA							3.53	-2.28311	0.121281	-1.81756	0.316348	-2.0691	0.166239	-1.2605	0.649001	10	5	4	3	2	4	2	3	3	2	2	6	4	1	0	4	3	5	10	8	5	4	4	2	4	2	3	4	3	2	4	4	2
Bcin01g04600	GPR1/FUN34/yaaH							8264.25	1.30405	0.0787399	1.78139	0.000102306	2.0209	2.62943e-07	2.09798	5.5203e-08	5113	4971	5628	3562	7666	6199	9181	7133	5876	6663	8388	15586	15253	4923	6011	11815	12087	13119	14467	4019	4870	6078	5270	6351	5961	7834	6249	8336	8866	9834	10072	14841	7556
Bcin01g04610	3'-5' exonuclease domain + Ribonuclease H-like domain							0.21	-1.19914	0.969233	4.31991	0.723205	1.69466	0.90672	-1.27899	0.95342	0	0	0	0	0	0	0	0	0	1	1	0	0	1	0	0	0	0	0	0	0	0	0	0	0	0	0	0	1	1	0	0	2
Bcin01g04620	Ribonuclease H-like domain							13.86	6.16884	0.000368911	14.4901	5.10677e-08	14.9078	1.54246e-08	10.2036	1.47547e-06	3	1	1	1	8	13	13	9	10	15	27	41	22	11	18	16	22	18	20	2	1	1	1	7	13	11	8	14	20	32	26	21	17
Bcin01g04630	Zinc finger, RING/FYVE/PHD-type							657.18	-1.11884	0.30395	-1.02456	0.854232	-1.03383	0.780529	-1.21926	0.0441651	916	629	612	564	691	786	708	679	400	569	634	989	650	482	520	653	562	825	807	720	616	661	834	572	756	604	595	567	757	743	639	632	740
Bcin01g04640	Cyclin, C-terminal domain + Cyclin, N-terminal + Cyclin-like							7521.64	-1.02385	0.887288	1.0203	0.901589	1.02669	0.859091	1.01889	0.902076	11231	8452	7356	3238	9356	7348	8335	8252	5402	5571	6624	10188	8819	5208	5347	8059	8528	10077	10377	8827	8280	7944	4791	7751	7066	7112	7230	7664	7413	7766	6584	8581	7993
Bcin01g04650	NA							3.5	1.2033	0.827873	2.15099	0.253972	3.6604	0.0205535	1.58667	0.481231	3	1	0	3	3	1	3	3	3	3	3	9	8	3	6	7	1	3	3	2	1	0	4	2	1	3	3	4	4	4	6	8	5
Bcin01g04660	NA							40.88	12.4666	2.03503e-12	7.91177	9.1082e-08	6.70855	2.4161e-07	8	9.90141e-09	3	6	12	1	113	26	51	139	34	32	38	70	33	28	23	55	36	67	68	2	6	13	1	94	25	44	122	48	43	45	45	32	43
Bcin01g04670	NA						UP	1117.04	2.20228	0.000844666	3.55291	2.06814e-07	2.60629	2.94033e-05	2.76446	8.44078e-06	523	527	473	304	1129	1206	1118	1267	1175	1090	1632	768	767	920	1621	1544	1139	1798	1962	411	516	511	450	935	1160	954	1110	1667	1450	1913	496	746	1412
Bcin01g04680	NA							0.16	2.23767	0.839471	1.23713	0.961934	1.68413	0.891157	1.28967	0.950995	0	0	0	0	1	0	1	0	0	0	0	1	0	0	0	0	0	0	1	0	0	0	0	1	0	1	0	0	0	0	1	0	0
Bcin01g04690	NA							0.04	-1.19914	0.969233	1.23713	0.963352	1.02385	0.996321	1.28967	0.95342	0	0	0	0	0	0	0	0	0	0	0	0	0	0	0	0	0	0	1	0	0	0	0	0	0	0	0	0	0	0	0	0	0
Bcin01g04700	NA							587.64	-1.1479	0.26659	-1.19499	0.151655	-1.27544	0.0311721	-1.16151	0.198189	1047	699	676	304	802	516	680	694	389	428	487	861	505	327	403	602	612	800	835	823	685	730	450	664	496	580	608	552	570	571	556	491	502
Bcin01g04710	Bcnop7, similar to yeast NOP7, Component of several different pre-ribosomal particles; forms a complex with Ytm1p and Erb1p that is required for maturation of the large ribosomal subunit; required for exit from G<sub>0</sub> and the initiation of cell proliferation [Source:SGD;Acc:S000003335]							2308.84	1.74473	0.00149406	2.40494	1.17139e-06	2.85403	2.66296e-10	2.5088	3.60442e-08	1232	541	1522	870	2481	1804	2168	2376	2011	1994	2115	5040	2672	2285	2330	3069	2699	4021	3848	968	530	1644	1287	2055	1735	1850	2082	2853	2653	2480	3257	2600	3507
Bcin01g04720	Bcgab1, similar to yeast GAB1, GPI transamidase subunit; involved in attachment of glycosylphosphatidylinositol (GPI) anchors to proteins; may have a role in recognition of the attachment signal or of the lipid portion of GPI [Source:SGD;Acc:S000004451]							816.14	1.10803	0.295592	-1.07773	0.470134	-1.03742	0.729276	-1.09354	0.345502	893	1023	670	601	1131	981	1082	991	544	557	675	1380	791	499	542	801	665	1111	1188	702	1002	724	889	937	943	923	868	772	741	791	892	770	766
Bcin01g04730	NA							21.63	-1.66671	0.0311287	-2.5245	0.000924621	-1.60882	0.0437356	-2.07628	0.00141515	49	45	22	21	31	21	21	22	9	5	18	39	29	11	9	19	18	17	28	39	44	24	31	26	20	18	19	13	7	21	25	28	17
Bcin01g04740	RNA polymerase I specific transcription initiation factor, RRN9							94.48	1.33145	0.0911894	1.03097	0.895007	-1.03455	0.875653	1.39474	0.0372712	109	66	98	49	163	81	137	123	56	60	81	159	61	43	62	131	113	140	181	86	65	106	72	135	78	117	108	79	80	95	103	59	66
Bcin01g04750	NA							47.72	2.77791	0.00330343	3.30351	0.000933596	5.3037	3.40193e-07	4.34092	7.79524e-06	9	17	8	18	32	52	58	37	33	41	34	92	159	23	36	85	75	60	74	7	17	9	27	27	50	49	32	47	55	40	59	155	35
Bcin01g04760	NA							21.21	1.24574	0.462545	1.42109	0.233045	1.47427	0.1437	2.07628	0.00217353	27	14	9	9	25	9	22	29	14	13	22	41	24	12	12	26	35	48	43	21	14	10	13	21	9	19	25	20	17	26	26	23	18
Bcin01g04770	NA							13.35	1.37554	0.34114	1.63694	0.138065	1.66671	0.0904356	1.9752	0.0153528	11	11	5	7	17	10	16	12	12	9	12	24	9	11	13	22	10	22	32	9	11	5	10	14	10	14	11	17	12	14	16	9	17
Bcin01g04780	NA							986.29	2.21146	7.38618e-20	1.66094	1.40751e-07	1.31039	0.00350742	1.31951	0.00251616	762	816	568	427	1895	1287	1975	1543	740	841	960	1364	765	626	629	875	857	1271	1313	599	799	613	632	1570	1238	1685	1352	1050	1119	1126	881	744	961
Bcin01g04790	Bcubc6, similar to yeast UBC6, Ubiquitin-conjugating enzyme involved in ERAD; located at the cytosolic side of the ER membrane; tail region contains a transmembrane segment at the C-terminus; substrate of the ubiquitin-proteasome pathway; ER-associated protein degradation is also known as ERAD [Source:SGD;Acc:S000000902]							754.29	1.52414	0.000105132	1.43495	0.00198239	1.46206	0.000441445	1.30858	0.0146597	654	518	571	414	1034	995	983	884	570	616	674	875	993	558	646	767	811	1003	1011	514	507	617	613	857	957	839	774	809	820	790	565	966	856
Bcin01g04800	Bcsam50, similar to yeast SAM50, Component of the Sorting and Assembly Machinery (SAM) complex; the SAM (or TOB) complex is located in the mitochondrial outer membrane; the complex binds precursors of beta-barrel proteins and facilitates their outer membrane insertion; homologous to bacterial Omp85 [Source:SGD;Acc:S000004971]							795.59	-1.21419	0.0753153	-1.58337	2.4229e-05	-1.33237	0.00510559	-1.32685	0.00561659	1207	1082	919	660	939	1027	857	891	479	448	520	1172	984	424	436	764	843	960	1100	949	1060	992	976	778	988	731	781	680	596	610	757	957	651
Bcin01g04810	HotDog domain							154.44	-1.24747	0.0602608	-1.30858	0.0329486	-1.07177	0.590654	-1.04536	0.733593	235	191	132	117	172	167	150	139	80	93	133	240	192	95	109	157	193	223	234	185	187	143	173	142	161	128	122	113	124	156	155	187	146
Bcin01g04820	NA					SignalP-noTM		88.88	-1.24229	0.139733	-1.16312	0.348855	-1.12117	0.449242	-1.1042	0.503965	135	117	76	64	88	88	105	85	66	58	74	149	96	40	72	80	94	109	166	106	115	82	95	73	85	90	74	94	77	87	96	93	61
Bcin01g04830	Protein of unknown function DUF3328							45.47	1.09962	0.705728	1.1235	0.6374	1.26488	0.2621	-1.08824	0.717083	54	45	32	32	38	59	46	66	39	38	31	72	72	29	36	49	51	41	44	42	44	35	47	31	57	39	58	55	51	36	47	70	45
Bcin01g04840	Major facilitator superfamily + Major facilitator superfamily domain							8.63	1.4103	0.370121	1.26576	0.583416	1.42998	0.328694	-1.18756	0.678382	9	9	5	5	12	15	12	7	5	9	7	14	11	7	8	8	11	5	5	7	9	5	7	10	14	10	6	7	12	8	9	11	11
Bcin01g04850	Pyridine nucleotide-disulphide oxidoreductase, FAD/NAD(P)-binding domain							49.7	-1.2492	0.377254	-1.72429	0.0286777	-1.56374	0.0499764	-1.56699	0.0447728	88	77	39	57	69	51	58	69	24	40	26	110	42	19	18	51	48	46	65	69	75	42	84	57	49	49	60	34	53	30	71	41	29
Bcin01g04860	Putative oxalocrotonate tautomerase							19.69	1.50838	0.183729	2.68515	0.000602595	2.1795	0.00477909	1.36794	0.302506	11	15	14	5	16	25	19	19	31	18	22	30	27	17	22	16	7	24	33	9	15	15	7	13	24	16	17	44	24	26	19	26	26
Bcin01g04870	NADH:flavin oxidoreductase/NADH oxidase, N-terminal + Aldolase-type TIM barrel							3.26	-1.07848	0.946261	1.90792	0.422096	1.78386	0.445761	1.58887	0.545989	7	3	0	0	1	0	5	4	6	3	1	6	8	3	0	4	5	4	5	6	3	0	0	1	0	4	4	9	4	1	4	8	5
Bcin01g04880	Cytochrome P450 + Cytochrome P450, E-class, group IV							665.14	-1.77522	0.0069397	-1.66324	0.0234043	-1.15269	0.547083	-1.36699	0.148913	939	1427	572	502	498	710	501	512	415	359	436	1055	1177	424	396	639	876	722	831	738	1398	618	743	413	683	428	449	589	478	511	682	1145	651
Bcin01g04890	Cytochrome P450 + Cytochrome P450, E-class, group I							1965.55	-1.00765	0.976875	1.40639	0.107127	1.72668	0.00417084	1.45599	0.0556475	1422	2199	1230	942	1568	1955	1553	1651	1616	1520	1713	2916	3985	1706	1405	1999	3162	2502	2782	1118	2154	1328	1394	1299	1880	1325	1446	2293	2023	2008	1884	3877	2618
Bcin01g04900	gstII, Glutathione S-transferase							4570.42	-1.13918	0.544465	1.19748	0.381089	1.18674	0.374719	-1.1274	0.549431	4428	5843	3393	3406	4223	4829	4294	4468	3980	3893	4479	4704	7333	3961	3564	4011	5423	4652	4923	3480	5724	3664	5039	3498	4644	3664	3915	5646	5180	5251	3040	7135	6079
Bcin01g04910	Btp1, Putative G protein-coupled receptor alpha						DOWN	351.18	-5.90935	2.92838e-24	-5.60611	2.75516e-19	-5.50217	2.76773e-22	-6.58873	3.28318e-27	1090	1651	469	741	200	177	199	210	128	136	156	282	186	111	148	137	191	200	229	857	1617	507	1096	166	170	170	184	182	181	183	182	181	170
Bcin01g04920	Bcdtc1, Diterpen cyclase							84.82	2.00694	0.022319	1.98481	0.0323049	3.70635	3.63175e-06	3.07801	7.70588e-05	38	49	39	15	56	103	72	92	58	48	57	159	268	54	58	103	178	112	127	30	48	42	22	46	99	61	81	82	64	67	103	261	83
Bcin01g04930	NA							41189.2	-1.14155	0.792616	1.09202	0.862504	1.23285	0.63211	-1.13761	0.778199	58895	32327	36372	30788	27278	89244	15797	23595	43157	29073	28508	31482	80283	38809	30478	27750	68753	40514	28186	46290	31671	39281	45552	22598	85820	13480	20672	61227	38685	33423	20344	78115	59565
Bcin01g04940	Bcmsh4, similar to yeast MSH4, Protein involved in meiotic recombination; required for normal levels of crossing over, colocalizes with Zip2p to discrete foci on meiotic chromosomes, has homology to bacterial MutS protein [Source:SGD;Acc:S000001891]							1044.37	-1.16878	0.557618	1.02172	0.949199	1.17691	0.507802	-1.08147	0.766682	1532	933	921	735	888	1611	652	860	871	802	781	1544	1654	893	690	884	1501	1178	1037	1204	914	995	1087	736	1549	556	753	1236	1067	916	998	1609	1371
Bcin01g04950	G-protein, beta subunit + WD40 repeat + Quinonprotein alcohol dehydrogenase-like superfamily + NLE + WD40/YVTN repeat-like-containing domain + WD40-repeat-containing domain + WD40 repeat, conserved site + G-protein beta WD-40 repeat							1195.47	1.5305	0.000618453	2.01531	4.77426e-08	1.81001	7.22192e-07	1.57571	0.000175412	1089	590	851	475	1640	1173	1269	1265	1092	1133	1333	1815	1119	1168	1062	1338	1223	1701	1633	856	578	919	703	1359	1128	1083	1108	1549	1508	1563	1173	1089	1793
Bcin01g04960	Bcpot1, similar to yeast POT1, 3-ketoacyl-CoA thiolase with broad chain length specificity; cleaves 3-ketoacyl-CoA into acyl-CoA and acetyl-CoA during beta-oxidation of fatty acids [Source:SGD;Acc:S000001422]							97.81	1.13288	0.449195	1.51992	0.00518613	1.42208	0.0119854	1.14949	0.357469	93	94	63	57	99	107	116	86	81	107	89	161	89	95	86	102	78	122	149	73	92	68	84	82	103	99	75	115	142	104	104	87	146
Bcin01g04970	NA					SignalP-noTM		42.91	-1.91057	0.00139053	-1.03025	0.917345	-1.74715	0.00597114	-1.85961	0.00161907	69	77	43	45	33	22	48	42	34	51	51	55	20	24	35	26	35	52	48	54	75	46	67	27	21	41	37	48	68	60	36	19	37
Bcin01g04980	Bcsdh2, Succinate dehydrogenase subunit B							6871.23	1.00347	0.983385	1.48555	0.00445716	1.17121	0.257528	-1.09581	0.534702	7907	5844	5700	4735	7260	6925	7668	6821	5169	7566	9007	10655	5348	4801	7091	6364	4636	8873	8641	6215	5725	6156	7006	6014	6659	6543	5976	7333	10067	10560	6885	5204	7369
Bcin01g04990	NA							30.2	1.01677	0.969233	1.32317	0.37436	1.28254	0.399724	-1.0196	0.95342	25	30	22	26	31	28	42	26	20	21	44	82	26	11	30	26	15	49	46	20	29	24	38	26	27	36	23	28	28	52	53	25	17
Bcin01g05000	NA							4.14	1.13918	0.855169	1.96837	0.220518	1.2518	0.716049	1.28699	0.661871	6	1	5	1	3	4	5	5	4	4	7	10	3	2	2	1	5	10	5	5	1	5	1	2	4	4	4	6	5	8	6	3	3
Bcin01g05010	Major facilitator superfamily + Major facilitator superfamily domain							879.1	-1.06659	0.529548	-1.33793	0.00143314	-1.07475	0.445761	-1.07773	0.420595	1175	1015	757	747	1085	832	1065	1128	443	579	639	1551	923	586	543	956	862	1196	1377	924	994	818	1105	899	800	909	988	628	770	749	1002	898	899
Bcin01g05020	Extracellular membrane protein, CFEM domain					SignalP-noTM	DOWN	1235.88	-2.18253	4.20787e-11	-2.97111	1.20866e-17	-2.92817	4.27342e-20	-3.4438	1.99529e-26	2988	2651	1649	2232	1319	1536	1172	1167	560	658	734	1370	918	521	601	722	710	983	1197	2348	2597	1781	3302	1093	1477	1000	1022	794	876	861	885	893	800
Bcin01g05030	NA							5.05	-1.1088	0.858713	1.24487	0.670266	1.34164	0.511057	-1.19914	0.708682	8	4	3	4	6	4	5	5	4	4	6	10	10	4	2	5	3	5	7	6	4	3	6	5	4	4	4	6	5	7	6	10	6
Bcin01g05040	NA						UP	194.36	2.57934	1.59741e-22	2.52625	4.24458e-18	2.2642	2.48513e-16	2.6926	7.41978e-25	94	87	93	67	295	202	299	249	140	176	202	306	233	123	132	255	249	320	346	74	85	100	99	244	194	255	218	199	234	237	198	227	189
Bcin01g05050	NA							1.97	1.67714	0.513636	1.37173	0.726479	1.11729	0.909336	1.16393	0.863058	2	0	2	2	2	2	4	4	2	0	3	3	2	0	2	2	2	1	4	2	0	2	3	2	2	3	4	3	0	4	2	2	0
Bcin01g05060	Peptidase M1, alanine aminopeptidase/leukotriene A4 hydrolase + Peptidase M1, membrane alanine aminopeptidase, N-terminal + ERAP1-like C-terminal domain				MER0138470			2732.27	1.03168	0.845443	-1.73748	4.49789e-06	-1.67714	3.74415e-06	-1.52944	0.000163646	3646	4273	3430	2179	4188	4841	3616	3670	1627	1357	1639	3679	2255	1321	1235	2511	2220	3012	3523	2866	4186	3704	3224	3469	4655	3086	3215	2308	1806	1922	2377	2194	2028
Bcin01g05070	DnaJ domain + Zinc finger, DPH-type						UP	292.93	2.19162	2.24591e-17	2.4657	2.2903e-19	2.85997	1.35118e-30	2.38998	1.55223e-21	158	112	163	90	341	298	361	352	231	234	307	624	385	269	253	346	317	490	436	124	110	176	133	282	287	308	308	328	311	360	403	375	413
Bcin01g05080	NA	GH145	Other					28.87	-1.05044	0.854055	-1.48041	0.0993372	1.02385	0.927432	-1.26138	0.260439	39	35	24	26	30	30	40	39	17	13	20	48	45	23	14	26	33	27	38	31	34	26	38	25	29	34	34	24	17	23	31	44	35
Bcin01g05090	Sugar/inositol transporter + General substrate transporter + Major facilitator superfamily domain						DOWN	137.05	-6.45313	1.6871e-14	-8.87041	1.03639e-15	-5.78373	6.41505e-13	-6.46209	1.21228e-14	529	478	153	415	78	48	70	99	30	32	47	93	125	32	39	70	76	77	89	416	468	165	614	65	46	60	87	43	43	55	60	122	49
Bcin01g05100	Meiotic nuclear division protein 1							36.69	-1.2008	0.441669	-1.16635	0.543928	1.36131	0.132599	-1.20832	0.389846	56	26	37	27	31	41	23	46	24	21	29	74	69	31	28	38	36	38	38	44	25	40	40	26	39	20	40	34	28	34	48	67	48
Bcin01g05110	Bcrim8, similar to yeast RIM8, Protein involved in proteolytic activation of Rim101p; part of response to alkaline pH; interacts with ESCRT-1 subunits Stp22p and Vps28p; essential for anaerobic growth; member of the arrestin-related trafficking adaptor family [Source:SGD;Acc:S000003013]							608.57	-1.22179	0.129169	-1.23456	0.121088	-1.32042	0.0245719	-1.29594	0.0360197	1190	795	644	342	776	625	725	605	392	481	495	669	550	414	442	573	576	802	828	935	779	696	506	643	601	619	530	556	640	580	432	535	635
Bcin01g05120	Fatty acid desaturase, type 1						DOWN	6759.03	-2.47598	4.32417e-12	-4.52526	2.03269e-27	-5.348	3.25473e-39	-6.28538	4.59026e-47	22628	15755	17542	10051	9275	7414	6995	7173	2502	2926	3126	3391	2451	2417	3039	2744	2437	4103	3951	17785	15435	18945	14871	7684	7130	5969	6284	3550	3893	3665	2191	2385	3710
Bcin01g05130	Bcmrpl25, similar to yeast MRPL25, Mitochondrial ribosomal protein of the large subunit; mutation confers increased replicative lifespan [Source:SGD;Acc:S000003308]							908.5	-1.48144	1.53197e-06	-1.57026	2.9289e-07	-1.46917	2.22249e-06	-1.91189	3.61985e-16	1492	1322	1036	1055	1012	1048	914	964	537	664	689	1258	912	608	619	699	704	915	984	1173	1295	1119	1561	838	1008	780	845	762	884	808	813	887	933
Bcin01g05140	Bcprp28, similar to yeast PRP28, RNA helicase in the DEAD-box family; involved in RNA isomerization at the 5' splice site and for exchange of U6 for U1 snRNA at the 5' splice site [Source:SGD;Acc:S000002651]							444.95	-1.05117	0.689973	1.00278	0.983642	-1.00556	0.970114	1.01396	0.913503	612	474	477	221	532	442	504	470	319	310	413	691	428	349	278	502	458	571	708	481	464	515	327	441	425	430	412	453	412	484	447	416	536
Bcin01g05150	Bcdph6, similar to yeast DPH6, Diphthamide synthetase; catalyzes the last amidation step of diphthamide biosynthesis using ammonium and ATP; evolutionarily conserved in eukaryotes; dph6 mutants exhibit diphthine accumulation and resistance to sordarin, which is indicative of defects in diphthamide formation on EF2; green fluorescent protein (GFP)-tagged protein localizes to the cytoplasm; DPH6/YL…							154.77	1.27368	0.0504221	1.36604	0.0149315	1.27103	0.0475202	1.33793	0.0125659	184	105	146	59	187	153	191	193	120	117	157	228	160	117	110	165	184	231	238	145	103	158	87	155	147	163	169	170	156	184	147	156	180
Bcin01g05160	BcMsn, Cys2His2 transcription factor							10761.3	1.02243	0.939403	2.59009	1.53612e-06	1.86607	0.000878731	1.52309	0.0290669	9049	8530	6391	3667	8395	6897	9048	8131	10214	14458	17296	9132	12770	11118	11776	11297	13433	13350	12756	7112	8357	6902	5425	6955	6632	7721	7124	14491	19238	20278	5901	12425	17064
Bcin01g05170	AdipoR/Haemolysin-III-related							122.86	-1.14393	0.483862	1.78633	0.000502774	1.56266	0.00464987	1.03886	0.848852	120	104	69	89	113	105	81	98	134	120	158	161	169	120	127	108	131	122	142	94	102	75	132	94	101	69	86	190	160	185	104	164	184
Bcin01g05180	NA					SignalP-noTM		39.82	-1.66324	0.01653	1.0403	0.889774	-1.12506	0.612984	-1.24833	0.299385	70	57	29	29	25	24	35	44	26	38	49	71	45	19	32	37	49	56	39	55	56	31	43	21	23	30	39	37	51	57	46	44	29
Bcin01g05190	HPP							1487.31	-1.67365	9.91241e-05	-1.0203	0.918105	-1.09126	0.562712	-1.22774	0.137936	3043	1647	1493	900	1027	1214	1317	1159	1095	1352	1502	2160	1926	1039	1076	1428	1774	1858	1782	2392	1614	1612	1332	851	1167	1124	1015	1553	1799	1761	1396	1874	1595
Bcin01g05200	Bctgs1, similar to yeast TGS1, Trimethyl guanosine synthase, conserved nucleolar methyl transferase; converts the m(7)G cap structure of snRNAs, snoRNAs, and telomerase TLC1 RNA to m(2,2,7)G; also required for nucleolar assembly and splicing of meiotic pre-mRNAs; interacts with Swm2p, which may confer substrate specificity on Tgs1p [Source:SGD;Acc:S000006078]							160.16	-1.07699	0.580628	-1.32317	0.0246557	-1.15349	0.227216	-1.03383	0.801287	211	183	154	133	206	175	203	163	87	96	126	291	159	87	89	154	167	244	283	166	179	166	197	171	168	173	143	123	128	148	188	155	134
Bcin01g05210	Bcgrh1, similar to yeast GRH1, Acetylated cis-Golgi protein, involved in ER to Golgi transport; homolog of human GRASP65; forms a complex with the coiled-coil protein Bug1p; mutants are compromised for the fusion of ER-derived vesicles with Golgi membranes; protein abundance increases in response to DNA replication stress [Source:SGD;Acc:S000002925]							285.83	1.06363	0.732661	-1.86607	3.5351e-05	-1.7219	9.14489e-05	-1.59438	0.000747498	429	418	296	281	465	510	435	375	157	123	178	417	258	99	127	206	247	317	381	337	410	320	416	385	490	371	329	223	164	209	269	251	152
Bcin01g05220	Bcost2, similar to yeast OST2, Epsilon subunit of the oligosaccharyltransferase complex; located in the ER lumen; catalyzes asparagine-linked glycosylation of newly synthesized proteins [Source:SGD;Acc:S000005629]							590.83	1.05409	0.628741	-1.22264	0.0372976	-1.15349	0.11756	-1.19251	0.0479726	724	674	546	512	801	742	802	738	393	377	441	992	635	301	350	586	524	736	807	569	660	590	758	664	714	684	647	558	502	517	641	618	462
Bcin01g05230	Uncharacterised protein family UPF0136, Transmembrane							1027.66	-1.15109	0.221835	-1.75564	2.36502e-07	-1.52732	2.91804e-05	-1.7411	2.78668e-08	1632	1437	1103	1123	1398	1618	1229	1200	609	556	651	1470	1032	543	594	813	799	1103	1211	1283	1408	1191	1662	1158	1556	1049	1051	864	740	763	950	1004	833
Bcin01g05240	Cytochrome c oxidase biogenesis protein Cmc1-like							289	1.25006	0.0540859	1.06069	0.672987	1.13918	0.270699	-1.11497	0.365703	332	205	258	234	384	400	367	382	225	218	214	492	335	180	219	266	209	342	384	261	201	279	346	318	385	313	335	319	290	251	318	326	276
Bcin01g05250	Bcgim4, similar to yeast GIM4, Subunit of the heterohexameric cochaperone prefoldin complex; complex binds specifically to cytosolic chaperonin and transfers target proteins to it [Source:SGD;Acc:S000000729]							732.15	-1.10726	0.460502	-1.6358	7.90882e-05	-1.32593	0.0171193	-1.51887	0.000286772	1153	922	767	712	927	1042	873	932	423	402	475	1431	760	365	388	671	569	824	934	906	903	828	1053	768	1002	745	817	600	535	557	925	739	560
Bcin01g05260	Bchap3, similar to yeast HAP3, Subunit of the Hap2p/3p/4p/5p CCAAT-binding complex; complex is heme-activated and glucose-repressed; complex is a transcriptional activator and global regulator of respiratory gene expression; contains sequences contributing to both complex assembly and DNA binding [Source:SGD;Acc:S000000117]							2511.73	-1.06216	0.697248	-1.90132	3.46954e-07	-1.50943	0.000545662	-1.46307	0.00144213	3755	3635	2529	2515	3453	3837	3293	3244	1267	1267	1390	3425	2973	1098	1277	2491	2297	2929	3110	2951	3561	2731	3721	2861	3690	2810	2842	1797	1686	1630	2213	2893	1685
Bcin01g05270	Bcrrn3, similar to yeast RRN3, Protein required for transcription of rDNA by RNA polymerase I; transcription factor independent of DNA template; involved in recruitment of RNA polymerase I to rDNA; structure reveals unique HEAT repeat fold and a surface serine patch; phosphorylation of serine patch impairs cell growth and reduces RNA polymerase I binding in vitro and RNA polymerase I recruitment …							1032.85	1.56266	1.15074e-05	1.41421	0.00164375	1.74231	2.44598e-08	1.95342	9.74409e-12	794	624	773	414	1295	905	1270	1329	734	668	782	2241	1116	701	752	1461	1222	1804	1978	624	611	835	613	1073	870	1084	1164	1041	889	917	1448	1086	1076
Bcin01g05280	Carboxylesterase, type B + Carboxylesterase type B, conserved site + Carboxylesterase type B, active site + Alpha/Beta hydrolase fold					SignalP-noTM		313.41	-1.58227	1.87205e-05	-1.23971	0.07332	-1.47019	0.000339878	-1.65061	1.85515e-06	551	473	264	345	315	276	316	310	229	242	319	442	271	180	232	267	270	332	388	433	463	285	510	261	265	270	272	325	322	374	286	264	276
Bcin01g05290	BTB/POZ-like + BTB/POZ fold							778.05	1.19086	0.0572445	1.17283	0.0999028	1.3435	0.00058485	1.31768	0.00126329	861	665	617	394	913	714	962	925	584	507	655	1466	1012	530	507	862	958	1125	1215	677	652	666	583	756	687	821	810	829	675	768	947	985	813
Bcin01g05300	Class II aldolase/adducin N-terminal							576.61	-1.25876	0.153513	-1.36131	0.0568548	-1.08824	0.621198	-1.26138	0.130379	804	759	493	539	637	569	618	622	341	411	391	1440	648	302	319	624	490	690	838	632	744	532	797	528	547	527	545	484	547	458	931	631	464
Bcin01g05310	Ser-Thr-rich glycosyl-phosphatidyl-inositol-anchored membrane family					SignalP-noTM		7084.99	1.43197	0.00706638	1.38511	0.0199118	1.52838	0.000950074	1.45397	0.00377789	6652	6322	4962	2754	8222	10287	8168	7063	6320	4500	5733	11785	9709	4878	5232	8235	8465	9256	11013	5228	6194	5359	4075	6811	9892	6970	6188	8966	5988	6721	7616	9447	7487
Bcin01g05320	NA							24.08	1.67597	0.0981244	4.99678	6.41101e-09	3.12315	2.99766e-05	3.01049	4.0782e-05	11	9	9	6	17	10	20	22	34	40	29	36	16	29	24	27	35	30	40	9	9	10	9	14	10	17	19	48	53	34	23	16	45
Bcin01g05330	NA					SignalP-noTM		1021.74	1.05775	0.856566	-2.05196	0.00219781	-1.45902	0.0974169	-1.52732	0.0609709	1488	1861	674	972	1470	1757	1630	1322	546	440	449	885	1603	446	512	907	873	1039	1333	1170	1823	728	1438	1218	1690	1391	1158	775	585	526	572	1560	685
Bcin01g05340	Bcppe1, similar to yeast PPE1, Protein with carboxyl methyl esterase activity; may have a role in demethylation of the phosphoprotein phosphatase catalytic subunit; also identified as a small subunit mitochondrial ribosomal protein [Source:SGD;Acc:S000001117]							196.11	-1.26927	0.00138976	-1.50212	1.53211e-06	-1.42899	1.80585e-06	-1.36794	1.3483e-05	334	239	233	172	249	211	211	230	116	118	152	284	183	109	120	201	194	239	266	263	234	252	254	206	203	180	202	165	157	178	184	178	167
Bcin01g05350	Protein of unknown function DUF2417 + Alpha/Beta hydrolase fold							1306.27	1.72668	0.000469832	3.1536	6.79677e-13	2.26263	5.32075e-08	2.8481	1.60223e-12	862	748	521	308	1272	787	1462	1303	1302	1422	1719	1967	916	1071	1214	2009	1431	2460	2701	678	733	563	456	1054	757	1248	1142	1847	1892	2015	1271	891	1644
Bcin01g05360	Bcrfc2, similar to yeast RFC2, Subunit of heteropentameric Replication factor C (RF-C); RF-C is a DNA binding protein and ATPase that acts as a clamp loader of the proliferating cell nuclear antigen (PCNA) processivity factor for DNA polymerases delta and epsilon [Source:SGD;Acc:S000003829]							204.63	-1.03383	0.844186	-1.89212	1.86689e-06	-1.52414	0.000563409	-1.6783	1.45323e-05	323	240	264	206	297	348	251	282	112	102	113	287	214	108	101	168	136	218	277	254	235	285	305	246	335	214	247	159	136	132	185	208	166
Bcin01g05370	NA							183.29	-1.20414	0.244274	-2.69821	4.35083e-10	-1.53368	0.00305411	-1.35097	0.0385058	287	289	198	187	252	199	244	251	69	68	76	322	213	76	77	167	198	255	293	226	283	214	277	209	191	208	220	98	90	89	208	207	117
Bcin01g05380	C2 domain + Helicase, C-terminal + AAA+ ATPase domain + Sec63 domain + DEAD/DEAH box helicase domain + Winged helix-turn-helix DNA-binding domain + Helicase superfamily 1/2, ATP-binding domain + Immunoglobulin E-set + P-loop containing nucleoside triphosphate hydrolase							1580.83	1.03886	0.814283	1.38992	0.00966752	1.1591	0.24337	1.17936	0.186795	2216	1260	1477	651	1885	1326	1585	1789	1371	1379	1703	2236	1537	1214	1160	1725	1857	2090	2290	1742	1234	1595	963	1562	1275	1352	1567	1945	1835	1997	1445	1495	1863
Bcin01g05390	PWWP domain							2019.76	1.6245	8.47e-08	1.82893	3.81171e-10	1.52203	3.62789e-06	1.73267	7.49949e-10	1788	1432	1319	712	2654	1793	2790	2618	1625	1761	2226	2706	1964	1421	1586	2499	2218	3081	3509	1405	1403	1424	1053	2199	1724	2381	2294	2305	2343	2610	1749	1911	2181
Bcin01g05400	Bcrcl1, similar to yeast RCL1, Endonuclease that cleaves pre-rRNA at site A2 for 18S rRNA biogenesis; subunit of U3-containing 90S preribosome processome complex involved in small ribosomal subunit assembly; stimulates Bms1p GTPase and U3 binding activity; similar to RNA cyclase-like proteins but no cyclase activity detected [Source:SGD;Acc:S000005370]							367.19	1.51782	0.00233861	1.98618	1.1225e-06	2.13169	5.3017e-09	1.88818	1.04461e-06	260	135	263	170	410	361	399	332	292	348	355	729	387	325	362	433	368	624	608	204	132	284	252	340	347	340	291	414	463	416	471	377	499
Bcin01g05410	Domain of unknown function DUF1746, fungi							335.5	-1.25266	0.0545653	-1.85318	2.52066e-07	-1.51257	0.000176026	-1.44493	0.00076551	617	441	369	325	430	423	399	378	177	177	205	591	327	165	158	330	296	391	522	485	432	399	481	356	407	340	331	251	236	240	382	318	253
Bcin01g05420	NA						DOWN	64.61	-4.48466	7.67859e-15	-5.54428	2.91033e-14	-5.72391	3.47557e-18	-5.41139	3.00978e-18	234	199	92	161	39	46	48	48	24	28	22	61	26	16	24	21	40	46	57	184	195	99	238	32	44	41	42	34	37	26	39	25	25
Bcin01g05430	Bcfrs2, similar to yeast FRS2, Alpha subunit of cytoplasmic phenylalanyl-tRNA synthetase; forms a tetramer with Frs1p to form active enzyme; evolutionarily distant from mitochondrial phenylalanyl-tRNA synthetase based on protein sequence, but substrate binding is similar [Source:SGD;Acc:S000001872]							1005	-1.29954	0.00575889	-2.32302	5.36721e-18	-1.67946	8.7567e-09	-1.62338	7.01164e-08	1669	1305	1574	1010	1268	1362	1173	1241	446	477	511	1503	931	572	484	970	891	1223	1292	1312	1279	1700	1494	1050	1310	1001	1087	633	635	599	971	906	878
Bcin01g05440	G-patch domain + Domain of unknown function DUF4187							134.15	1.77154	3.37799e-08	2.18102	1.74432e-12	1.79626	2.10244e-08	1.82134	3.89661e-09	102	83	73	52	160	144	171	167	123	133	144	241	123	107	94	150	126	228	213	80	81	79	77	133	138	146	146	174	177	169	156	120	164
Bcin01g05450	Pentatricopeptide repeat							365.6	1.38127	0.0116638	1.52626	0.00144516	1.67481	2.11338e-05	1.87774	1.1934e-07	304	175	306	164	466	296	418	375	278	288	296	742	432	232	273	517	425	640	694	239	171	330	243	386	285	357	329	394	383	347	479	420	356
Bcin01g05460	Origin recognition complex, subunit 3							141.3	-1.24229	0.0495048	-3.04407	1.92573e-18	-1.84038	8.75732e-09	-1.97657	4.108e-11	243	243	191	159	204	201	176	213	58	50	56	210	126	69	71	109	98	170	167	191	238	206	235	169	193	150	187	82	67	66	136	123	106
Bcin01g05470	NA							4.51	1.83147	0.307086	2.12138	0.209125	3.55537	0.0105855	2.58291	0.0634842	4	2	1	1	5	3	3	6	3	2	5	9	8	4	7	6	4	7	9	3	2	1	1	4	3	3	5	4	3	6	6	8	6
Bcin01g05480	Bcsec66, similar to yeast SEC66, Non-essential subunit of Sec63 complex; with Sec61 complex, Kar2p/BiP and Lhs1p forms a channel competent for SRP-dependent and post-translational SRP-independent protein targeting and import into the ER; other members are Sec63p, Sec62p, and Sec72p [Source:SGD;Acc:S000000375]							988.49	1.20916	0.320506	1.50838	0.0228186	1.20581	0.298497	-1.28343	0.155396	1005	789	679	833	1276	1320	1207	1033	809	1035	1247	976	925	900	961	707	691	988	996	790	773	733	1232	1057	1269	1030	905	1148	1377	1462	631	900	1381
Bcin01g05490	Bcnpl4, similar to yeast NPL4, Substrate-recruiting cofactor of the Cdc48p-Npl4p-Ufd1p segregase; assists Cdc48p in the dislocation of misfolded, polyubiquitinated ERAD substrates that are subsequently delivered to the proteasome for degradation; also involved in the regulated destruction of resident ER membrane proteins, such as HMG-CoA reductase (Hmg1/2p) and cytoplasmic proteins (Fbp1p); role …							840.93	-1.09505	0.367948	-1.38607	0.000521752	-1.24401	0.0138489	-1.08448	0.399551	1199	1088	906	564	985	1053	963	963	522	480	589	1265	932	456	457	950	858	1210	1332	942	1066	978	834	816	1013	822	844	741	639	691	817	907	700
Bcin01g05500	NA							4.87	2.45207	0.114491	2.91804	0.0622293	2.83628	0.0531801	2.84415	0.0472552	3	1	3	1	8	3	4	8	3	2	9	10	5	5	3	6	10	5	7	2	1	3	1	7	3	3	7	4	3	11	6	5	8
Bcin01g05510	Bcctr2, similar to yeast CTR2, Putative low-affinity copper transporter of the vacuolar membrane; mutation confers resistance to toxic copper concentrations, while overexpression confers resistance to copper starvation; regulated by nonsense-mediated mRNA decay pathway [Source:SGD;Acc:S000001218]							1000.58	1.20999	0.287872	1.31859	0.1152	1.33422	0.07677	1.02527	0.903718	986	799	861	630	1372	1130	994	1214	845	738	1023	1137	897	1005	1014	814	830	1521	1188	775	783	930	932	1137	1087	848	1064	1199	982	1199	735	873	1543
Bcin01g05520	Bcbna1, similar to yeast BNA1, 3-hydroxyanthranilic acid dioxygenase; required for the de novo biosynthesis of NAD from tryptophan via kynurenine; expression regulated by Hst1p [Source:SGD;Acc:S000003786]							527.53	-1.27015	0.026232	-2.22684	3.26173e-13	-1.64718	8.08312e-07	-1.91454	6.67867e-11	907	853	658	558	760	765	555	673	267	244	286	841	519	269	286	430	372	576	614	713	836	711	826	630	736	474	590	379	325	335	543	505	413
Bcin01g05530	Bcfmp41, similar to yeast FMP41, Putative protein of unknown function; GFP-fusion protein is induced in response to the DNA-damaging agent MMS; the authentic, non-tagged protein is detected in highly purified mitochondria in high-throughput studies [Source:SGD;Acc:S000005112]							1296.08	-1.22688	0.26294	-1.73388	0.00145894	-1.21926	0.253111	-1.42504	0.031818	1655	1816	1469	1264	1373	1859	1367	1411	736	665	765	2549	1894	611	658	1219	1185	1499	1730	1301	1779	1586	1870	1137	1788	1166	1236	1044	885	897	1647	1843	938
Bcin01g05540	NA							333	1.90264	5.82458e-22	1.43396	3.64473e-06	1.42998	4.77531e-07	1.48452	9.79191e-09	298	212	229	155	509	487	485	508	236	258	265	561	310	213	225	357	358	453	507	234	208	247	229	422	468	414	445	335	343	311	363	302	327
Bcin01g05550	Bccpa2, similar to yeast CPA2, Large subunit of carbamoyl phosphate synthetase; carbamoyl phosphate synthetase catalyzes a step in the synthesis of citrulline, an arginine precursor [Source:SGD;Acc:S000003870]							3923.45	-1.03886	0.891894	1.71238	0.00929073	1.62225	0.0124991	1.39088	0.0993408	3354	1828	4541	1741	3970	2212	3357	3631	4034	3408	4294	5564	4335	4365	3434	4511	4724	5509	5332	2636	1791	4904	2576	3289	2127	2865	3181	5723	4535	5034	3596	4218	6700
Bcin01g05560	PWI domain							744.24	1.05995	0.523385	1.08298	0.366627	-1.05702	0.520599	1.04102	0.646934	1120	680	610	472	940	747	915	920	530	580	716	1087	641	490	485	795	804	1028	1089	880	666	659	698	779	718	781	806	752	772	839	702	624	752
Bcin01g05570	Histone H4 acetyltransferase, NuA4 complex, Eaf6							463.47	1.56917	2.33343e-10	1.17609	0.0528835	1.08824	0.303264	1.29504	0.000414282	465	377	342	278	719	607	655	723	275	337	419	716	393	236	305	497	483	663	775	365	369	369	411	596	584	559	633	390	448	491	463	382	362
Bcin01g05580	F-box domain + JmjC domain + Leucine-rich repeat domain, L domain-like							667.67	-1.10267	0.671086	1.73989	0.00387401	1.39668	0.0711164	1.20664	0.337532	689	371	780	293	667	420	637	546	662	648	891	1317	456	605	589	689	634	928	1002	542	363	842	434	553	404	544	478	939	862	1045	851	444	929
Bcin01g05590	ATP-dependent RNA helicase DEAD-box, conserved site + Helicase, C-terminal + DEAD/DEAH box helicase domain + Helicase superfamily 1/2, ATP-binding domain + RNA helicase, DEAD-box type, Q motif + P-loop containing nucleoside triphosphate hydrolase							12122.9	1.29504	0.037719	1.21757	0.134519	1.36131	0.00931954	1.22349	0.100133	11306	7817	13093	6131	16448	13905	14687	13651	9161	8293	10473	18133	13093	10000	10219	13265	13191	16163	16698	8886	7658	14140	9071	13626	13372	12533	11960	12997	11035	12279	11718	12739	15348
Bcin01g05600	NA							503.3	1.61217	4.83379e-07	1.91322	1.24157e-10	2.04627	8.90699e-15	1.71832	6.27915e-09	375	300	292	218	573	620	554	493	346	482	531	1018	675	345	468	613	534	740	679	295	294	315	323	475	596	473	432	491	641	623	658	657	530
Bcin01g05610	Bcenv7, similar to yeast ENV7, Vacuolar membrane protein kinase; negatively regulates membrane fusion; associates with vacuolar membrane through palmitoylation of one or more cysteines in consensus sequence; vacuolar membrane association is essential to its kinase activity; mutant shows defect in CPY processing; ortholog of human serine/threonine kinase 16 (STK16) [Source:SGD;Acc:S000006157]							398.16	1.2033	0.127169	-1.43794	0.00315129	-1.264	0.0429791	-1.02527	0.863154	538	482	340	287	623	565	608	516	198	240	239	636	391	164	199	392	439	514	690	423	472	367	425	516	543	519	452	281	319	280	411	380	252
Bcin01g05620	Actin cross-linking						UP	1850.67	2.11697	4.17e-09	2.2548	2.67554e-09	2.73587	9.07199e-16	2.34567	1.32429e-11	1088	864	695	748	1973	2517	2009	2006	1436	1503	1686	3522	3402	1463	1349	2082	2390	2659	3063	855	846	751	1107	1634	2420	1714	1757	2037	2000	1977	2276	3310	2245
Bcin01g05630	NA						UP	4196.2	2.5562	1.25376e-21	2.62442	1.11186e-19	2.48458	2.07804e-20	2.03214	8.99598e-13	2169	1822	2028	1532	5302	6654	5641	5357	3419	4012	4642	9231	4793	2817	3402	4215	3897	5434	6417	1705	1785	2190	2267	4392	6399	4814	4693	4851	5338	5442	5965	4664	4324
Bcin01g05640	NA							51.02	-2.02933	2.84527e-05	-1.27544	0.205294	-1.58777	0.00646899	-1.55509	0.00740981	91	93	38	58	37	35	41	49	41	36	54	65	52	29	32	48	54	57	68	72	91	41	86	31	34	35	43	58	48	63	42	51	45
Bcin01g05650	Bcmgm101, similar to yeast MGM101, Protein with a role in mitochondrial DNA recombinational repair; also involved in interstrand cross-link repair; binds to and catalyzes the annealing of single-stranded mtDNA; oligomerizes to form rings and filaments; related to Rad52-type recombination proteins, with limited overall similarity but sharing conserved functionally important residues; component of …							372.75	1.1591	0.149188	-1.48452	0.000139675	-1.11419	0.292679	-1.1607	0.130069	477	401	349	312	571	582	477	476	198	209	214	567	421	219	228	346	336	452	576	375	393	377	462	473	560	407	417	281	278	251	366	410	336
Bcin01g05660	Bccoa4, similar to yeast COA4, Twin Cx(9)C protein involved in cytochrome c oxidase organization; organization includes assembly or stability; localizes to the mitochondrial intermembrane space via the Mia40p-Erv1p system; interacts genetically with CYC1 and with cytochrome c oxidase assembly factors [Source:SGD;Acc:S000004208]							99.11	-1.02598	0.902598	-1.3113	0.110032	-1.13288	0.447582	-1.13918	0.416482	161	126	80	68	132	114	110	132	64	50	80	182	113	59	45	83	108	127	159	127	123	86	101	109	110	94	116	91	67	94	118	110	91
Bcin01g05670	Bcbpl1, similar to yeast BPL1, Biotin:apoprotein ligase; covalently modifies proteins with the addition of biotin, required for acetyl-CoA carboxylase (Acc1p) holoenzyme formation [Source:SGD;Acc:S000002300]							287.87	-1.64947	8.65278e-09	-2.09072	5.00097e-14	-1.91322	1.43601e-13	-1.75686	5.44341e-11	514	536	387	300	302	307	326	300	150	167	177	378	267	143	147	274	274	291	412	404	525	418	444	250	295	278	263	213	222	208	244	260	219
Bcin01g05680	Glycoside hydrolase, family 47	GH47	Other			SignalP-noTM	DOWN	1107.02	-23.0709	1.89838e-25	-58.0008	8.90611e-35	-44.88	2.05642e-36	-52.0202	1.97723e-39	6512	4788	4079	3346	278	60	395	234	42	61	91	348	68	32	59	101	71	128	162	5118	4691	4405	4951	230	58	337	205	60	81	107	225	66	49
Bcin01g05690	Zn(2)-C6 fungal-type DNA-binding domain							5.75	-1.17121	0.747959	1.08222	0.882387	-1.15189	0.765029	-1.35849	0.468234	9	5	7	4	9	4	5	7	7	2	7	9	6	4	3	6	6	4	7	7	5	8	6	7	4	4	6	10	3	8	6	6	6
Bcin01g05700	RTA-like protein							37.95	1.89474	0.0137279	3.51372	6.88153e-07	3.67056	3.21585e-08	3.46535	9.69929e-08	17	8	15	14	35	24	19	44	36	40	38	50	60	41	41	46	63	59	70	13	8	16	21	29	23	16	39	51	53	45	32	58	63
Bcin01g05710	NA	GT4	FCWE	Other polysaccharide				14689.9	-1.94531	0.00152403	1.62789	0.0301906	1.14155	0.578182	1.05409	0.83955	22405	13778	16045	5518	9570	5316	8381	10159	17079	16489	19569	12970	14008	14633	14375	16220	17121	20132	18833	17610	13498	17328	8164	7928	5112	7152	8901	24230	21940	22943	8381	13630	22459
Bcin01g05720	Glycoside hydrolase/deacetylase, beta/alpha-barrel	no	FCWE	Other polysaccharide		SignalP-noTM	DOWN	17579	-4.02782	2.15615e-13	-3.82643	6.11142e-11	-4.09823	8.64418e-14	-4.77996	9.61275e-17	41406	56609	51290	22038	11854	17173	9676	10409	9636	7873	8839	10389	14438	7830	7265	9228	11639	11377	12245	32544	55460	55392	32606	9820	16514	8257	9120	13671	10476	10363	6714	14048	12018
Bcin01g05730	Glycoside-hydrolase family GH114, TIM-barrel domain + Glycoside hydrolase superfamily	GH114	FCWE	Other polysaccharide				3070.74	-2.25636	1.06869e-07	-1.85961	0.000181583	-1.71475	0.000501787	-1.73267	0.000375886	4356	5979	4895	3268	2345	2886	2125	2361	1925	1955	2128	3064	4051	1815	1863	2688	3490	3418	4007	3424	5858	5286	4835	1943	2775	1813	2069	2731	2601	2495	1980	3942	2786
Bcin01g05740	Spherulation-specific family 4	GH135	FCWE	Other polysaccharide				672.49	2.14355	1.69786e-06	1.96156	8.41438e-05	2.41831	1.74333e-08	2.28786	1.3208e-07	346	291	499	186	800	945	779	804	514	455	582	1262	1146	475	465	777	851	1091	1132	272	285	539	275	663	909	665	704	729	605	682	816	1115	729
Bcin01g05750	NAD-dependent epimerase/dehydratase, N-terminal domain + UDP-glucose 4-epimerase GalE + NAD(P)-binding domain	no	FCWE	Other polysaccharide				7931.85	-3.59751	6.50162e-14	-2.09507	8.26945e-05	-1.95071	0.000136839	-2.28469	1.90417e-06	15475	17780	12447	10305	4294	4802	4586	4685	4824	5635	5561	5258	10340	5855	5295	6469	7658	8419	8400	12163	17419	13442	15247	3557	4618	3913	4105	6844	7498	6520	3398	10061	8986
Bcin01g05760	NA							154.41	-1.67365	0.0115299	1.06511	0.808479	-1.33793	0.160531	-1.44293	0.0699214	415	141	171	75	147	103	127	146	171	125	173	207	111	99	129	140	138	181	192	326	138	185	111	122	99	108	128	243	166	203	134	108	152
Bcin01g05770	Alpha/beta hydrolase fold-3 + Alpha/Beta hydrolase fold							275.62	-1.19582	0.44793	1.90924	0.00210381	1.46206	0.0618123	-1.06216	0.805965	314	215	208	162	186	322	167	189	298	334	386	307	278	316	286	211	263	311	269	247	211	225	240	154	310	143	166	423	444	453	198	270	485
Bcin01g05780	Myc-type, basic helix-loop-helix (bHLH) domain + Domain of unknown function DUF2014							26737.5	-1.04608	0.858696	1.81127	0.00164727	1.49381	0.0258206	1.13446	0.52995	31290	20903	23761	9968	23861	27137	20397	21079	26467	30501	32397	28354	28224	28168	27596	25540	29079	33377	29148	24593	20479	25661	14748	19767	26096	17405	18468	37549	40585	37983	18323	27462	43233
Bcin01g05790	BcniiA, Similar to nitrite reductase							612.97	-3.23553	0.000133012	-1.55833	0.200691	-1.45801	0.25088	-1.32225	0.40893	1578	770	1283	149	292	252	367	361	391	455	490	578	1097	382	317	620	1048	823	740	1240	754	1386	220	242	242	313	316	555	605	574	374	1067	586
Bcin01g05800	NB-ARC + Heterokaryon incompatibility + Tetratricopeptide-like helical domain + Tetratricopeptide repeat-containing domain + Tetratricopeptide repeat + P-loop containing nucleoside triphosphate hydrolase						DOWN	443.75	-7.97232	5.29998e-73	-5.15153	6.00781e-39	-5.93809	3.05021e-54	-6.32471	2.46192e-59	2021	1432	892	892	180	139	223	215	191	181	219	332	199	178	151	227	190	277	340	1588	1403	963	1320	149	134	190	188	271	241	257	215	194	273
Bcin01g05810	NA							34.54	-1.48555	0.0573858	-1.66324	0.0256751	-1.92519	0.00142671	-1.73869	0.00519746	60	56	36	44	40	33	51	33	32	21	17	46	32	15	14	31	21	37	58	47	55	39	65	33	32	44	29	45	28	20	30	31	23
Bcin01g05820	SRA-YDG + PUA-like domain						UP	1324.69	3.30351	0.000622236	38.1867	4.40788e-25	17.7408	1.80655e-18	5.96284	9.7315e-08	161	95	89	87	386	204	634	469	2654	3283	3912	927	545	2178	2437	738	618	977	929	127	93	96	129	320	196	541	411	3765	4368	4587	599	530	3343
Bcin01g05830	Monooxygenase, FAD-binding + Pyridine nucleotide-disulphide oxidoreductase, FAD/NAD(P)-binding domain							215.21	1.14235	0.324258	1.63354	7.54592e-05	1.22859	0.094442	1.25701	0.0576846	269	149	168	105	271	202	205	232	214	195	249	290	207	142	183	219	276	278	291	211	146	181	155	225	194	175	203	304	259	292	187	201	218
Bcin01g05840	Alpha/beta hydrolase fold-3 + Alpha/Beta hydrolase fold							59.91	1.11265	0.640462	1.68063	0.00709304	1.38032	0.0853074	1.38032	0.0790454	81	42	45	19	78	40	55	64	47	52	83	83	65	52	45	68	78	76	90	64	41	49	28	65	38	47	56	67	69	97	54	63	80
Bcin01g05850	Zn(2)-C6 fungal-type DNA-binding domain							120.64	-1.09278	0.671086	1.11265	0.598108	-1.12818	0.520999	-1.03383	0.87361	215	121	110	59	166	90	119	148	110	95	114	142	129	78	76	111	166	152	153	169	119	119	87	138	87	102	130	156	126	134	92	126	120
Bcin01g05860	NmrA-like domain + NAD(P)-binding domain							13.54	2.47942	0.00316735	3.10803	0.000344895	2.06623	0.0224233	2.60268	0.00124266	10	5	6	3	17	19	16	17	13	13	18	22	10	11	7	20	22	16	19	8	5	6	4	14	18	14	15	18	17	21	14	10	17
Bcin01g05870	NAD-dependent epimerase/dehydratase, N-terminal domain + NmrA-like domain + NAD(P)-binding domain							1.71	11.4082	0.0155983	15.9889	0.00578113	7.71144	0.0494622	9.98664	0.0196741	0	0	0	0	3	4	2	1	4	2	1	3	1	1	1	4	3	2	0	0	0	0	0	2	4	2	1	6	3	1	2	1	2
Bcin01g05880	NAD(P)-binding domain							18.76	1.20414	0.526734	1.59438	0.0828093	1.2008	0.515944	1.35379	0.231954	15	13	15	14	23	12	24	23	16	15	24	30	18	11	12	23	30	22	22	12	13	16	21	19	12	20	20	23	20	28	19	18	17
Bcin01g05890	Bmr1, Bmr1, ABC-transporter							451.59	-1.09505	0.570863	1.17691	0.274678	1.10957	0.47701	1.29235	0.052944	656	402	400	206	482	269	451	531	326	378	420	797	387	296	347	577	528	718	807	516	394	432	305	399	259	385	465	462	503	492	515	377	454
Bcin01g05900	NA							15.35	5.96284	1.64001e-05	4.09823	0.00185956	6.28974	7.68459e-06	6.72251	2.44483e-06	3	1	5	3	9	30	29	16	5	10	15	20	19	13	21	26	23	28	25	2	1	5	4	7	29	25	14	7	13	18	13	18	20
Bcin01g05910	NA							46.52	-1.18756	0.445742	1.25963	0.288391	1.33237	0.142159	-1.16151	0.476833	56	49	45	24	46	31	57	37	39	42	48	98	33	49	49	44	29	63	53	44	48	49	36	38	30	49	32	55	56	56	63	32	75
Bcin01g05920	Inositol polyphosphate-related phosphatase + SAC domain + Endonuclease/exonuclease/phosphatase							678.45	-1.35379	0.0302712	-1.65176	0.000420839	-1.6449	0.000155758	-1.30767	0.0491055	1249	1149	752	469	858	530	861	819	391	401	473	1065	431	339	405	797	603	863	1169	982	1126	812	694	711	510	735	718	555	534	555	688	419	520
Bcin01g05930	Bchhk17, Histidine kinase - group VII						DOWN	615.55	-2.09072	1.37698e-09	-2.99385	8.758e-17	-2.6703	4.24464e-16	-2.31177	3.49835e-12	1515	1386	927	718	746	516	656	608	243	306	344	831	292	276	344	544	422	695	825	1191	1358	1001	1062	618	496	560	533	345	407	403	537	284	424
Bcin01g05940	Fungal lipase-like domain + Alpha/Beta hydrolase fold					SignalP-noTM		1301.53	1.26138	0.00343778	1.12975	0.167564	1.28432	0.00124792	1.22774	0.0087355	1224	1171	997	825	1538	1675	1641	1446	815	1023	1031	2189	1616	835	981	1402	1368	1920	1957	962	1147	1077	1221	1274	1611	1400	1267	1156	1361	1209	1415	1572	1282
Bcin01g05950	Fumarylacetoacetase, C-terminal-related							2000.12	-1.01466	0.933601	-1.28699	0.0440918	-1.15669	0.232454	-1.32685	0.0143189	2556	2662	1783	1716	2454	3146	2326	2174	1276	1283	1513	3019	2412	1172	1245	1875	1717	2297	2511	2009	2608	1926	2539	2033	3025	1985	1905	1810	1707	1774	1951	2347	1799
Bcin01g05960	NA							296.08	1.76786	3.22763e-12	1.82893	1.74087e-11	1.95748	1.97576e-16	1.81756	1.57069e-13	221	155	174	136	393	320	365	354	203	268	280	490	403	226	239	334	361	419	465	174	152	188	201	326	308	311	310	288	357	328	317	392	347
Bcin01g05970	Transferase + Chloramphenicol acetyltransferase-like domain							103.87	2.08782	1.75095e-10	1.68413	8.09707e-05	1.72309	6.29329e-06	1.70882	5.26235e-06	80	59	68	41	151	132	174	150	73	80	95	210	110	64	63	118	112	158	146	63	58	73	61	125	127	148	131	104	106	111	136	107	98
Bcin01g05980	Monooxygenase, FAD-binding + Pyridine nucleotide-disulphide oxidoreductase, FAD/NAD(P)-binding domain							108.73	-1.19086	0.145408	1.02101	0.897269	-1.03311	0.815247	-1.2466	0.0498873	150	96	129	83	117	88	132	116	82	86	111	180	127	76	70	109	99	123	133	118	94	139	123	97	85	113	102	116	114	130	116	124	117
Bcin01g05990	Bcsdh6, similar to yeast SDH6, Mitochondrial protein involved in assembly of succinate dehydrogenase; has a role in maturation of the Sdh2p subunit; member of the LYR protein family; mutations in human ortholog SDHAF1 are associated with infantile leukoencephalopathy [Source:SGD;Acc:S000007605]							41.37	1.06585	0.767441	1.09126	0.681485	-1.01537	0.947536	-1.10267	0.608604	67	35	35	26	53	60	39	48	33	35	36	68	42	24	28	46	29	55	55	53	34	38	38	44	58	33	42	47	47	42	44	41	37
Bcin01g06000	NA							227.46	1.18017	0.13759	-1.10267	0.437391	-1.01396	0.919383	1.21757	0.0597007	314	225	216	98	330	233	295	295	146	137	164	312	209	160	140	266	265	360	391	247	220	233	145	273	224	252	258	207	182	192	202	203	246
Bcin01g06010	Bccrh1, similar to yeast CRH1, Chitin transglycosylase; functions in the transfer of chitin to beta(1-6) and beta(1-3) glucans in the cell wall; similar and functionally redundant to Utr2; localizes to sites of polarized growth; expression induced by cell wall stress [Source:SGD;Acc:S000003421]	GH16	FCWE	Chitin		SignalP-noTM		657.13	2.90996	1.12126e-14	-1.72668	0.000518733	-1.47427	0.00853884	-1.37745	0.0313987	738	509	487	384	2457	1002	1987	1855	220	235	272	554	350	216	317	330	359	577	721	580	499	526	568	2035	964	1696	1625	312	313	319	358	341	332
Bcin01g06020	Rho GTPase-activating protein domain + Pleckstrin homology domain + Rho GTPase activation protein + Pleckstrin homology-like domain							1638.02	-1.0403	0.854481	1.64262	0.00195731	1.23971	0.176254	1.24057	0.174846	2330	1393	1148	706	1811	869	1688	1709	1498	1706	2015	2488	1298	1227	1463	1880	1745	2327	2379	1831	1365	1240	1045	1500	836	1440	1497	2125	2270	2362	1608	1263	1883
Bcin01g06030	Bcsgs1, similar to yeast SGS1, RecQ family nucleolar DNA helicase; role in genome integrity maintenance; regulates chromosome synapsis and meiotic joint molecule/crossover formation; stimulates DNA catenation/decatenation activity of Top3p; potential repressor of a subset of rapamycin responsive genes; rapidly lost in response to rapamycin in Rrd1p-dependent manner; similar to human BLM and WRN p…							358.59	1.34443	0.0516303	-1.34164	0.0683716	-1.24057	0.158857	-1.08073	0.646929	592	386	388	137	666	467	599	534	219	191	221	530	330	155	200	368	325	474	515	465	378	419	203	552	449	511	468	311	254	259	342	321	238
Bcin01g06040	Ammonium transporter + Ammonium transporter, conserved site + Ammonium transporter AmtB-like domain + Ammonium/urea transporter							314.48	-1.074	0.899425	-1.34164	0.53091	1.00486	0.996321	-2.07916	0.0697017	305	156	893	98	411	463	312	396	192	238	214	162	621	289	256	162	298	200	190	240	153	964	145	340	445	266	347	272	317	251	105	604	444
Bcin01g06050	Oxoglutarate/iron-dependent dioxygenase + Non-haem dioxygenase N-terminal domain + Isopenicillin N synthase-like							287.52	1.0519	0.822424	2.63902	8.27058e-09	1.71594	0.000834428	1.03886	0.85523	210	193	186	170	270	166	260	273	380	412	429	400	226	309	310	221	208	296	302	165	189	201	252	224	160	222	239	539	548	503	258	220	474
Bcin01g06060	NA					SignalP-noTM	DOWN	1037.91	-56.6106	1.69748e-134	-83.8071	2.64734e-120	-83.8071	5.12663e-149	-109.896	2.30581e-168	6183	5366	3138	3594	96	117	80	83	28	34	70	88	40	32	58	38	45	60	69	4860	5257	3389	5317	80	113	68	73	40	45	82	57	39	49
Bcin01g06070	Bcsec53, similar to yeast SEC53, Phosphomannomutase; involved in synthesis of GDP-mannose and dolichol-phosphate-mannose; required for folding and glycosylation of secretory proteins in the ER lumen [Source:SGD;Acc:S000001849]							580.82	1.12039	0.42436	-1.91587	5.85071e-07	-1.24487	0.0822829	-1.07326	0.614831	718	743	562	475	947	782	863	730	274	241	264	814	746	268	297	667	630	766	905	564	728	607	703	785	752	736	640	389	321	310	526	726	411
Bcin01g06080	BcPRO40, Presumable scaffold protein for the CW1 pathway in filamentous fungi							1488	1.33422	0.00447332	1.51887	6.43283e-05	1.31859	0.00536924	1.48761	4.15783e-05	1692	1197	1104	539	1752	1470	1900	1736	1298	1196	1447	2205	1307	1032	1187	1803	1655	2231	2565	1330	1173	1192	797	1451	1414	1621	1521	1841	1591	1696	1425	1272	1584
Bcin01g06090	Bccdc6, similar to yeast CDC6, Essential ATP-binding protein required for DNA replication; component of the pre-replicative complex (pre-RC) which requires ORC to associate with chromatin and is in turn required for Mcm2-7p DNA association; homologous to S. pombe Cdc18p; relocalizes from nucleus to cytoplasm upon DNA replication stress [Source:SGD;Acc:S000003730]							151.03	-1.05702	0.731277	-2.49147	1.3438e-10	-1.61552	0.000129869	-1.58337	0.000182489	256	202	184	152	254	222	227	182	70	60	59	191	174	63	81	135	139	147	217	201	198	199	225	210	213	194	159	99	80	69	123	169	97
Bcin01g06100	Histidine phosphatase superfamily, clade-2 + Histidine phosphatase superfamily					SignalP-noTM	DOWN	456.65	-8.33395	4.23992e-47	-9.10715	7.99224e-42	-9.59312	3.87943e-52	-9.20872	1.65587e-51	2505	1813	804	1024	220	178	266	177	109	121	161	218	148	105	140	183	158	231	249	1969	1776	868	1515	182	171	227	155	155	161	189	141	144	161
Bcin01g06110	Amino acid permease, fungi + Amino acid permease, conserved site + Amino acid permease/ SLC12A domain							914.95	-1.00905	0.96533	-1.09126	0.590377	1.09354	0.554983	1.04899	0.766011	1149	930	694	705	1111	925	975	1061	600	611	694	1087	1391	631	656	935	1229	1161	1238	903	911	750	1043	920	890	832	930	851	813	814	702	1353	968
Bcin01g06120	Bcmns1, similar to yeast MNS1, Alpha-1,2-mannosidase; involved in ER-associated protein degradation (ERAD); catalyzes the removal of one mannose residue from a glycosylated protein, converting the modification from Man9GlcNAc to Man8GlcNAc; catalyzes the last step in glycoprotein maturation in the ER and is critical for ER protein degradation [Source:SGD;Acc:S000003892]	GH47	Other					241.1	-1.05117	0.653698	-1.37841	0.00126233	1.05555	0.596986	1.01396	0.90192	282	274	203	204	275	249	288	276	127	128	166	427	291	145	193	257	265	361	369	222	268	219	302	228	239	246	242	180	170	195	276	283	223
Bcin01g06130	Autophagy-related protein 3							94.35	-1.01396	0.939348	1.07029	0.651125	1.11497	0.401172	1.12662	0.338029	107	96	74	68	98	97	96	109	57	73	91	170	92	73	60	118	93	149	133	84	94	80	101	81	93	82	95	81	97	107	110	90	112
Bcin01g06140	Bcmsl1, similar to yeast MSL1, U2B component of U2 snRNP; involved in splicing, binds the U2 snRNA stem-loop IV in vitro but requires association of Lea1p for in vivo binding; does not contain the conserved C-terminal RNA binding domain found in other family members [Source:SGD;Acc:S000001448]							379.39	-1.11034	0.178448	-1.60547	1.75799e-09	-1.44093	2.50409e-07	-1.56699	7.75602e-11	603	457	436	380	527	502	469	496	221	203	277	512	363	210	245	341	295	429	466	474	448	471	562	437	483	400	435	314	270	325	331	353	322
Bcin01g06150	Bcarc40, similar to yeast ARC40, Subunit of the ARP2/3 complex; ARP2/3 is required for the motility and integrity of cortical actin patches [Source:SGD;Acc:S000000438]							1472.98	-1.15189	0.247342	-1.77031	6.26369e-07	-1.52732	7.80897e-05	-1.49589	0.000171638	2090	2140	1715	1456	1981	2172	1791	1672	803	824	891	1992	1653	734	742	1298	1296	1739	2072	1643	2097	1852	2154	1641	2089	1528	1465	1139	1096	1045	1287	1608	1127
Bcin01g06160	NA							81.03	-1.04102	0.873866	-1.54649	0.0311059	-1.34817	0.112769	-1.51467	0.0221734	107	119	73	84	123	120	93	102	42	42	67	170	73	33	42	80	66	72	107	84	117	79	124	102	115	79	89	60	56	79	110	71	51
Bcin01g06170	Flavin monooxygenase-like + Pyridine nucleotide-disulphide oxidoreductase, FAD/NAD(P)-binding domain							279.33	-1.07326	0.596529	-1.16797	0.215066	-1.02243	0.877227	1.05263	0.68664	328	341	250	199	308	263	343	314	143	213	217	524	285	149	197	335	256	460	457	258	334	270	294	255	253	293	275	203	283	254	339	277	229
Bcin01g06180	NA							19.38	1.20414	0.515512	1.87644	0.011982	1.66786	0.0305557	1.45599	0.115484	18	13	12	10	21	12	23	19	17	21	21	31	20	12	25	19	18	33	28	14	13	13	15	17	12	20	17	24	28	25	20	19	18
Bcin01g06190	NA							16.52	1.37936	0.210502	-1.50525	0.19334	-1.11806	0.71086	-1.3765	0.227128	24	17	19	9	36	21	28	26	11	4	12	31	10	10	12	15	12	12	24	19	17	21	13	30	20	24	23	16	5	14	20	10	15
Bcin01g06200	Bchox7, Homeobox transcription factor							223.12	1.73027	5.08042e-06	-1.55079	0.00156098	-1.40153	0.00823547	-1.27191	0.0612856	240	289	231	120	560	329	465	434	101	105	130	273	161	108	101	211	147	235	284	189	283	249	178	464	316	397	380	143	140	152	176	157	166
Bcin01g06210	Peptidase S10, serine carboxypeptidase + Peptidase S10, serine carboxypeptidase, active site + Alpha/Beta hydrolase fold				MER0117000	SignalP-noTM	DOWN	465.86	-11.7615	5.63733e-55	-16.9006	7.068e-57	-14.8769	1.59426e-63	-12.3206	3.53263e-57	2015	2455	824	1386	161	165	179	165	70	68	100	204	121	69	77	152	138	195	207	1584	2405	890	2051	133	159	153	145	99	90	117	132	118	106
Bcin01g06220	Small GTPase superfamily + Ran GTPase + Small GTP-binding protein domain + P-loop containing nucleoside triphosphate hydrolase							7831.85	-1.00486	0.967	-1.10343	0.211565	-1.06069	0.447673	-1.29325	0.000177035	9980	8331	8086	6186	10059	9966	9174	9111	5479	5605	6649	10321	8452	5803	5822	6934	6605	9117	9572	7844	8162	8733	9152	8333	9584	7828	7982	7773	7458	7795	6670	8224	8907
Bcin01g06230	Bcnas2, similar to yeast NAS2, Proteasome-interacting protein; involved in the assembly of the base subcomplex of the 19S proteasomal regulatory particle (RP); similar to mammalian proteasomal modulator subunit; non-essential gene; interacts with Rpn4p; protein abundance increases in response to DNA replication stress [Source:SGD;Acc:S000001269]							493.2	1.11729	0.259013	-1.18509	0.0860727	-1.18017	0.070477	-1.24747	0.0126559	653	544	472	391	723	725	627	629	322	330	386	739	508	312	249	416	416	627	657	513	533	510	578	599	697	535	551	457	439	453	478	494	479
Bcin01g06240	Dbl homology (DH) domain							18.01	1.232	0.469736	1.51782	0.131204	1.6245	0.0483079	1.51782	0.0862389	24	13	8	7	20	12	20	22	16	13	17	32	16	15	20	23	20	24	31	19	13	9	10	17	12	17	19	23	17	20	21	16	23
Bcin01g06250	Lysophospholipase, catalytic domain + Acyl transferase/acyl hydrolase/lysophospholipase							1746.4	1.61776	0.0167906	1.81001	0.0041325	1.62338	0.0129407	1.2605	0.266139	1490	1056	1455	716	2330	2525	1821	2182	1341	1590	2173	1468	2293	1219	2003	1481	1950	2038	1892	1171	1035	1571	1059	1930	2428	1554	1912	1902	2116	2548	949	2231	1871
Bcin01g06260	Bos1, Two-component osmo sensing histidine-kinase							6278.23	1.83401	4.31681e-10	2.08782	1.43874e-12	2.01252	3.46629e-13	1.97657	1.38886e-12	4833	3619	3936	1769	8317	5754	8071	7732	5208	5352	6610	9824	7617	4940	5190	7581	8066	8830	9668	3799	3546	4251	2617	6890	5533	6887	6774	7389	7121	7750	6348	7411	7582
Bcin01g06270	C2 domain + Protein of unknown function DUF810 + Munc13 homology 1 + Mammalian uncoordinated homology 13, domain 2 + Mammalian uncoordinated homology 13, subgroup, domain 2							1605.73	1.16959	0.251966	1.37745	0.0146444	1.2033	0.146869	1.32134	0.0238442	2318	1258	1311	573	1997	1425	1882	1827	1227	1404	1617	2500	1535	1061	1196	1887	1762	2461	2547	1822	1232	1416	848	1654	1370	1606	1601	1741	1868	1896	1616	1494	1628
Bcin01g06280	NA							1330.18	1.14314	0.28285	-1.02243	0.883645	1.04681	0.732981	1.22774	0.0702945	1769	1287	1348	536	1800	1378	1608	1625	811	925	1039	2194	1404	811	788	1603	1537	1964	2313	1390	1261	1456	793	1491	1325	1372	1424	1151	1231	1218	1418	1366	1245
Bcin01g06290	BccrnA, Similar to nitrate transporter							281.43	1.36037	0.0392081	1.66094	0.000746129	1.48349	0.00549923	1.45801	0.00774148	273	256	180	104	333	213	416	314	251	237	296	509	235	214	234	318	237	461	473	215	251	194	154	276	205	355	275	356	315	347	329	229	328
Bcin01g06300	Bcyoh1, Cys2His2 transcription factor						UP	683.46	4.3259	4.12442e-14	5.59834	1.10373e-16	5.45659	1.0141e-18	4.87702	1.77657e-16	200	202	172	75	749	1055	608	769	792	614	686	736	1067	690	713	810	1040	979	1006	157	198	186	111	620	1015	519	674	1124	817	804	476	1038	1059
Bcin01g06310	Sugar/inositol transporter + General substrate transporter + Sugar transporter, conserved site + Major facilitator superfamily domain							399.08	1.77892	0.000712558	4.77004	5.98555e-20	3.09942	1.88691e-12	2.22222	9.82835e-07	188	187	149	106	345	260	389	326	488	623	681	516	335	406	526	378	348	545	506	148	183	161	157	286	250	332	286	692	829	798	333	326	623
Bcin01g06320	Bcpol30, similar to yeast POL30, Proliferating cell nuclear antigen (PCNA); functions as the sliding clamp for DNA polymerase delta; may function as a docking site for other proteins required for mitotic and meiotic chromosomal DNA replication and for DNA repair [Source:SGD;Acc:S000000292]							1155.03	-1.00696	0.969233	-1.83401	1.65774e-06	-1.57026	0.00013638	-1.87125	7.09047e-08	1558	1498	1500	1240	1733	2047	1530	1588	677	579	667	1805	1035	616	560	858	790	1100	1314	1225	1468	1620	1835	1436	1968	1306	1391	960	770	782	1166	1007	945
Bcin01g06330	Pyridoxal phosphate (active vitamin B6) biosynthesis, pyridoxal kinase + Pyridoxamine kinase/Phosphomethylpyrimidine kinase + Ribokinase-like							194.2	1.15349	0.434436	-1.27544	0.176038	-1.06069	0.758992	1.11111	0.551176	228	147	270	104	274	268	223	243	144	96	104	266	211	116	121	218	212	295	331	179	144	292	154	227	258	190	213	204	128	122	172	205	178
Bcin01g06340	Bcdut1, similar to yeast DUT1, deoxyuridine triphosphate diphosphatase (dUTPase); catalyzes hydrolysis of dUTP to dUMP and PPi, thereby preventing incorporation of uracil into DNA during replication; critical for the maintenance of genetic stability; also has diphosphatase activity on deoxyinosine triphosphate [Source:SGD;Acc:S000000456]							255.72	1.63014	8.17904e-06	-1.1607	0.261741	-1.15269	0.24696	-1.27368	0.0371495	268	243	274	164	540	454	467	370	176	141	171	324	222	145	148	172	199	246	345	211	238	296	243	447	437	398	324	250	188	200	209	216	223
Bcin01g06350	NA							9.09	1.37554	0.469871	2.94037	0.0038191	1.61328	0.227941	1.87514	0.0879145	6	6	6	3	8	3	10	13	10	8	19	18	5	7	5	8	12	12	18	5	6	6	4	7	3	9	11	14	11	22	12	5	11
Bcin01g06360	NA							27.51	-1.0367	0.899227	1.16635	0.52776	1.12117	0.621997	1.05336	0.8309	41	31	17	15	33	23	36	24	21	22	28	55	23	21	19	28	22	37	51	32	30	18	22	27	22	31	21	30	29	33	36	22	32
Bcin01g06370	NA							193.86	-1.49589	7.36481e-07	-1.2605	0.0126796	-1.01115	0.918874	-1.04102	0.667128	278	227	204	142	177	132	181	176	124	122	154	307	205	151	174	223	202	303	305	219	222	220	210	147	127	154	154	176	162	181	198	199	232
Bcin01g06380	NA						DOWN	91.1	-7.29547	3.17834e-15	-10.119	7.33511e-16	-10.8453	4.01196e-20	-11.6237	6.69728e-22	467	346	84	303	58	52	43	41	25	18	28	41	20	23	25	24	26	41	42	367	339	91	448	48	50	37	36	35	24	33	26	19	35
Bcin01g06390	NA							186.82	-1.08749	0.750721	1.3566	0.176016	1.05482	0.836266	1.36131	0.139298	243	155	113	134	166	99	227	208	130	173	221	238	105	126	181	231	177	330	396	191	152	122	198	138	95	194	182	184	230	259	154	102	193
Bcin01g06400	NA							127.7	-1.11497	0.676248	1.37745	0.159973	1.04102	0.881686	1.26576	0.279055	180	121	72	84	127	74	125	150	105	131	132	156	63	104	118	152	118	230	232	141	119	78	124	105	71	107	131	149	174	155	101	61	160
Bcin01g06410	C2 domain + Rab effector Noc2							439.22	-1.38511	0.030583	-1.05409	0.778212	-1.13603	0.421276	1.19997	0.229754	756	485	346	271	331	390	402	391	314	315	384	407	501	297	304	539	666	756	738	594	475	374	401	274	375	343	343	445	419	450	263	487	456
Bcin01g06420	Bcage1, similar to yeast AGE1, ADP-ribosylation factor (ARF) GTPase activating protein (GAP) effector; involved in the secretory and endocytic pathways; contains C2C2H2 cysteine/histidine motif [Source:SGD;Acc:S000002932]							709.58	1.04174	0.704679	-1.41618	0.000115606	-1.21335	0.0233073	-1.15029	0.106359	1121	837	743	441	1013	844	980	924	360	450	483	1064	752	396	408	733	790	842	987	881	820	802	652	839	812	836	810	511	599	566	688	732	608
Bcin01g06430	HotDog domain							681.26	1.31859	0.00113271	1.32961	0.00160345	1.31859	0.000970951	1.27103	0.0042076	638	556	587	346	796	745	929	824	505	543	637	1082	854	434	492	691	827	873	1009	501	545	634	512	659	716	793	722	716	723	747	699	831	666
Bcin01g06440	Eukaryotic translation initiation factor 3 subunit J + Eukaryotic translation initiation factor 3-like domain							2380.96	1.21167	0.0258537	1.33607	0.000955368	1.45297	3.28327e-06	1.29235	0.00173987	2111	1544	2046	1499	2762	2494	2690	2528	1783	1888	2186	4043	2763	1884	2025	2614	2576	3356	3465	1659	1513	2210	2218	2288	2398	2295	2215	2530	2512	2563	2613	2688	2892
Bcin01g06450	Bcenol1, Enolase							9701.79	-1.6144	1.37174e-07	-2.04911	8.54866e-14	-1.94396	7.44663e-14	-2.01112	3.22299e-15	17507	19886	13444	9284	11481	11542	10022	10203	5953	5164	6139	11692	8168	5716	5254	7959	7718	10141	11895	13760	19482	14519	13736	9511	11099	8552	8939	8446	6871	7197	7556	7947	8773
Bcin01g06460	Bcrpt4, similar to yeast RPT4, ATPase of the 19S regulatory particle of the 26S proteasome; one of six ATPases of the regulatory particle; involved in degradation of ubiquitinated substrates; contributes preferentially to ERAD; required for spindle pole body duplication; mainly nuclear localization [Source:SGD;Acc:S000005785]							992.75	-1.21757	0.0397194	-1.86865	6.94244e-11	-1.62902	3.6132e-08	-1.5042	4.06261e-06	1697	1502	1199	870	1355	1351	1197	1124	564	507	588	1317	1044	474	503	932	898	1204	1387	1334	1472	1295	1287	1123	1299	1021	985	800	675	689	851	1016	728
Bcin01g06470	Sugar isomerase (SIS) + Glutamine amidotransferase type 2 domain + Nucleophile aminohydrolases, N-terminal				MER0185659			8010.94	-1.49381	4.58591e-05	-2.35381	4.41391e-17	-2.31338	4.54271e-19	-2.27206	2.43203e-18	15511	15929	11496	8784	10503	12081	8903	8806	4261	4039	4720	8460	6698	3671	3839	6127	6192	7476	8961	12191	15606	12415	12996	8701	11618	7597	7715	6045	5374	5534	5467	6517	5634
Bcin01g06480	Forkhead-associated (FHA) domain + Protein kinase domain + Serine/threonine-protein kinase, active site + SMAD/FHA domain + Protein kinase-like domain + Protein kinase, ATP binding site + Calcium/calmodulin-dependent/calcium-dependent protein kinase							1847.29	-1.16473	0.0225916	-1.14552	0.0540906	-1.18181	0.00978589	-1.0403	0.591308	2434	2234	1827	1387	2135	1584	2224	2037	1175	1345	1586	2827	1655	1126	1217	2239	1832	2804	2722	1913	2189	1973	2052	1769	1523	1898	1785	1667	1790	1859	1827	1610	1728
Bcin01g06490	SAP30-binding protein							285.59	-1.51152	5.86894e-07	-2.0167	6.14956e-14	-1.66902	7.59497e-10	-1.64718	8.7892e-10	520	427	339	330	304	287	366	306	156	151	172	424	274	150	160	286	254	317	393	409	418	366	488	252	276	312	268	221	201	202	274	267	230
Bcin01g06500	Bcpre4, similar to yeast PRE4, Beta 7 subunit of the 20S proteasome [Source:SGD;Acc:S000001946]				MER0465045			1763.14	-1.24487	0.0893899	-2.40494	2.17695e-12	-2.00416	2.07184e-09	-1.98894	2.87825e-09	3029	2906	2533	1884	2459	2928	2206	2168	900	789	875	2075	1831	735	790	1455	1329	1801	2076	2381	2847	2736	2787	2037	2816	1882	1899	1277	1050	1026	1341	1782	1128
Bcin01g06510	Bcarr3, similar to yeast ARR3, Plasma membrane metalloid/H+ antiporter; transports arsenite and antimonite; required for resistance to arsenic compounds; transcription is activated by Arr1p in the presence of arsenite [Source:SGD;Acc:S000006405]							83.2	2.12285	3.05297e-07	1.73628	0.000931705	1.93724	1.04608e-05	3.12315	3.26291e-16	55	46	37	25	102	79	130	93	51	53	63	109	99	47	60	167	147	146	168	43	45	40	37	84	76	111	81	72	71	74	70	96	72
Bcin01g06520	Bcmph1, similar to yeast MPH1, 3'-5' DNA helicase involved in error-free bypass of DNA lesions; binds flap DNA in error-free bypass pathway, stimulates activity of Rad27p and Dna2p; prevents crossovers between ectopic sequences by removing substrates for Mus81-Mms4 or Rad1-Rad10 cleavage; similar to FANCM human Fanconi anemia complementation group protein that with MHF complex is involved in stab…							126.33	-1.21419	0.0822046	-1.67714	1.65265e-05	-1.61328	7.81986e-06	-1.53156	3.77583e-05	211	203	152	99	171	152	174	140	91	72	69	166	114	59	78	116	106	152	173	166	199	164	146	142	146	148	123	129	96	81	107	111	91
Bcin01g06530	Ion channel regulatory protein, UNC-93 + Major facilitator superfamily domain							27.02	1.34071	0.237998	1.38607	0.209607	1.30134	0.281313	1.43296	0.116	32	17	19	15	37	27	41	25	16	27	25	64	20	11	20	28	36	41	44	25	17	21	22	31	26	35	22	23	36	29	41	19	17
Bcin01g06540	Glycosyl transferase, family 1	GT4	Other					28.2	-1.1065	0.661151	-1.30858	0.240236	-1.22859	0.316471	-1.1487	0.495575	53	34	23	18	33	32	33	35	14	24	19	42	27	15	20	34	32	40	31	42	33	25	27	27	31	28	31	20	32	22	27	26	23
Bcin01g06550	Bchir1, similar to yeast HIR1, Subunit of the HIR complex; HIR is a nucleosome assembly complex involved in regulation of histone gene transcription; contributes to nucleosome formation, heterochromatic gene silencing, and formation of functional kinetochores [Source:SGD;Acc:S000000104]							657.08	-1.25353	0.00400537	-1.63354	2.54288e-09	-1.47019	3.33135e-07	-1.31494	0.00029534	1040	956	679	604	853	633	764	831	374	393	425	982	637	341	362	707	661	814	972	817	937	733	894	707	609	652	728	531	523	498	635	620	523
Bcin01g06560	Major facilitator superfamily + Major facilitator superfamily domain							253.6	-1.47121	0.00232658	-1.47325	0.00443783	-1.16635	0.249065	-1.30586	0.0346816	401	353	273	208	246	280	228	220	142	170	184	375	374	169	154	224	294	333	331	315	346	295	308	204	269	195	193	201	226	216	242	364	259
Bcin01g06570	Bcdal81, similar to yeast DAL81, Positive regulator of genes in multiple nitrogen degradation pathways; contains DNA binding domain but does not appear to bind the dodecanucleotide sequence present in the promoter region of many genes involved in allantoin catabolism [Source:SGD;Acc:S000001462]							1711.45	1.11265	0.595883	1.19086	0.350019	1.30405	0.115088	1.7219	0.000674568	2088	1340	1523	533	1800	1256	2046	1773	965	1290	1477	2328	2492	940	1184	2288	2630	3182	3251	1641	1313	1645	789	1491	1208	1746	1553	1369	1716	1732	1504	2425	1443
Bcin01g06580	p53-like transcription factor, DNA-binding + NDT80 DNA-binding domain							596.55	1.13131	0.331143	1.13997	0.306972	1.44493	0.000769465	1.46612	0.000418027	665	484	357	367	649	510	671	657	323	452	498	1347	763	378	410	754	705	983	1029	523	474	386	543	538	490	573	576	458	601	584	870	742	580
Bcin01g06590	NA						UP	193.16	4.19596	4.94291e-16	4.15544	9.19793e-14	2.8481	7.20567e-09	2.19466	1.73925e-05	96	66	70	39	397	197	365	368	206	209	244	324	101	136	192	166	133	206	243	75	65	76	58	329	189	311	322	292	278	286	209	98	209
Bcin01g06600	DapA-like + Aldolase-type TIM barrel							4317.19	-1.17854	0.124341	1.04319	0.733785	1.05922	0.614495	-1.26663	0.017147	6509	5665	3437	2654	4750	4642	4096	4165	3164	3746	4141	7153	5395	2757	3774	3912	3651	4656	5564	5116	5550	3712	3927	3935	4464	3495	3649	4489	4984	4855	4622	5249	4232
Bcin01g06610	NA							235.7	-1.35849	0.0816165	1.22774	0.270528	-1.07699	0.706635	-1.85446	0.000142223	456	252	209	170	223	308	188	181	208	254	312	311	228	186	217	121	157	210	239	358	247	226	252	185	296	160	159	295	338	366	201	222	285
Bcin01g06620	Bcfap1, similar to yeast FAP1, Protein that binds to Fpr1p; confers rapamycin resistance by competing with rapamycin for Fpr1p binding; accumulates in the nucleus upon treatment of cells with rapamycin; has similarity to D. melanogaster shuttle craft and human NFX1 [Source:SGD;Acc:S000004968]							1048.52	1.11729	0.624621	1.05336	0.829781	-1.2201	0.307037	-1.23114	0.284675	1426	857	1560	501	1355	1844	1122	1199	856	833	977	1065	827	635	808	904	930	1235	1315	1121	840	1685	741	1123	1773	957	1050	1214	1108	1145	688	805	975
Bcin01g06630	NA							34.7	3.23328	4.05204e-08	4.72397	1.87969e-12	3.13182	1.32047e-07	2.86791	8.50459e-07	18	10	14	5	44	47	38	47	41	50	39	68	27	30	24	43	29	47	50	14	10	15	7	36	45	32	41	58	67	46	44	26	46
Bcin01g06640	Bchis1, similar to yeast HIS1, ATP phosphoribosyltransferase; a hexameric enzyme, catalyzes the first step in histidine biosynthesis; mutations cause histidine auxotrophy and sensitivity to Cu, Co, and Ni salts; transcription is regulated by general amino acid control [Source:SGD;Acc:S000000857]							1493.74	1.31403	3.35181e-06	1.25876	0.000311835	1.19334	0.00317713	1.10343	0.113368	1415	1265	1228	976	2015	1769	1952	1912	1138	1192	1382	2518	1449	1033	1049	1540	1319	1966	2135	1112	1239	1326	1444	1669	1701	1666	1675	1614	1586	1620	1627	1410	1585
Bcin01g06650	Ribosomal protein S28e + Nucleic acid-binding, OB-fold + Ribosomal protein S28e conserved site							3636.52	1.15269	0.205915	-1.16554	0.179069	-1.12194	0.293302	-1.48968	5.95717e-05	4323	3323	4206	3149	5715	5424	4617	5002	2334	2669	2843	4442	3914	2556	2521	2760	2738	3644	3940	3398	3256	4542	4659	4734	5216	3940	4382	3311	3551	3333	2870	3808	3923
Bcin01g06660	NA							30.74	5.62167	1.40095e-10	3.93947	4.011e-06	4.88379	6.63781e-09	4.65248	1.32761e-08	9	8	10	3	58	20	63	58	22	19	29	53	53	18	25	39	38	47	51	7	8	11	4	48	19	54	51	31	25	34	34	52	28
Bcin01g06670	Zinc finger, C2H2, LYAR-type							1807.62	1.45297	3.79831e-08	1.57789	3.2855e-10	1.45498	2.90533e-08	1.3491	1.08342e-05	1673	1255	1453	822	2438	1874	2210	2326	1513	1555	1787	3058	1737	1403	1388	1912	1817	2514	2600	1315	1230	1569	1216	2020	1802	1886	2038	2146	2069	2095	1976	1690	2153
Bcin01g06680	NA							8.01	2.80694	0.0225466	1.49174	0.475706	1.967	0.154248	1.82134	0.204493	2	5	2	7	15	20	8	12	6	2	7	16	11	7	1	8	9	6	16	2	5	2	10	12	19	7	11	9	3	8	10	11	11
Bcin01g06690	NA							20.72	1.58227	0.0755115	-1.29235	0.440491	1.4651	0.14115	1.20581	0.496728	23	18	8	16	24	42	33	21	8	11	11	29	33	16	17	22	18	29	31	18	18	9	24	20	40	28	18	11	15	13	19	32	25
Bcin01g06700	Putative lysophospholipase + Alpha/Beta hydrolase fold							2688.57	1.02883	0.798572	1.40639	9.42857e-05	1.31768	0.00077199	1.30224	0.00128984	2986	1855	2311	1552	2832	2055	2854	2804	2110	2352	2833	4590	2576	2061	2261	3204	2876	4068	4182	2347	1817	2496	2296	2346	1976	2435	2457	2993	3130	3321	2966	2506	3163
Bcin01g06710	Dbl homology (DH) domain + Arfaptin homology (AH) domain/BAR domain							1326.17	1.25006	0.348518	1.86477	0.00479491	1.49278	0.0590249	1.52838	0.0449157	1740	766	1093	321	1620	676	1530	1627	1294	1312	1453	2111	1107	1055	1128	1630	1524	1929	1954	1368	750	1180	475	1342	650	1306	1425	1836	1746	1704	1364	1077	1619
Bcin01g06720	Bcest2, similar to yeast EST2, Reverse transcriptase subunit of the telomerase holoenzyme; essential for telomerase core catalytic activity, involved in other aspects of telomerase assembly and function; mutations in human homolog are associated with aplastic anemia [Source:SGD;Acc:S000004310]							366.36	1.42504	0.00022618	1.13997	0.241029	1.11342	0.308831	1.15029	0.168516	480	297	285	187	533	452	540	521	258	277	292	679	318	192	248	402	343	486	554	377	291	308	277	442	435	461	456	366	369	342	439	309	295
Bcin01g06730	Zn(2)-C6 fungal-type DNA-binding domain + Transcription factor domain, fungi							252.95	1.72429	0.000863066	1.25963	0.215119	1.79876	0.000243906	1.87644	7.01604e-05	203	140	235	69	370	288	347	285	147	183	143	497	356	179	166	294	352	403	458	160	137	254	102	307	277	296	250	209	244	168	321	346	275
Bcin01g06740	Major facilitator superfamily + Major facilitator superfamily domain							1596.52	1.78881	8.07282e-09	2.2974	7.68352e-15	2.3408	6.27904e-18	2.29899	2.78679e-17	1242	819	720	511	1900	1142	1923	1846	1320	1420	1664	3699	1789	1185	1288	2129	1900	2555	2769	976	802	778	756	1574	1098	1641	1617	1873	1889	1951	2390	1741	1819
Bcin01g06750	NA						DOWN	124.08	-2.50012	4.65076e-14	-2.10672	4.4918e-08	-2.50012	1.29319e-13	-2.6629	5.0913e-16	335	267	174	147	111	82	127	107	60	97	100	148	88	53	79	104	72	112	146	263	262	188	217	92	79	108	94	85	129	117	96	86	81
Bcin01g06760	Zinc finger, MYND-type + Domain of unknown function DUF4470						DOWN	365.01	-96.4694	2.69241e-100	-87.7301	1.9501e-71	-57.2816	3.65298e-85	-56.7678	5.96697e-90	2239	1977	930	1270	24	15	21	18	15	16	12	35	51	13	15	34	40	30	35	1760	1937	1004	1879	20	14	18	16	21	21	14	23	50	20
Bcin01g06770	RNA recognition motif domain + Zinc finger, CCCH-type + Zinc finger, C6HC-type + Nucleotide-binding alpha-beta plait domain + Zinc finger, RING/FYVE/PHD-type						DOWN	63.94	-4.10676	6.28797e-17	-8.90737	8.35203e-23	-5.75973	1.43606e-22	-4.67511	8.03838e-20	249	225	132	101	49	49	53	46	14	16	16	45	49	9	21	40	51	44	49	196	220	143	149	41	47	45	40	20	21	19	29	48	14
Bcin01g06780	Paired amphipathic helix							10.74	-1.66671	0.165127	1.26751	0.533646	-1.08147	0.851014	-1.12506	0.75474	14	13	7	11	8	6	6	12	12	12	10	23	7	5	9	4	17	14	16	11	13	8	16	7	6	5	11	17	16	12	15	7	8
Bcin01g06790	SGNH hydrolase-type esterase domain	CE12	PCWDE	Hemicellulose and/or Pectine		SignalP-noTM		142.8	-1.17772	0.241389	1.21419	0.164448	1.09278	0.527274	-1.00835	0.955113	163	148	113	113	170	88	167	120	136	121	133	231	142	115	107	139	144	186	214	128	145	122	167	141	85	143	105	193	161	156	149	138	177
Bcin01g06800	DAHP synthetase, class II							1431.62	-1.00626	0.94513	1.53262	8.70779e-14	1.25614	2.81144e-05	1.20414	0.000652796	1363	1293	1188	837	1469	1311	1435	1280	1239	1504	1549	2343	1508	982	1148	1589	1473	2020	2093	1071	1267	1283	1238	1217	1261	1225	1121	1758	2001	1816	1514	1467	1507
Bcin01g06810	NA							654.76	1.21083	0.00735525	1.12584	0.134269	1.03455	0.689358	-1.05555	0.493281	713	680	496	483	874	836	814	875	485	535	583	1005	623	431	454	648	554	800	880	560	666	536	715	724	804	695	767	688	712	684	649	606	662
Bcin01g06820	NA							563.14	-1.23971	0.125015	1.11961	0.45692	-1.06881	0.662712	1.19251	0.193184	910	559	439	339	566	316	609	589	409	493	552	976	473	306	381	744	635	937	978	715	548	474	502	469	304	520	516	580	656	647	631	460	470
Bcin01g06830	NA							3.15	3.56771	0.0807524	2.92614	0.173663	3.01049	0.132657	4.76013	0.0203162	1	1	0	2	5	4	5	3	4	1	2	8	2	2	1	5	2	10	8	1	1	0	3	4	4	4	3	6	1	2	5	2	3
Bcin01g06840	Glucose/ribitol dehydrogenase + NAD(P)-binding domain							236.32	-1.97931	2.01677e-18	-2.14355	2.18191e-17	-2.3408	5.26634e-26	-2.5245	4.27774e-32	523	462	386	268	241	253	231	239	164	138	148	306	186	104	122	181	161	226	251	411	453	417	397	200	243	197	209	233	184	174	198	181	160
Bcin01g06850	Glucose/ribitol dehydrogenase + NAD(P)-binding domain + Short-chain dehydrogenase/reductase, conserved site							2235.62	1.86995	9.78712e-08	1.31951	0.0347086	1.41421	0.00391738	1.15829	0.255778	1683	1952	1422	1241	3348	4454	2878	3236	1642	1573	1801	3523	2750	1405	1591	2077	2010	2463	2818	1323	1912	1536	1836	2774	4283	2456	2835	2329	2093	2112	2277	2676	2156
Bcin01g06860	NA					SignalP-noTM		284.28	1.43993	0.00405137	1.30134	0.0559923	1.31221	0.0329855	1.37364	0.0111387	277	283	192	123	413	306	390	352	207	230	228	613	287	161	165	350	283	391	479	218	277	207	182	342	294	333	308	294	306	267	396	279	247
Bcin01g06870	NA							198.6	1.04174	0.712937	-1.23713	0.0330852	-1.15269	0.125532	-1.03958	0.701007	272	240	169	143	237	249	249	265	122	123	149	296	200	107	126	219	205	249	327	214	235	183	212	196	239	212	232	173	164	175	191	195	164
Bcin01g06880	Bccox10, similar to yeast COX10, Heme A:farnesyltransferase; catalyzes the first step in the conversion of protoheme to the heme A prosthetic group required for cytochrome c oxidase activity; human ortholog is associated with mitochondrial disorders [Source:SGD;Acc:S000006093]							380.19	-1.61776	5.77241e-10	-2.04202	3.01478e-16	-1.69349	1.83098e-11	-1.58997	1.75637e-09	682	569	500	423	401	430	379	372	187	208	243	498	399	198	223	354	346	504	550	536	557	540	626	332	414	323	326	265	277	285	322	388	304
Bcin01g06890	NA							3.78	-1.35472	0.633293	1.36226	0.600251	-1.20497	0.76571	1.05775	0.930784	3	6	4	2	2	4	5	2	7	3	2	6	4	0	3	6	4	4	6	2	6	4	3	2	4	4	2	10	4	2	4	4	0
Bcin01g06900	Purine nucleoside permease					SignalP-noTM		521.08	1.42109	0.0169133	-2.11257	8.52839e-07	-1.90792	4.1067e-06	-1.73267	8.82985e-05	815	948	507	293	1240	859	1068	988	219	215	265	483	434	179	234	358	405	509	540	641	929	548	434	1027	826	911	866	311	286	311	312	422	275
Bcin01g06910	Homeodomain-like + Myb-like domain						DOWN	118.14	-5.18376	3.02911e-21	-7.88439	3.18165e-24	-6.99828	2.50327e-27	-5.95046	1.18819e-24	441	413	165	321	96	69	73	71	30	31	42	79	43	34	40	61	60	96	72	347	405	178	475	80	66	62	62	43	41	49	51	42	52
Bcin01g06920	NA						UP	1003.13	7.90081	5.91791e-13	38.2132	1.67875e-33	24.6754	3.77171e-30	16.5069	2.84336e-23	67	27	111	29	516	493	554	613	1731	1764	1818	771	1520	1460	1254	945	1455	1219	1141	53	26	120	43	427	474	473	537	2456	2347	2131	498	1479	2241
Bcin01g06930	BccarA, Arginine-specific carbamoyl phosphate synthase small subunit							3658.95	1.53581	0.000642063	1.73748	2.44961e-05	1.77645	2.16496e-06	1.78509	1.73396e-06	2759	1684	3032	1557	4868	3205	4430	4031	2835	2987	3623	6803	3521	3121	2907	4542	4129	5846	6111	2169	1650	3274	2304	4033	3082	3780	3532	4022	3975	4248	4396	3426	4790
Bcin01g06940	SAP domain + Acin1, RNSP1-SAP18 binding (RSB) motif							259.12	1.53368	0.000378712	1	0.99906	1.03526	0.824268	1.27368	0.049561	251	227	243	135	461	279	428	384	157	166	186	450	205	146	137	306	231	410	452	197	222	262	200	382	268	365	336	223	221	218	291	199	224
Bcin01g06950	NA						UP	51.08	5.05251	2.53793e-07	4.61075	5.5906e-06	6.50252	1.39582e-09	7.21	1.08847e-10	9	9	15	7	45	73	69	52	28	41	43	115	128	18	30	91	101	69	99	7	9	16	10	37	70	59	46	40	55	50	74	125	28
Bcin01g06960	Bccir1, similar to yeast CIR1, Mitochondrial protein that interacts with frataxin (Yfh1p); putative ortholog of mammalian electron transfer flavoprotein complex subunit ETF-beta; may have a role in oxidative stress response [Source:SGD;Acc:S000003439]							751.2	1.18838	0.0996221	-1.01185	0.935037	1.17446	0.114191	1.08448	0.452001	873	695	606	494	891	1077	929	804	471	540	556	1213	997	503	499	764	840	992	1049	686	681	654	731	738	1036	793	704	668	719	652	784	970	772
Bcin01g06970	Bclip1, Similar to lipase					SignalP-noTM		52.39	-2.68887	0.119766	-1.20497	0.809584	-1.17609	0.827132	1.19499	0.801421	23	14	189	7	22	15	28	40	52	37	26	78	64	53	11	79	101	72	100	18	14	204	10	18	14	24	35	74	49	30	50	62	81
Bcin01g06980	Platelet-activating factor acetylhydrolase + Alpha/Beta hydrolase fold					SignalP-noTM		16.85	1.03814	0.963457	1.07177	0.927915	2.28628	0.110855	2.02511	0.178333	5	6	31	1	15	14	11	13	13	10	4	44	55	7	6	19	31	34	26	4	6	33	1	12	13	9	11	18	13	5	28	54	11
Bcin01g06990	AAA+ ATPase domain + ATPase, AAA-type, core + P-loop containing nucleoside triphosphate hydrolase						DOWN	57.32	-4.31093	1.57609e-08	-8.52087	1.8825e-12	-5.59059	5.91372e-11	-5.58671	2.51359e-11	134	111	305	72	44	46	32	49	16	11	17	47	40	15	16	37	23	35	49	105	109	329	107	36	44	27	43	23	15	20	30	39	23
Bcin01g07000	Putative amidoligase enzyme							2.94	-1.28254	0.735732	1.21926	0.785429	1.05409	0.945291	1.30315	0.660574	5	0	4	2	2	2	3	3	2	1	5	6	3	1	2	5	3	5	5	4	0	4	3	2	2	3	3	3	1	6	4	3	2
Bcin01g07010	NA							5.51	1.67018	0.432096	2.82647	0.081056	2.06051	0.221201	1.88557	0.282477	6	4	0	2	2	1	11	9	2	7	11	11	2	5	6	7	8	6	6	5	4	0	3	2	1	9	8	3	9	13	7	2	8
Bcin01g07020	RTA-like protein							25.34	-2.15696	0.000594369	-1.76663	0.0231367	-1.63127	0.0285881	-2.12138	0.000532434	48	36	28	42	17	14	32	23	15	20	18	49	27	14	12	17	18	28	32	38	35	30	62	14	13	27	20	21	27	21	32	26	21
Bcin01g07030	Zn(2)-C6 fungal-type DNA-binding domain							558.84	-1.232	0.0830606	-1.39088	0.00664709	-1.50838	0.00022079	-1.67481	2.45694e-06	852	811	546	601	659	763	658	623	351	385	489	615	577	289	391	447	445	600	672	670	795	590	889	546	734	561	546	498	512	573	397	561	444
Bcin01g07040	NA							181.77	1.57571	0.00236737	1.34443	0.0725317	1.36699	0.0395392	1.44693	0.012821	179	182	105	70	247	279	216	221	159	122	134	220	229	123	133	211	223	245	271	141	178	113	104	205	268	184	194	226	162	157	142	223	189
Bcin01g07050	Armadillo-type fold + Telomere-associated protein Rif1, N-terminal + Rif1							584.87	-1.38032	0.00203676	-1.25788	0.042379	-1.44794	0.000288763	-1.34723	0.00356618	1102	702	803	360	703	540	592	616	407	401	558	794	479	371	357	556	560	735	863	866	688	867	533	582	519	505	540	577	534	654	513	466	569
Bcin01g07060	NA							1.29	-1.59218	0.706134	2.49666	0.318648	1.43296	0.726347	-1.03168	0.976665	2	0	0	2	1	0	0	2	2	2	2	2	3	0	1	1	1	1	2	2	0	0	3	1	0	0	2	3	3	2	1	3	0
Bcin01g07070	Aldose 1-/Glucose-6-phosphate 1-epimerase + Galactose mutarotase-like domain + Glycoside hydrolase-type carbohydrate-binding, subgroup + Glucose-6-phosphate 1-epimerase							2670.93	1.3113	0.000931143	-1.22264	0.0230189	-1.09581	0.296835	-1.11342	0.214876	3171	2939	2619	1701	4309	4032	3886	3762	1747	1550	1736	3970	2957	1420	1531	2596	2433	3069	3750	2492	2879	2828	2517	3570	3877	3316	3296	2478	2062	2035	2565	2877	2179
Bcin01g07080	Ctr copper transporter							1788.54	3.53326	0.0394863	6.38196	0.00278219	4.87364	0.0065472	2.28945	0.177577	474	129	1162	208	2889	1501	1422	2551	2161	2098	3422	471	501	2889	3439	809	999	2939	1201	373	126	1255	308	2393	1443	1213	2235	3066	2792	4012	304	487	4434
Bcin01g07090	FAD-binding 8 + Ferric reductase, NAD binding + Ferric reductase transmembrane component-like domain + Ferredoxin reductase-type FAD-binding domain + Riboflavin synthase-like beta-barrel + Ferric/cupric reductase transmembrane component 7						UP	959.31	3.25577	0.00350477	5.73582	2.63521e-05	4.30795	0.000178165	2.98556	0.00581798	304	127	588	102	1421	910	832	1119	1261	1003	1555	525	486	1346	1482	583	838	1915	960	239	124	635	151	1177	875	710	980	1789	1335	1823	339	473	2066
Bcin01g07100	Bcctr1, Copper transporter 1							2445.84	3.78685	0.0268248	9.13244	0.000269372	7.76508	0.000296825	2.9465	0.0684337	457	206	1176	168	3136	1625	1575	2706	3371	2843	4841	824	746	4959	5193	774	1536	3764	1645	359	202	1270	249	2598	1563	1344	2371	4782	3783	5676	532	726	7611
Bcin01g07110	Diacylglycerol kinase, catalytic domain + NAD kinase/diacylglycerol kinase-like domain							519.81	1.02456	0.765394	-1.08749	0.252118	1.05922	0.399724	1.05702	0.413496	629	493	509	353	625	502	640	626	330	355	401	907	527	348	376	601	508	782	771	494	483	550	522	518	483	546	548	468	472	470	586	513	534
Bcin01g07120	Protein of unknown function DUF604	GT31	Other					238.27	-1.38415	0.0537313	-1.73147	0.00149777	-1.05117	0.801303	-1.05702	0.772095	316	260	243	241	267	178	266	215	98	145	130	511	347	101	166	242	267	394	410	248	255	262	357	221	171	227	188	139	193	152	330	338	155
Bcin01g07130	NA							6.44	-1.17446	0.78012	1.42899	0.472693	1.45095	0.409479	1.60103	0.264925	8	3	5	4	8	3	4	5	5	4	8	12	4	3	10	3	10	13	15	6	3	5	6	7	3	3	4	7	5	9	8	4	5
Bcin01g07140	NA							3.06	-3.20428	0.0565713	-1.88296	0.332039	-2.40161	0.133804	-1.21588	0.727335	6	6	3	4	3	1	2	1	2	2	2	4	0	3	1	7	1	5	7	5	6	3	6	2	1	2	1	3	3	2	3	0	5
Bcin01g07150	NA							2.46	-12.151	0.012013	1.64148	0.509791	-2.05196	0.364758	-1.33793	0.708512	1	1	8	2	1	0	0	0	4	7	1	2	1	2	1	3	2	2	5	1	1	9	3	1	0	0	0	6	9	1	1	1	3
Bcin01g07160	Transcription factor TFIIB, cyclin-like domain + Cyclin-like							15.11	1.16635	0.639883	1.66324	0.0745215	1.30767	0.348848	1.13603	0.675861	17	13	11	7	14	17	17	17	18	11	18	28	9	13	13	14	13	14	28	13	13	12	10	12	16	15	15	26	15	21	18	9	20
Bcin01g07170	Forkhead-associated (FHA) domain + SMAD/FHA domain							1598.33	1.14631	0.121885	1.46713	6.66105e-06	1.30495	0.000953506	1.33793	0.000262743	1824	1277	1272	737	1913	1301	1857	1699	1246	1466	1668	2487	1520	1207	1283	1891	1765	2379	2416	1434	1251	1374	1090	1585	1251	1585	1489	1768	1951	1956	1607	1479	1853
Bcin01g07180	Bcmgr2, similar to yeast MGR2, Subunit of the TIM23 translocase complex; acts to couple Tim21p with the core Tim23 translocase; absolutely required for mitochondrial import of presequence-containing proteins at elevated temperature; required for viability of cells lacking the mitochondrial genome (petite-negative phenotype) [Source:SGD;Acc:S000006019]							442.4	-1.33422	0.0431418	-2.35055	2.76636e-09	-1.71832	5.0136e-05	-1.75686	2.02426e-05	781	659	515	541	578	607	523	514	204	210	226	721	498	196	185	373	359	532	578	614	646	556	800	479	584	446	450	289	279	265	466	485	301
Bcin01g07190	Bclcc5, Laccase	AA1	Other			SignalP-noTM		59.95	-1.58227	0.0167572	-1.2861	0.239694	-1.26138	0.238284	-1.21926	0.311616	116	75	59	47	58	35	63	61	43	46	45	141	46	31	34	83	53	76	89	91	73	64	70	48	34	54	53	61	61	53	91	45	48
Bcin01g07200	Cupredoxin					SignalP-noTM		2.08	1.70645	0.525898	2.36035	0.276433	1.6245	0.554351	1.58118	0.566204	2	1	1	1	2	1	3	4	2	2	3	2	3	2	1	1	2	6	1	2	1	1	1	2	1	3	4	3	3	4	1	3	3
Bcin01g07210	Alpha-1,2-mannosidase, putative + Six-hairpin glycosidase-like + Glycosyl hydrolase family 92 + Glycoside hydrolase-type carbohydrate-binding, subgroup	GH92	Other			SignalP-noTM	DOWN	1175.03	-77.4396	6.25067e-204	-120.928	1.94622e-168	-98.6331	6.53997e-208	-104.837	1.17118e-223	5948	6554	4246	3931	80	58	115	65	30	30	43	117	46	29	34	50	59	72	70	4675	6421	4586	5816	66	56	98	57	43	40	50	76	45	45
Bcin01g07220	ABC transporter-like + AAA+ ATPase domain + ABC transporter type 1, transmembrane domain + ABC transporter, conserved site + P-loop containing nucleoside triphosphate hydrolase							271.12	-1.29235	0.117407	-1.1065	0.583416	-1.18345	0.302031	1.03383	0.864235	467	356	150	210	263	189	281	321	172	205	247	423	232	168	177	351	304	427	425	367	349	162	311	218	182	240	281	244	273	290	273	226	258
Bcin01g07230	Neutral/alkaline nonlysosomal ceramidase + Neutral/alkaline non-lysosomal ceramidase, N-terminal + Neutral/alkaline non-lysosomal ceramidase, C-terminal						DOWN	663.74	-25.8483	1.15629e-95	-20.692	4.49118e-69	-24.7782	1.79307e-91	-23.3443	5.73678e-91	3153	3891	1389	2093	128	120	114	117	109	89	104	134	124	78	82	121	110	170	176	2478	3812	1500	3097	106	115	97	103	155	118	122	87	121	120
Bcin01g07240	Bchgh1, similar to yeast HGH1, Nonessential protein of unknown function; predicted to be involved in ribosome biogenesis; green fluorescent protein (GFP)-fusion protein localizes to the cytoplasm; similar to mammalian BRP16 (Brain protein 16); relative distribution to the nucleus increases upon DNA replication stress [Source:SGD;Acc:S000003419]							464.27	1.41225	0.00911746	1.57243	0.000950844	1.82008	1.58858e-06	1.49071	0.00170067	389	212	382	240	494	573	481	496	374	361	423	1030	536	396	377	488	459	709	699	306	208	413	355	409	551	410	435	531	480	496	666	522	608
Bcin01g07250	Glycoside hydrolase, family 28 + Pectin lyase fold/virulence factor + Pectin lyase fold	GH28	PCWDE	Pectin		SignalP-noTM	DOWN	272.48	-28.5615	1.64705e-49	-24.3863	7.85041e-37	-25.3339	1.6684e-45	-29.1414	2.15281e-50	1927	1556	394	729	43	45	49	44	22	48	38	64	55	21	37	48	38	44	61	1515	1524	426	1079	36	43	42	39	31	64	45	41	54	32
Bcin01g07260	Glycoside hydrolase, family 43 + Concanavalin A-like lectin/glucanase domain + Glycosyl hydrolase, five-bladed beta-propellor domain	GH43	PCWDE	Hemicellulose and/or Pectine				157.51	-1.54542	0.00261506	-2.45037	9.99991e-09	-2.34892	1.5599e-09	-2.0181	4.36927e-07	332	333	217	149	212	184	192	182	62	81	105	236	95	75	56	166	113	155	202	261	326	234	220	176	177	164	159	88	108	123	153	92	115
Bcin01g07270	Bchxt19, Putative sugar:H symporter							8581.53	1.91189	0.00567505	2.03355	0.0036185	2.50533	4.05889e-05	2.9897	7.87612e-07	4994	4838	4383	2038	9162	8586	8383	9571	5476	6788	7026	6893	20319	6271	5187	14447	13768	14533	16636	3925	4740	4734	3015	7590	8257	7153	8385	7769	9032	8237	4454	19770	9625
Bcin01g07280	PAP/25A-associated							532.94	1.06807	0.470168	1.02954	0.771889	-1.03168	0.74425	1.09657	0.259908	684	568	503	284	684	509	695	635	378	410	439	821	467	343	351	587	529	771	923	538	556	543	420	567	489	593	556	536	546	515	531	454	526
Bcin01g07290	Bctfg1, similar to yeast TFG1, TFIIF (Transcription Factor II) largest subunit; involved in both transcription initiation and elongation of RNA polymerase II; homologous to human RAP74 [Source:SGD;Acc:S000003418]							552.97	1.01045	0.9233	1.0196	0.842922	-1.06511	0.423549	1.02598	0.758951	775	528	528	347	647	555	700	652	375	404	531	760	497	342	421	649	571	752	815	609	517	570	513	536	534	597	571	532	538	623	491	484	525
Bcin01g07300	Bcbud13, similar to yeast BUD13, Subunit of the RES complex; RES complex is required for nuclear pre-mRNA retention and splicing; involved in bud-site selection; diploid mutants display a unipolar budding pattern instead of the wild-type bipolar pattern due to a specific defect in MATa1 pre-mRNA splicing which leads to haploid gene expression in diploids [Source:SGD;Acc:S000003142]							301.75	-1.13603	0.206825	-1.26225	0.0224803	-1.28254	0.00752962	-1.19086	0.0626026	493	347	277	253	398	355	336	315	182	198	264	401	324	187	164	304	292	397	460	387	340	299	374	330	341	287	276	258	263	310	259	315	287
Bcin01g07310	NA							24.27	-1.67018	0.111293	-1.01819	0.963352	-1.60547	0.133894	-1.27368	0.453784	59	30	26	12	22	10	16	37	22	24	24	42	6	14	16	32	24	32	30	46	29	28	18	18	10	14	32	31	32	28	27	6	21
Bcin01g07320	CND7, CalciNeurine-Dependant (CND) gene					SignalP-noTM		1406.25	1.07549	0.798572	1.32409	0.238809	1.61217	0.0248785	1.42208	0.106627	1617	759	1617	416	1505	1070	1621	1198	1073	1112	1150	2791	2724	810	969	1499	1743	1954	2461	1271	744	1746	615	1247	1029	1383	1050	1522	1480	1348	1804	2650	1243
Bcin01g07330	Bcpg5, Endopolygalacturonase	GH28	PCWDE	Pectin		SignalP-noTM		15.38	2.01112	0.00771899	1.68646	0.0814098	1.73989	0.0406427	1.68997	0.0470062	13	13	2	9	21	22	20	24	11	13	13	29	17	10	10	18	16	21	24	10	13	2	13	17	21	17	21	16	17	15	19	17	15
Bcin01g07340	NA						UP	5680.18	2.78755	9.67294e-30	2.27206	1.00399e-16	2.33432	1.35229e-20	2.66845	2.07596e-27	2896	2990	2525	1588	8719	6993	9228	7814	4237	4183	5075	8933	6184	3033	5389	7590	6636	9731	9798	2276	2929	2727	2349	7223	6725	7874	6846	6011	5566	5950	5773	6017	4655
Bcin01g07350	NA					SignalP-noTM		25.06	2.02792	0.00795142	2.38006	0.00178445	2.46229	0.000429036	2.67586	7.1819e-05	23	6	14	5	25	16	37	34	27	15	24	56	25	15	24	32	30	46	52	18	6	15	7	21	15	32	30	38	20	28	36	24	23
Bcin01g07360	Ovarian tumour, otubain							5.49	1.57462	0.343371	-1.01537	0.979061	1.06807	0.911112	-1.66324	0.316411	5	5	5	5	12	3	10	13	3	3	6	10	3	6	3	0	2	7	7	4	5	5	7	10	3	9	11	4	4	7	6	3	9
Bcin01g07370	NA							22.81	-1.64604	0.0210706	1.21335	0.403525	-1.31494	0.210964	-1.60214	0.0225898	35	33	28	13	16	13	24	24	22	24	32	29	19	12	22	19	19	22	25	28	32	30	19	13	13	20	21	31	32	38	19	18	18
Bcin01g07380	NA					SignalP-noTM		1957.21	-2.05053	3.81725e-07	-1.46206	0.0147315	-1.27987	0.099349	-1.35379	0.0397457	3581	2620	2517	1664	1797	1092	1470	1548	1295	1356	1515	1841	2881	1372	1539	1960	2296	2655	2575	2815	2567	2718	2462	1489	1050	1254	1356	1837	1804	1776	1190	2803	2106
Bcin01g07390	NA					SignalP-noTM		106.05	1.19168	0.334006	2.8481	2.04714e-11	2.92006	1.05304e-13	3.26029	5.59576e-17	71	57	33	29	67	39	83	74	88	101	129	255	149	90	78	189	155	194	230	56	56	36	43	56	38	71	65	125	134	151	165	145	138
Bcin01g07400	Auxin efflux carrier							217.81	-1.20916	0.209079	1.61776	0.000714148	1.48349	0.0031348	1.74836	1.48299e-05	256	137	145	113	153	90	203	181	173	199	248	434	229	163	160	319	286	386	429	201	134	157	167	127	87	173	159	245	265	291	280	223	250
Bcin01g07410	NA							8048.86	-1.6449	4.36097e-05	-1.2492	0.100485	-1.56374	0.000210044	-1.47939	0.00128074	16331	11715	8062	7012	8590	5194	8592	7922	5670	6555	7920	11234	5136	4685	5927	8038	6628	10504	11162	12836	11477	8707	10374	7116	4995	7332	6941	8044	8722	9286	7260	4997	7191
Bcin01g07420	Bcpxr1, similar to yeast PXR1, Essential protein involved in rRNA and snoRNA maturation; competes with TLC1 RNA for binding to Est2p, suggesting a role in negative regulation of telomerase; human homolog inhibits telomerase; contains a G-patch RNA interacting domain [Source:SGD;Acc:S000003512]							770.8	1.84165	0.000227729	1.35849	0.0955815	1.99446	1.96323e-05	2.15248	1.77537e-06	574	250	549	367	1044	734	1019	1059	466	457	507	1932	871	544	508	1125	924	1418	1374	451	245	593	543	865	706	870	928	661	608	594	1248	847	835
Bcin01g07430	NA							36.94	1.65749	0.00279776	1.31403	0.177651	1.64947	0.00307921	1.31768	0.117878	36	33	23	13	50	48	49	55	25	31	25	81	41	29	26	33	36	49	56	28	32	25	19	41	46	42	48	35	41	29	52	40	45
Bcin01g07440	Bcsvp26, similar to yeast SVP26, Integral membrane protein of the early Golgi apparatus and ER; involved in COP II vesicle transport; may also function to promote retention of proteins in the early Golgi compartment [Source:SGD;Acc:S000001224]							523.99	-1.02811	0.866189	-1.61328	0.000103556	-1.31312	0.0195784	-1.48247	0.000526999	791	610	499	553	662	738	698	740	304	281	333	959	516	287	275	469	412	583	679	622	598	539	818	548	710	596	648	431	374	390	620	502	440
Bcin01g07450	Bcbud23, similar to yeast BUD23, Methyltransferase; methylates residue G1575 of 18S rRNA; required for rRNA processing and nuclear export of 40S ribosomal subunits independently of methylation activity; diploid mutant displays random budding pattern [Source:SGD;Acc:S000000643]							822.34	1.81378	5.00685e-07	2.39994	2.37239e-12	2.65921	1.48882e-17	2.14355	4.54512e-11	502	284	481	318	928	720	929	861	695	745	860	1814	866	738	903	950	840	1299	1301	395	278	519	470	769	692	793	754	986	991	1008	1172	843	1133
Bcin01g07460	Bcidh1, similar to yeast IDH1, Subunit of mitochondrial NAD(+)-dependent isocitrate dehydrogenase; complex catalyzes the oxidation of isocitrate to alpha-ketoglutarate in the TCA cycle [Source:SGD;Acc:S000004982]							3316.9	1.06881	0.624727	1.68179	4.03729e-06	1.69466	4.4854e-07	1.32777	0.0088213	2603	2334	2907	1656	3023	3074	3116	2831	2771	3154	3739	5031	4042	2934	3659	3533	3331	4614	4698	2046	2287	3139	2450	2504	2956	2659	2480	3931	4197	4384	3251	3933	4503
Bcin01g07470	NA							15.35	1.72309	0.0382491	-1.08824	0.831338	1.26313	0.425563	1.52309	0.107037	14	13	13	6	27	14	25	27	6	11	8	27	9	8	15	23	17	22	26	11	13	14	9	22	13	21	24	9	15	9	17	9	12
Bcin01g07480	NA					SignalP-noTM		307.26	1.0274	0.864785	-1.29325	0.037455	-1.26138	0.0423113	-1.37173	0.00443737	453	361	281	274	388	458	383	419	178	212	244	527	316	153	163	279	238	381	377	356	354	303	405	321	440	327	367	253	282	286	341	307	235
Bcin01g07490	Ribosomal protein L50, mitochondria							500.55	-1.19168	0.0123104	-1.30315	0.000384522	-1.25266	0.000974607	-1.2201	0.00323243	743	573	529	435	609	571	542	526	285	361	400	658	502	329	335	537	475	666	694	584	561	571	644	505	549	462	461	404	480	469	425	488	505
Bcin01g07500	NA					SignalP-noTM		43.48	1.53581	0.0664488	3.04407	5.10006e-07	2.51751	1.11853e-05	1.46409	0.0934338	37	26	17	13	48	29	45	43	51	51	63	94	29	48	55	27	35	50	59	29	25	18	19	40	28	38	38	72	68	74	61	28	74
Bcin01g07510	Bcerj5, similar to yeast ERJ5, Type I membrane protein with a J domain; required to preserve the folding capacity of the endoplasmic reticulum; loss of the non-essential ERJ5 gene leads to a constitutively induced unfolded protein response [Source:SGD;Acc:S000001937]					SignalP-noTM		1777.16	-1.0367	0.757807	-1.08824	0.419331	-1.02598	0.822516	-1.26488	0.00839696	2178	1715	1694	1640	2267	2044	1988	2084	1145	1409	1504	2638	1772	1360	1382	1638	1468	2218	2100	1712	1680	1829	2426	1878	1966	1696	1826	1624	1875	1763	1705	1724	2087
Bcin01g07520	NA							4706.32	1.52732	9.42274e-05	1.67365	6.16034e-06	1.34537	0.00648564	1.33237	0.00870671	4745	3945	3383	1750	7167	4859	6549	5638	3933	4475	4982	6118	3991	3552	3812	4896	4243	6501	7222	3729	3865	3654	2589	5937	4673	5588	4940	5580	5954	5841	3954	3883	5452
Bcin01g07530	Uncharacterised conserved protein UCP028846 + Six-hairpin glycosidase-like + Six-hairpin glycosidase	GH125	Other			SignalP-noTM		1381.66	-1.19086	0.444577	1.00347	0.988627	-1.08147	0.737897	1.13997	0.551298	1785	1825	1212	769	1406	769	2083	1203	965	934	1392	3061	1064	673	829	1796	1228	2430	2584	1403	1788	1309	1138	1165	739	1777	1054	1369	1243	1632	1978	1035	1033
Bcin01g07540	Aminoacyl-tRNA synthetase, class Ia + Valine-tRNA ligase + Valyl/Leucyl/Isoleucyl-tRNA synthetase, editing domain + Aminoacyl-tRNA synthetase, class 1a, anticodon-binding + Methionyl/Valyl/Leucyl/Isoleucyl-tRNA synthetase, anticodon-binding + Rossmann-like alpha/beta/alpha sandwich fold + Aminoacyl-tRNA synthetase, class I, conserved site							223.49	1.31585	0.0259989	-1.11265	0.463026	1.12506	0.368063	1.34817	0.0116264	255	219	146	140	333	251	317	271	123	148	132	449	214	117	134	283	232	371	418	200	215	158	207	276	241	270	237	174	197	155	290	208	180
Bcin01g07550	Cys/Met metabolism, pyridoxal phosphate-dependent enzyme + Pyridoxal phosphate-dependent transferase, major region, subdomain 1 + Pyridoxal phosphate-dependent transferase, major region, subdomain 2 + Pyridoxal phosphate-dependent transferase							187.47	-1.04536	0.841752	-1.98756	9.19798e-05	-1.48452	0.0158469	-1.26138	0.167788	239	213	287	158	272	299	229	217	86	81	106	282	222	74	81	191	196	230	299	188	209	310	234	225	288	195	190	122	108	124	182	216	114
Bcin01g07560	Protein kinase-like domain							121.3	-1.17446	0.272621	1.21335	0.185891	1.24401	0.100081	1.14235	0.3334	167	120	76	77	115	95	107	117	76	120	118	178	129	98	123	132	129	185	182	131	118	82	114	95	91	91	103	108	160	138	115	126	150
Bcin01g07570	NA							59.76	1.44393	0.0574127	3.34499	1.75648e-11	1.96428	0.000143605	2.14503	8.86023e-06	45	27	29	21	50	51	55	49	55	73	116	74	54	46	57	69	82	91	83	35	26	31	31	41	49	47	43	78	97	136	48	53	71
Bcin01g07580	F-box domain + WD40/YVTN repeat-like-containing domain							719.24	1.09126	0.479614	1.56157	4.07208e-05	1.50943	4.71845e-05	1.53901	1.69778e-05	832	575	468	294	745	486	791	687	608	625	719	1124	824	520	676	871	936	1084	1178	654	563	505	435	617	467	675	602	863	832	843	726	802	798
Bcin01g07590	NA							3952.75	1.85961	2.93305e-05	3.53081	2.14395e-16	2.74157	1.76255e-12	2.64634	1.08576e-11	2612	1579	1511	1122	3853	2210	4751	3933	3990	4561	5566	6499	3319	3458	4398	5000	4072	6530	6999	2053	1547	1632	1660	3192	2125	4054	3446	5661	6069	6526	4200	3229	5307
Bcin01g07600	Bctvp38, similar to yeast TVP38, Integral membrane protein; localized to late Golgi vesicles along with the v-SNARE Tlg2p; required for asymmetric localization of Kar9p during mitosis; GFP-fusion protein localizes to the cytoplasm in a punctate pattern [Source:SGD;Acc:S000001796]							610.28	1.13524	0.237089	-1.24833	0.0376328	-1.24747	0.0253155	-1.22603	0.0392117	889	761	650	345	1036	772	895	754	359	382	496	715	561	334	443	564	547	702	870	699	746	702	510	858	742	764	661	509	508	582	462	546	513
Bcin01g07610	Zinc finger, CCCH-type + Smr protein/MutS2 C-terminal + Domain of unknown function DUF1771							1619.7	1.40834	0.0138708	1.76786	5.49932e-05	1.44393	0.00632264	1.27103	0.0848605	1638	1411	1126	595	2137	1465	2170	1926	1363	1586	1947	2086	1315	1337	1584	1624	1478	2040	2340	1287	1382	1216	880	1770	1409	1852	1687	1934	2110	2283	1348	1279	2052
Bcin01g07620	Bcpcd1, similar to yeast PCD1, 8-oxo-dGTP diphosphatase; prevents spontaneous mutagenesis via sanitization of oxidized purine nucleoside triphosphates; can also act as peroxisomal pyrophosphatase with specificity for coenzyme A and CoA derivatives, may function to remove potentially toxic oxidized CoA disulfide from peroxisomes to maintain the capacity for beta-oxidation of fatty acids; nudix hyd…							101.45	-1.19665	0.429771	-2.38502	6.26287e-05	-1.29594	0.210533	-1.23799	0.306973	177	139	100	91	102	174	115	96	44	37	44	202	134	47	43	118	110	119	166	139	136	108	135	84	167	98	84	62	49	52	131	130	72
Bcin01g07630	Carbonic anhydrase							92.68	1.06437	0.776931	-1.21504	0.326834	1.03814	0.863727	-1.089	0.661478	117	123	88	48	106	123	116	115	65	44	72	155	141	47	58	76	111	121	119	92	121	95	71	88	118	99	101	92	59	84	100	137	72
Bcin01g07640	Jacalin-like lectin domain + Aerolysin-like toxin, beta complex domain							37.45	-3.24451	0.000111743	-4.95539	3.02146e-06	-3.47497	4.17093e-05	-5.04201	8.421e-08	80	74	131	62	41	12	37	41	10	17	16	81	18	7	15	24	14	24	28	63	72	141	92	34	12	32	36	14	23	19	52	18	11
Bcin01g07650	NA							8186.98	1	0.999627	1.58557	0.0285826	1.20497	0.379128	1.3113	0.186616	13015	4231	7462	3262	9738	4254	8545	8922	7907	7685	9361	12534	6090	6186	6662	9619	9404	12365	12345	10229	4145	8059	4826	8067	4091	7292	7817	11218	10226	10975	8100	5926	9494
Bcin01g07660	ABC transporter-like + AAA+ ATPase domain + ABC transporter type 1, transmembrane domain + ABC transporter, conserved site + P-loop containing nucleoside triphosphate hydrolase							754.53	1.42306	0.0167284	1.59881	0.00191574	1.36226	0.0325783	1.39959	0.019086	818	584	538	302	1131	485	976	1094	643	672	757	1343	638	516	556	881	693	1085	1239	643	572	581	447	937	466	833	958	912	894	888	868	621	792
Bcin01g07670	NA						UP	2444.71	2.25636	1.79267e-07	3.53816	1.44104e-14	2.80694	1.45143e-11	2.38006	1.76176e-08	1332	881	1168	685	3030	2035	3050	2705	2740	2614	3189	2973	2142	2164	3162	2728	2371	3482	3703	1047	863	1261	1013	2510	1957	2603	2370	3887	3478	3739	1921	2084	3321
Bcin01g07680	Nicotinamide N-methyltransferase-like + S-adenosyl-L-methionine-dependent methyltransferase							79.52	-1.264	0.290345	-1.11961	0.644925	-1.03958	0.880867	-1.074	0.759325	98	119	41	75	58	87	83	83	47	61	72	128	112	40	56	94	69	110	127	77	117	44	111	48	84	71	73	67	81	84	83	109	61
Bcin01g07690	Armadillo-like helical + Armadillo-type fold							482.11	1.14314	0.38222	1.40639	0.0165551	1.1607	0.29445	1.00556	0.973292	578	459	442	217	568	625	512	506	429	444	512	587	433	340	476	415	493	554	640	454	450	477	321	471	601	437	443	609	591	600	379	421	522
Bcin01g07700	NA							312.91	1.41814	0.00192758	1.04681	0.755081	1.05336	0.702315	1.08073	0.538652	375	318	226	178	509	351	535	418	240	208	222	576	283	179	174	308	304	396	482	295	312	244	263	422	338	457	366	340	277	260	372	275	275
Bcin01g07710	Leucine-rich repeat + Leucine-rich repeat, typical subtype + Leucine-rich repeat domain, L domain-like							585.95	-1.1599	0.205192	-1.46003	0.000886611	-1.46917	0.000247641	-1.19168	0.109807	949	788	776	336	838	606	731	645	372	357	399	822	532	297	312	655	622	725	947	746	772	838	497	694	583	624	565	528	475	468	531	518	456
Bcin01g07720	Dolichol-phosphate mannosyltransferase subunit 3							5039.73	-1.30224	0.0291887	-1.83528	5.02672e-07	-1.49071	0.000468951	-2.02651	2.06161e-10	7399	7770	6521	5542	6662	6390	6001	5966	2772	2919	3322	8176	6528	2546	2621	3599	3669	4803	5348	5815	7612	7043	8200	5519	6145	5121	5227	3933	3884	3895	5283	6352	3908
Bcin01g07730	Oxidoreductase-like, N-terminal							248.42	1.337	0.00996747	1.47019	0.00103555	1.44193	0.000778374	1.12506	0.322127	240	170	207	140	283	320	303	283	189	238	238	338	316	208	209	232	251	286	307	189	167	224	207	234	308	259	248	268	317	279	218	307	319
Bcin01g07740	NA							160.06	1.40056	0.000858666	-1.39668	0.00491868	-1.4651	0.00035061	-1.07549	0.531371	212	209	163	78	300	223	273	276	89	84	104	176	116	73	85	153	163	215	237	167	205	176	115	249	214	233	242	126	112	122	114	113	112
Bcin01g07750	NA							323.45	-2.18556	1.53859e-10	1.00139	0.994899	-1.19748	0.169753	-1.45297	0.00256944	569	409	277	338	196	196	236	229	244	310	405	475	310	235	292	280	340	373	385	447	401	299	500	162	188	201	201	346	412	475	307	302	361
Bcin01g07760	NADP-dependent oxidoreductase domain							460.14	-1.31039	0.00123848	-1.12896	0.199974	-1.28699	0.0024338	-1.13918	0.128159	710	543	459	375	467	394	487	516	330	359	406	558	449	245	354	543	411	632	737	558	532	496	555	387	379	416	452	468	478	476	361	437	376
Bcin01g07770	Bctrx2, Thioredoxin							892.6	-1.06659	0.704762	-1.76541	4.99942e-05	-1.48761	0.00258425	-1.52732	0.00121579	1325	1260	871	937	1229	1316	1144	1201	474	477	552	1525	964	391	397	806	732	1007	1171	1041	1234	941	1386	1018	1266	976	1052	672	635	647	985	938	600
Bcin01g07780	Putative RNA methyltransferase + Nucleic acid-binding, OB-fold + tRNA (guanine-N1-)-methyltransferase, N-terminal + Alpha/beta knot methyltransferases							201.9	-1.14155	0.35246	-1.55294	0.00129798	-1.33145	0.0245375	-1.44894	0.00275423	276	203	216	248	252	241	264	247	114	126	134	303	171	137	132	195	155	219	292	217	199	233	367	209	232	225	216	162	168	157	196	166	210
Bcin01g07790	NA							4.8	1.35849	0.553011	-1.11497	0.872866	1.30586	0.598092	1.5768	0.307284	6	2	3	4	6	4	8	6	1	5	2	8	6	3	3	7	5	11	7	5	2	3	6	5	4	7	5	1	7	2	5	6	5
Bcin01g07800	PAP/25A-associated + Nucleotidyl transferase domain							1197.34	1.18756	0.254429	2.68143	9.28635e-13	1.91853	5.50638e-07	1.77276	1.16651e-05	1013	641	794	404	1044	759	1032	1082	1333	1468	1664	1533	1174	1108	1217	1403	1445	1747	1601	796	628	858	598	865	730	881	948	1891	1953	1951	991	1142	1701
Bcin01g07810	Peroxin/Ferlin domain + Peroxin/Dysferlin domain							1351.67	1.11265	0.134462	-1.18181	0.020335	-1.16231	0.0253776	-1.11497	0.112862	1888	1452	1093	1094	1968	1701	1803	1757	860	896	1027	1851	1359	736	894	1318	1348	1733	1883	1484	1423	1180	1619	1630	1636	1539	1539	1220	1192	1204	1196	1322	1130
Bcin01g07820	Bcyip1, similar to yeast YIP1, Integral membrane protein; required for the biogenesis of ER-derived COPII transport vesicles; interacts with Yif1p and Yos1p; localizes to the Golgi, the ER, and COPII vesicles; homolog of human YIPF4 [Source:SGD;Acc:S000003404]							384.74	1.03025	0.864009	-1.78015	1.60463e-05	-1.27633	0.0560385	-1.30044	0.0373295	447	463	408	397	535	543	559	502	170	211	211	580	474	189	212	360	321	489	575	351	454	441	587	443	522	477	440	241	281	247	375	461	290
Bcin01g07830	Bcpam16, similar to yeast PAM16, Subunit of the import motor (PAM complex); the PAM complex is a component of the Translocase of the Inner Mitochondrial membrane (TIM23 complex); forms a 1:1 subcomplex with Pam18p and inhibits its cochaperone activity; contains a J-like domain [Source:SGD;Acc:S000003640]							988.88	1.1479	0.525618	2.40827	2.78463e-06	1.85318	0.000495133	1.18591	0.38655	825	468	736	531	876	917	887	820	867	1422	1473	1401	835	983	1254	887	664	1251	1152	648	459	795	786	726	882	757	718	1230	1892	1727	905	812	1509
Bcin01g07840	Zn(2)-C6 fungal-type DNA-binding domain							102.75	1.02385	0.896844	1.45196	0.00568438	1.13367	0.36625	-1.12117	0.413906	142	82	95	55	108	107	117	110	93	107	118	150	85	88	88	81	84	111	143	112	80	103	81	89	103	100	96	132	142	138	97	83	135
Bcin01g07850	RTA-like protein							109.28	-1.23713	NA	1.08975	NA	3.39403	NA	1.11574	NA	121	71	38	58	71	46	67	86	51	63	70	1218	58	57	39	79	94	94	132	95	70	41	86	59	44	57	75	72	84	82	787	56	87
Bcin01g07860	NA							866.8	-1.09202	0.178607	-1.52098	6.71354e-11	-1.45196	1.84755e-10	-1.31039	3.41889e-06	1348	1080	993	732	1235	1049	1118	1056	515	527	576	1274	793	428	477	848	790	1090	1304	1059	1058	1072	1083	1023	1009	954	925	731	701	675	823	772	657
Bcin01g07870	NA							1965.47	-1.43893	0.125736	1.31221	0.274882	-1.12506	0.646256	-1.10038	0.711887	3132	2518	1135	1477	1403	1848	1461	1836	1963	1971	2391	1205	1603	1721	1741	2063	1959	2642	2612	2462	2467	1226	2185	1162	1777	1247	1609	2785	2623	2803	779	1560	2641
Bcin01g07880	RNA recognition motif domain + Nucleotide-binding alpha-beta plait domain							11080.9	1.14711	0.693142	4.16986	3.93566e-07	2.2958	0.00194563	1.47529	0.171615	7500	6566	4721	3951	7563	6573	8140	8180	16008	17450	22912	6320	6592	12177	17294	9744	8880	11870	11396	5895	6433	5099	5846	6265	6321	6946	7167	22710	23219	26862	4084	6414	18690
Bcin01g07890	Acyl-CoA N-acyltransferase + Amidase signature domain							740.93	1.42899	0.113131	3.49671	5.72842e-09	2.18102	0.000130791	1.2544	0.31378	483	485	379	266	644	666	718	664	950	1057	1360	735	504	749	1076	553	507	763	739	380	475	409	394	534	640	613	582	1348	1406	1594	475	490	1150
Bcin01g07900	NA					SignalP-noTM		8.97	-1.83528	0.200013	1.87644	0.142802	1.38896	0.449995	-1.55941	0.321721	13	9	4	7	6	4	7	4	6	14	17	9	5	11	16	7	3	5	12	10	9	4	10	5	4	6	4	9	19	20	6	5	17
Bcin01g07910	Zn(2)-C6 fungal-type DNA-binding domain						UP	531.35	2.35708	1.66745e-09	6.06287	1.58736e-34	5.80783	5.48812e-38	4.87702	4.60884e-31	182	101	140	102	368	226	493	383	511	674	721	1007	696	584	666	718	697	906	917	143	99	151	151	305	217	421	336	725	897	845	651	677	896
Bcin01g07920	Bcsps19, similar to yeast SPS19, Peroxisomal 2,4-dienoyl-CoA reductase; auxiliary enzyme of fatty acid beta-oxidation; homodimeric enzyme required for growth and sporulation on petroselineate medium; expression induced during late sporulation and in the presence of oleate [Source:SGD;Acc:S000005146]							1055.27	1.1321	0.418796	-1.16635	0.307783	-1.09505	0.545245	-1.18099	0.233401	1252	1282	912	809	1287	1817	1308	1229	684	693	810	1307	1351	597	686	989	1069	1177	1321	984	1256	985	1197	1066	1747	1116	1077	970	922	950	845	1315	916
Bcin01g07930	Protein of unknown function DUF1772							2683.26	-1.22264	0.170688	-1.28254	0.0910635	-1.25527	0.100494	-1.70882	4.00337e-05	3351	3865	2624	2853	2908	3950	2762	2801	1745	2020	2314	3737	3339	1735	1715	2016	2162	2666	2801	2634	3787	2834	4221	2409	3798	2357	2454	2476	2688	2713	2415	3249	2663
Bcin01g07940	NA							26.52	-3.70378	7.87653e-08	-1.68529	0.04439	-2.24544	0.000623219	-1.65864	0.0263594	71	49	41	23	12	5	19	21	12	19	33	40	16	9	18	32	26	31	48	56	48	44	34	10	5	16	18	17	25	39	26	16	14
Bcin01g07950	Bclcc1, Laccase1	AA1	Other			SignalP-noTM	DOWN	92.57	-4.14393	1.11855e-21	-2.02792	1.00889e-05	-2.66475	2.35176e-11	-2.0195	7.08144e-07	255	155	136	142	58	26	52	60	63	58	81	102	52	45	59	99	73	132	130	200	152	147	210	48	25	44	53	89	77	95	66	51	69
Bcin01g07960	Bcwhi2, similar to yeast WHI2, Protein required for full activation of the general stress response; required with binding partner Psr1p, possibly through Msn2p dephosphorylation; regulates growth during the diauxic shift; negative regulator of G1 cyclin expression [Source:SGD;Acc:S000005569]							1891.01	-1.11884	0.281662	-1.47939	6.17004e-05	-1.27633	0.00853195	-1.31039	0.00329228	2645	2527	1904	1687	2375	2484	2156	2215	1129	1129	1289	2757	2288	1037	1087	1822	1805	2299	2612	2079	2476	2056	2496	1968	2389	1840	1941	1602	1502	1511	1782	2226	1592
Bcin01g07970	NA							2121.27	2.72263	1.12702e-19	1.66094	3.55567e-05	1.49692	0.000467293	1.75443	6.56007e-07	1633	1257	1411	582	4198	3351	3952	3744	1408	1496	1809	3544	1521	1092	1349	2354	1956	2821	3544	1284	1231	1524	861	3478	3222	3372	3280	1998	1991	2121	2290	1480	1676
Bcin01g07980	GPR1/FUN34/yaaH + Protein AlcS						UP	7823.99	11.7371	3.29201e-12	31.669	4.9287e-20	23.2636	1.917e-19	24.1006	7.23319e-20	263	142	1124	144	5522	3191	10020	5272	6843	12319	13651	12223	11634	6254	8869	14091	11101	13223	13028	207	139	1214	213	4575	3069	8550	4619	9708	16392	16005	7899	11320	9599
Bcin01g07990	Bckha1, similar to yeast KHA1, Putative K+/H+ antiporter; has a probable role in intracellular cation homeostasis; localized to Golgi vesicles and detected in highly purified mitochondria in high-throughput studies [Source:SGD;Acc:S000003630]						UP	3377.12	4.85678	7.22144e-16	3.36359	1.37442e-08	4.6396	4.38108e-15	3.74769	2.00547e-11	1178	952	1137	500	6109	3892	6367	4969	2262	2444	2724	12573	2927	1845	2817	4178	2855	5127	5684	926	933	1228	740	5061	3743	5433	4353	3209	3252	3194	8125	2848	2832
Bcin01g08000	Beta-lactamase-like						DOWN	110.58	-2.09072	0.00383722	-2.58471	0.000432479	-2.51403	0.000208226	-2.37677	0.000452611	234	168	343	62	108	166	80	82	68	52	60	116	87	51	61	77	94	106	146	184	165	370	92	89	160	68	72	96	69	70	75	85	78
Bcin01g08010	Phosphoribosyltransferase domain + Phosphoribosyltransferase-like						UP	1687.51	2.95263	7.88325e-13	2.72074	9.42435e-10	4.00833	1.34929e-20	3.64521	4.9354e-18	599	417	911	329	2109	1766	2108	1932	1379	1066	1212	3794	2493	1509	1585	2394	2260	2864	2930	471	409	984	487	1747	1698	1799	1693	1956	1418	1421	2452	2426	2316
Bcin01g08020	D-isomer specific 2-hydroxyacid dehydrogenase, NAD-binding domain + NAD(P)-binding domain + D-isomer specific 2-hydroxyacid dehydrogenase, NAD-binding domain conserved site 1							274.98	1.17772	0.181108	1.04899	0.741152	1.31494	0.014579	1.31312	0.0142385	250	219	279	152	307	292	327	328	182	184	199	587	276	194	198	323	282	398	522	196	215	301	225	254	281	279	287	258	245	233	379	269	298
Bcin01g08030	Bcgcn20, similar to yeast GCN20, Positive regulator of the Gcn2p kinase activity; forms a complex with Gcn1p; proposed to stimulate Gcn2p activation by an uncharged tRNA [Source:SGD;Acc:S000001905]							762.15	-1.23713	0.0142683	-1.46612	1.92807e-05	-1.52414	2.82184e-07	-1.51467	3.33914e-07	1014	1185	942	683	1001	944	877	839	492	496	579	1053	679	448	414	742	639	882	967	797	1161	1017	1011	829	908	748	735	698	660	679	680	661	688
Bcin01g08040	BctubA, Beta-tubulin							12293.3	-1.1607	0.172483	-1.24057	0.0471497	-1.36509	0.00162571	-1.52309	1.45277e-05	15943	17628	14889	9937	16489	15300	13960	13577	9414	8599	10096	13069	12975	7999	7883	10709	10350	13050	14670	12531	17270	16080	14702	13660	14713	11912	11895	13356	11442	11837	8445	12625	12277
Bcin01g08050	Bcass1, Argininosuccinate synthase							3652.44	-1.03383	0.86936	-1.07549	0.678298	1.232	0.157923	1.03598	0.840312	3410	2487	4683	2634	4319	3330	3832	4062	2654	2268	2584	7743	4224	2962	2615	3948	3639	5282	5026	2680	2437	5058	3897	3578	3202	3270	3559	3765	3018	3030	5004	4110	4546
Bcin01g08060	NA							6.79	2.20228	0.109954	5.82396	6.12706e-05	2.76638	0.0272355	2.00555	0.147038	3	0	4	3	4	7	8	7	10	11	14	11	5	5	7	4	3	10	9	2	0	4	4	3	7	7	6	14	15	16	7	5	8
Bcin01g08070	Galactose-binding domain-like + NADH:ubiquinone oxidoreductase intermediate-associated protein 30							100.14	2.07484	1.09814e-05	1.35285	0.119915	1.50629	0.0183964	1.57026	0.00796376	50	59	93	48	139	173	160	152	69	71	66	165	124	59	56	111	109	131	161	39	58	100	71	115	166	137	133	98	94	77	107	121	91
Bcin01g08080	Basic-leucine zipper domain							7977.47	1.75321	4.98145e-05	1.83401	3.37505e-05	1.65749	0.000227772	1.41519	0.0135006	5848	5761	5350	3396	10153	11689	9974	9979	6915	6762	8652	7766	9174	6536	7791	7674	8191	9679	10898	4596	5644	5778	5024	8411	11241	8511	8743	9810	8998	10144	5019	8926	10032
Bcin01g08090	NA							48.63	1.17691	0.433607	1.41421	0.0798766	1.3435	0.110922	1.00696	0.974954	52	47	40	24	58	46	68	52	51	43	41	124	46	35	28	47	34	59	68	41	46	43	36	48	44	58	46	72	57	48	80	45	54
Bcin01g08100	Phytanoyl-CoA dioxygenase						DOWN	809.72	-12.1594	3.44932e-89	-10.6442	1.07822e-66	-12.7728	6.59658e-91	-14.8666	4.01538e-103	3666	3332	1879	2485	277	319	216	291	213	188	241	404	218	159	149	211	186	288	301	2881	3264	2029	3677	229	307	184	255	302	250	283	261	212	244
Bcin01g08110	Ricin B lectin domain + Glycoside hydrolase, family 27 + Glycosyl hydrolase, family 13, all-beta + Aldolase-type TIM barrel + Glycoside hydrolase superfamily	GH27	PCWDE	Hemicellulose		SignalP-noTM	DOWN	714.72	-50.1786	1.12178e-100	-28.5219	1.40966e-63	-34.9931	3.25304e-84	-37.1683	6.97421e-89	3049	4398	1500	2703	86	59	76	60	79	71	100	119	74	75	65	82	75	130	125	2396	4309	1620	3999	71	57	65	53	112	94	117	77	72	115
Bcin01g08120	Spherulation-specific family 4	GH135	Other				DOWN	993.85	-165.88	1.07366e-75	-132.239	3.1237e-57	-222.552	5.14447e-79	-171.611	5.19714e-77	5787	8008	1164	3261	46	33	21	27	17	35	29	25	27	13	15	25	32	34	41	4548	7845	1257	4825	38	32	18	24	24	47	34	16	26	20
Bcin01g08130	Zinc finger, RING/FYVE/PHD-type							3.36	-5.73185	0.00325575	-1.56266	0.422638	-4.10961	0.0114378	-4.6396	0.00428196	7	9	9	4	3	0	2	1	4	4	3	2	1	0	4	1	2	1	4	6	9	10	6	2	0	2	1	6	5	4	1	1	0
Bcin01g08140	NA						DOWN	108.05	-29.1819	2.28524e-45	-23.8514	1.61747e-31	-33.0826	2.3253e-44	-32.8541	5.85539e-48	567	628	241	338	13	17	24	17	15	13	16	20	9	8	16	24	6	23	15	446	615	260	500	11	16	20	15	21	17	19	13	9	12
Bcin01g08150	NA						DOWN	1490.25	-3.33572	5.02162e-43	-2.73019	1.22268e-25	-2.82451	4.55037e-32	-2.38833	4.03448e-23	3736	3654	2382	2009	973	1130	1128	869	877	731	936	1645	1090	678	790	1416	1240	1731	1814	2936	3580	2573	2972	806	1087	963	761	1244	973	1097	1063	1061	1041
Bcin01g08160	NA						DOWN	585.86	-222.09	1.50527e-117	-161.456	7.92544e-83	-196.039	2.74513e-109	-208.948	1.12347e-119	3027	3986	1279	2202	17	14	9	16	13	12	14	20	18	8	9	10	18	17	19	2379	3905	1381	3258	14	13	8	14	18	16	16	13	18	12
Bcin01g08170	Methyltransferase type 11 + S-adenosyl-L-methionine-dependent methyltransferase							246.99	2.12727	1.73124e-10	1.96292	1.9868e-07	2.04202	2.12647e-09	2.57219	3.36767e-16	169	123	141	69	340	222	363	320	157	197	227	415	310	133	188	380	270	483	494	133	121	152	102	282	213	310	280	223	262	266	268	302	204
Bcin01g08180	Homeodomain-like + Myb-like domain							747.68	1.04681	0.676672	-1.32501	0.00277973	-1.20247	0.0382422	-1.23799	0.0146822	924	929	713	637	1064	837	1095	1003	416	510	531	1183	803	361	476	712	668	961	984	726	910	770	942	881	805	934	879	590	679	623	764	781	554
Bcin01g08190	Alpha/beta hydrolase fold-1 + Alpha/Beta hydrolase fold							51.66	1.10496	0.669533	-1.77399	0.00881003	-1.43296	0.0697435	-1.2861	0.202424	74	85	36	45	86	80	70	74	20	23	38	73	61	17	25	47	42	66	84	58	83	39	67	71	77	60	65	28	31	45	47	59	26
Bcin01g08200	Protein of unknown function DUF3445							511.09	1.11111	0.825045	1.11497	0.812798	1.54542	0.236303	1.5252	0.253331	552	673	219	192	615	211	727	526	295	332	418	2319	293	209	276	598	431	959	1143	434	659	237	284	509	203	620	461	419	442	490	1499	285	321
Bcin01g08210	NA							2045.45	1.10191	0.697183	1.70173	0.0101489	1.37173	0.114902	1.30767	0.187967	3220	1197	1649	627	2358	1173	2336	2276	1946	1962	2403	3371	1676	1631	1778	2311	2267	2785	2860	2531	1173	1781	928	1953	1128	1993	1994	2761	2611	2817	2178	1631	2503
Bcin01g08220	GroES (chaperonin 10)-like + Alcohol dehydrogenase, C-terminal + Alcohol dehydrogenase GroES-like + NAD(P)-binding domain + Polyketide synthase, enoylreductase domain							174.97	-1.40542	0.0354192	-1.23799	0.225963	-1.3491	0.0593168	-1.29864	0.10002	322	235	169	135	151	216	184	147	134	140	128	186	208	95	126	140	208	235	235	253	230	183	200	125	208	157	129	190	186	150	120	202	146
Bcin01g08230	Bccrz1, Cys2His2 transcription factor							1537.08	1.49692	0.000350592	1.37554	0.00838592	1.3632	0.00592048	1.45196	0.000790935	1515	1080	1401	566	2071	1830	2052	1899	1047	1149	1479	2098	1751	977	1228	1675	1968	2127	2375	1191	1058	1513	837	1716	1760	1751	1664	1485	1529	1734	1356	1704	1500
Bcin01g08240	Cation efflux protein + Cation efflux protein transmembrane domain + Cation efflux protein cytoplasmic domain							270.72	-1.27633	0.00102076	-1.43694	1.05044e-05	-1.46713	2.18594e-07	-1.37554	9.21796e-06	451	326	355	222	347	294	310	288	158	179	222	392	228	150	169	261	233	367	387	354	319	383	328	287	283	265	252	224	238	260	253	222	230
Bcin01g08250	NA							3015.89	1.15029	0.395973	1.62113	0.00129937	1.30044	0.0711164	1.27721	0.0957016	3857	2186	2703	1043	3548	2247	3582	3351	2568	2955	3534	4109	2735	2252	2691	3308	3147	4184	4473	3032	2142	2919	1543	2939	2161	3057	2936	3643	3932	4143	2655	2661	3456
Bcin01g08260	Bcrib4, similar to yeast RIB4, Lumazine synthase (DMRL synthase); catalyzes synthesis of immediate precursor to riboflavin; DMRL synthase stands for 6,7-dimethyl-8-ribityllumazine synthase [Source:SGD;Acc:S000005503]							1387.85	1.14552	0.031682	-1.28254	0.000127651	-1.337	1.06666e-06	-1.32961	1.31246e-06	1973	1612	1544	969	2323	2020	1990	1801	894	885	1024	1850	1198	754	815	1282	1142	1500	1858	1551	1579	1667	1434	1924	1943	1698	1578	1268	1178	1201	1195	1166	1157
Bcin01g08270	NA							274.79	1.23456	0.0692936	-1.33053	0.0201933	-1.04319	0.756464	-1.10267	0.417348	316	327	219	216	450	316	410	407	129	184	174	510	264	151	177	262	233	353	414	248	320	237	320	373	304	350	357	183	245	204	330	257	232
Bcin01g08280	Bcade8, similar to yeast ADE8, Phosphoribosyl-glycinamide transformylase; catalyzes a step in the 'de novo' purine nucleotide biosynthetic pathway [Source:SGD;Acc:S000002816]							580.37	1.18756	0.095968	1.16797	0.152517	1.02172	0.866659	1.0274	0.823214	641	515	454	449	786	582	770	790	434	490	529	939	445	405	387	584	508	780	873	504	505	490	664	651	560	657	692	616	652	620	607	433	622
Bcin01g08290	THO complex, subunit 5							162.47	-1.03168	0.79121	-1.6144	3.22331e-06	-1.25527	0.0130743	-1.24833	0.0125295	252	204	150	141	219	198	232	199	78	89	108	249	165	98	96	164	137	209	251	198	200	162	209	181	190	198	174	111	118	127	161	161	150
Bcin01g08300	Cupredoxin					SignalP-noTM	UP	2710.57	2.79336	3.24424e-37	4.12959	1.48216e-60	3.69609	7.0399e-60	3.76853	6.44953e-62	962	1143	776	591	2995	2346	3028	3083	2249	3032	3313	4893	3329	2256	2425	3669	3237	4669	5104	756	1120	838	874	2481	2256	2584	2701	3191	4034	3884	3162	3239	3463
Bcin01g08310	Bcmde1, similar to yeast MDE1, 5'-methylthioribulose-1-phosphate dehydratase; acts in the methionine salvage pathway; potential Smt3p sumoylation substrate; expression downregulated by caspofungin and deletion mutant is caspofungin resistant [Source:SGD;Acc:S000003785]							540.85	1.15429	0.105355	1.22603	0.023166	1.14472	0.116839	-1.04464	0.650735	654	479	396	391	644	695	648	614	391	453	568	915	535	381	411	500	451	647	752	514	469	428	578	534	668	553	538	555	603	666	591	521	585
Bcin01g08320	Bccne1, similar to yeast CNE1, Calnexin; integral membrane ER chaperone involved in folding and quality control of glycoproteins; chaperone activity is inhibited by Mpd1p, with which Cne1p interacts; 24% identical to mammalian calnexin; Ca+ binding not yet shown in yeast [Source:SGD;Acc:S000000054]					SignalP-noTM		11561.8	1.01185	0.940161	1.54328	5.99869e-05	1.11574	0.324565	1.03598	0.775717	13546	11499	10006	5782	13083	11662	11953	10869	10247	12148	14558	14032	9963	8990	9644	11941	10680	14021	15867	10647	11266	10806	8555	10838	11215	10200	9523	14537	16164	17068	9068	9694	13798
Bcin01g08330	Aminotransferase, class IV + Branched-chain amino acid aminotransferase II + Aminotransferase, class IV, conserved site							217.23	1.35472	0.0542948	-1.14949	0.440777	-1.09278	0.614173	1.58667	0.00169385	240	193	152	142	300	198	319	349	110	122	146	377	151	95	102	331	229	395	538	189	189	164	210	249	190	272	306	156	162	171	244	147	146
Bcin01g08340	S-adenosyl-L-methionine-dependent methyltransferase						DOWN	1351.93	-65.3901	1.68057e-81	-155.957	2.75913e-88	-114.167	1.24007e-98	-106.743	4.80367e-99	5581	8240	2716	6320	142	64	120	110	26	39	26	109	46	35	33	61	46	95	87	4387	8073	2933	9351	118	62	102	96	37	52	30	70	45	54
Bcin01g08350	Quinolinate phosphoribosyl transferase, C-terminal + Nicotinate phosphoribosyltransferase family							345.9	1.63694	0.00153429	1.04754	0.823841	1.7219	0.00034351	1.752	0.000200902	261	207	324	132	446	489	403	431	204	177	192	633	571	219	240	421	480	528	611	205	203	350	195	369	470	344	378	289	236	225	409	556	336
Bcin01g08360	Patatin/Phospholipase A2-related + Acyl transferase/acyl hydrolase/lysophospholipase + Triacylglycerol lipase							1193.87	-1.25876	0.0954009	1.0203	0.912914	-1.22688	0.126258	-1.5305	0.000787033	1866	1518	1160	961	1288	1241	1312	1247	917	1146	1264	1413	893	706	1235	979	870	1343	1352	1467	1487	1253	1422	1067	1193	1120	1093	1301	1525	1482	913	869	1084
Bcin01g08370	Taurine catabolism dioxygenase TauD/TfdA							158.86	1.60882	0.00169904	1.92652	3.23743e-05	2.04911	7.33285e-07	2.38006	8.90182e-10	122	89	83	55	169	158	172	152	130	117	148	208	254	111	127	208	291	236	284	96	87	90	81	140	152	147	133	184	156	174	134	247	170
Bcin01g08380	Uncharacterised conserved protein UCP037205							38.03	2.94854	2.10912e-06	2.77791	3.81078e-05	3.86911	1.15864e-09	3.83972	8.25534e-10	9	15	15	11	34	49	48	44	25	28	31	57	77	32	30	50	58	67	71	7	15	16	16	28	47	41	39	35	37	36	37	75	49
Bcin01g08390	Cytochrome P450 + Cytochrome P450, E-class, group I + Cytochrome P450, conserved site							416.65	2.13022	3.40343e-06	1.81756	0.000709916	2.40327	4.22681e-08	2.80305	7.05808e-11	251	207	195	140	502	420	608	459	254	279	326	1222	487	219	252	681	461	756	951	197	203	211	207	416	404	519	402	360	371	382	790	474	336
Bcin01g08400	Dolichyl-diphosphooligosaccharide--protein glycosyltransferase subunit Swp1					SignalP-noTM		1066.63	-1.59438	0.000367254	-2.79336	4.39705e-14	-2.29262	4.15548e-11	-2.47255	4.37775e-13	1986	2017	1463	1551	1298	1561	1138	1254	489	499	539	1378	1055	430	461	800	727	992	1181	1561	1976	1580	2295	1075	1501	971	1099	694	664	632	890	1027	660
Bcin01g08410	CS domain + HSP20-like chaperone							750.64	-1.15669	0.0493604	-1.53688	1.04943e-08	-1.46713	2.49355e-08	-1.59218	5.91318e-12	1236	954	839	735	1007	1028	884	903	416	505	543	1056	668	438	462	632	587	841	966	971	935	906	1087	834	989	754	791	590	672	637	682	650	672
Bcin01g08420	Bctfb3, similar to yeast TFB3, Subunit of TFIIH and nucleotide excision repair factor 3 complexes; involved in transcription initiation, required for nucleotide excision repair; ring finger protein similar to mammalian CAK and TFIIH subunit [Source:SGD;Acc:S000002868]							169.2	-1.04899	0.695134	-1.16797	0.169206	-1.12506	0.259131	-1.0203	0.869736	232	194	150	127	201	201	208	173	114	108	135	276	183	85	103	194	185	217	273	182	190	162	188	167	193	177	152	162	144	158	178	178	130
Bcin01g08430	ENTH/VHS + AP180 N-terminal homology (ANTH) domain + ENTH domain + Phosphoinositide-binding clathrin adaptor, domain 2							1362.42	1.23628	0.00236235	1.01045	0.919076	1.00278	0.98444	1.06363	0.416433	1495	1540	1121	825	1953	1553	1945	1774	862	1002	1126	1889	1508	785	880	1481	1386	1820	1993	1175	1509	1211	1221	1618	1493	1660	1554	1223	1333	1320	1221	1467	1205
Bcin01g08440	Bcmsd1, similar to yeast MSD1, Mitochondrial aspartyl-tRNA synthetase; required for acylation of aspartyl-tRNA; yeast and bacterial aspartyl-, asparaginyl-, and lysyl-tRNA synthetases contain regions with high sequence similarity, suggesting a common ancestral gene [Source:SGD;Acc:S000006025]							209.31	1.12506	0.418295	-1.62225	0.000500504	-1.25266	0.0862729	-1.17609	0.224446	275	305	175	160	356	271	318	264	114	98	122	361	175	122	110	203	172	275	349	216	299	189	237	295	261	271	231	162	130	143	233	170	187
Bcin01g08450	NA							58.24	1.39185	0.0612561	1.33886	0.129913	1.7411	0.000740859	1.51362	0.0122231	49	51	35	28	67	60	70	69	44	43	42	153	80	40	32	58	70	84	101	39	50	38	41	56	58	60	60	62	57	49	99	78	61
Bcin01g08460	Serine hydrolase FSH + Alpha/Beta hydrolase fold						DOWN	378.82	-2.09798	1.62731e-05	-4.49712	2.54362e-16	-3.42238	2.19653e-13	-3.24001	1.87252e-12	820	1024	575	636	427	578	364	354	148	123	138	391	333	112	131	257	254	320	389	645	1003	621	941	354	556	311	310	210	164	162	253	324	172
Bcin01g08470	BolA protein							379.53	-1.14472	0.240186	-1.33515	0.0105842	-1.1591	0.175803	-1.42899	0.000455035	540	422	378	380	436	520	405	421	243	256	279	605	427	268	239	326	345	400	475	424	413	408	562	361	500	346	369	345	341	327	391	415	411
Bcin01g08480	AMP-dependent synthetase/ligase + AMP-binding enzyme C-terminal domain							351.37	-1.28254	0.0607984	-1.39571	0.0145062	-1.49485	0.00129309	-1.34537	0.0186936	633	496	454	210	379	427	390	388	281	196	259	444	323	224	181	353	374	415	483	498	486	490	311	314	411	333	340	399	261	304	287	314	344
Bcin01g08490	Bccdc33, similar to yeast CDC33, mRNA cap binding protein and translation initiation factor eIF4E; the eIF4E-cap complex is responsible for mediating cap-dependent mRNA translation via interactions with translation initiation factor eIF4G (Tif4631p or Tif4632p); protein abundance increases in response to DNA replication stress; mutants are defective for adhesion and pseudohyphal growth [Source:SG…							2074.22	1.05263	0.624824	-1.06363	0.542165	1.0367	0.720509	-1.00975	0.930784	2100	2048	2174	1512	2522	2591	2434	2294	1367	1509	1587	2977	2450	1411	1474	2228	2017	2840	2935	1651	2006	2348	2237	2089	2492	2077	2010	1939	2008	1861	1924	2384	2166
Bcin01g08500	Bcsym1, similar to yeast SYM1, Protein required for ethanol metabolism; induced by heat shock and localized to the inner mitochondrial membrane; homologous to mammalian peroxisomal membrane protein Mpv17 [Source:SGD;Acc:S000004241]							249.19	-1.00417	0.981466	-1.97931	4.20084e-06	-1.1487	0.349788	-1.08824	0.584279	315	251	316	206	312	346	297	329	124	100	105	337	352	130	162	261	244	357	437	248	246	341	305	258	333	253	288	176	133	123	218	342	200
Bcin01g08510	Major facilitator superfamily + Major facilitator superfamily domain							72.03	-1.65634	0.000415487	-1.91057	6.95533e-05	-1.41716	0.015629	-1.35566	0.0310942	103	123	77	79	72	65	69	68	37	45	38	116	85	45	36	68	67	118	112	81	121	83	117	60	63	59	60	52	60	45	75	83	69
Bcin01g08520	Bcprx4, Peroxiredoxin (AhpC/TSA family)							913.82	1.08598	0.641598	-1.03526	0.854677	-1.06807	0.697155	-1.12896	0.436868	1046	823	1182	569	1406	1221	825	1171	734	615	729	1147	905	709	573	837	872	1057	1326	822	806	1277	842	1165	1174	704	1026	1041	818	855	741	881	1088
Bcin01g08530	Kelch-type beta propeller							1011.66	-1.05555	0.582339	-1.16797	0.0825732	-1.06069	0.517892	-1.07252	0.42722	1319	1325	1017	586	1323	1021	1131	1183	624	739	766	1563	1123	681	650	1098	1014	1314	1508	1037	1298	1098	867	1096	982	965	1036	885	983	898	1010	1093	1045
Bcin01g08540	Protein of unknown function DUF1769							285.39	1.25093	0.0429555	1.21251	0.102919	1.24057	0.0461416	1.32961	0.00636181	333	191	225	171	340	315	344	346	185	213	266	358	281	224	239	362	282	431	474	262	187	243	253	282	303	294	303	262	283	312	231	273	344
Bcin01g08550	NA							1865.45	1.02101	0.854391	1.12818	0.177936	1.00278	0.988308	1.05555	0.547074	2602	1913	1610	1034	2322	1676	2270	2139	1300	1602	1802	2811	1590	1213	1425	2038	1818	2617	2912	2045	1874	1739	1530	1924	1612	1937	1874	1844	2132	2113	1817	1547	1862
Bcin01g08560	Bcgpi14, similar to yeast GPI14, Glycosylphosphatidylinositol-alpha 1,4 mannosyltransferase I; involved in GPI anchor biosynthesis, requires Pbn1p for function; homolog of mammalian PIG-M [Source:SGD;Acc:S000003774]	GT50	Other					164.92	-1.21926	0.10915	-1.45498	0.00364479	-1.14393	0.278743	-1.05629	0.68092	247	219	159	116	183	171	207	144	91	92	117	228	216	112	92	192	195	229	258	194	215	172	172	152	164	177	126	129	122	137	147	210	172
Bcin01g08570	Translin + Translin, N-terminal + Translin, C-terminal							394.47	-1.21672	0.0460587	-1.42011	0.000554861	-1.36604	0.000864732	-1.64947	3.60442e-08	562	505	479	394	505	533	425	429	266	252	307	599	394	236	250	373	313	403	411	442	495	517	583	418	513	363	376	377	335	360	387	383	362
Bcin01g08580	NA							533.98	-1.30044	0.0466543	2.95878	2.53124e-18	2.45037	1.04668e-14	2.99385	7.93288e-22	391	296	217	162	246	207	246	244	480	639	728	756	755	514	449	903	957	1026	996	307	290	234	240	204	199	210	214	681	850	854	489	735	789
Bcin01g08590	Domain of unknown function DUF3533						DOWN	336.28	-8.07801	2.45837e-22	-3.99169	3.70471e-09	-4.41068	6.24907e-12	-4.14106	4.04374e-11	1325	1368	260	627	131	115	140	121	162	159	199	381	181	122	145	265	193	279	330	1041	1340	281	928	109	111	119	106	230	212	233	246	176	187
Bcin01g08600	Zn(2)-C6 fungal-type DNA-binding domain + Transcription factor domain, fungi							210.68	1.79005	0.0033841	1.43296	0.0983585	1.83783	0.00170707	1.56591	0.0232484	165	166	133	78	301	184	384	267	125	153	181	650	241	93	149	231	193	305	345	130	163	144	115	249	177	328	234	177	204	212	420	234	143
Bcin01g08610	Monooxygenase, FAD-binding + Pyridine nucleotide-disulphide oxidoreductase, FAD/NAD(P)-binding domain							271.27	3.2221	0.00201267	1.73628	0.191134	4.85005	1.43829e-05	2.78949	0.00608327	99	68	162	49	316	223	542	370	122	131	139	1924	331	96	131	307	207	392	463	78	67	175	72	262	214	462	324	173	174	163	1243	322	147
Bcin01g08620	Amidohydrolase 1 + Metal-dependent hydrolase							178.32	1.64718	0.132243	-1.84421	0.0734053	1.87644	0.0425805	1.41323	0.292302	156	130	153	81	253	210	337	208	60	53	53	898	219	61	79	236	132	266	310	123	127	165	120	210	202	288	182	85	71	62	580	213	94
Bcin01g08630	Tyrosinase copper-binding domain + Uncharacterised domain, di-copper centre							12.17	-2.18707	0.00795283	-1.51887	0.206357	1.06881	0.838906	-1.38703	0.239137	27	16	14	6	10	7	10	6	8	8	8	34	18	8	9	11	13	16	16	21	16	15	9	8	7	9	5	11	11	9	22	18	12
Bcin01g08640	Bcpho89, similar to yeast PHO89, Plasma membrane Na+/Pi cotransporter; active in early growth phase; similar to phosphate transporters of Neurospora crassa; transcription regulated by inorganic phosphate concentrations and Pho4p; mutations in related human transporter genes hPit1 and hPit2 are associated with hyperphosphatemia-induced calcification of vascular tissue and familial idiopathic basal…						UP	121.01	2.21146	0.000190598	2.34242	0.000158773	2.15846	0.000265773	2.42167	1.94448e-05	99	43	43	50	168	125	114	199	97	131	94	149	93	117	112	131	196	199	176	78	42	46	74	139	120	97	174	138	174	110	96	90	180
Bcin01g08650	Bccdc5, similar to yeast CDC5, Polo-like kinase; controls targeting and activation of Rho1p at cell division site via Rholp guanine nucleotide exchange factors; regulates Spc72p; also functions in adaptation to DNA damage during meiosis; has similarity to Xenopus Plx1 and S. pombe Plo1p; possible Cdc28p substrate [Source:SGD;Acc:S000004603]							469.55	-1.26488	0.00960381	-1.59218	1.04518e-06	-1.26839	0.00765644	-1.27899	0.00506343	757	689	545	314	594	498	497	511	305	255	280	733	494	279	322	444	476	648	678	595	675	589	465	492	479	424	448	433	339	328	474	481	428
Bcin01g08660	Optic atrophy 3-like							343.14	-1.03886	0.804806	-1.1479	0.298578	-1.04754	0.736787	-1.16635	0.201949	391	411	279	315	369	421	391	425	239	238	261	505	431	239	207	326	331	421	472	307	403	301	466	306	405	334	372	339	317	306	326	419	367
Bcin01g08670	NA						UP	163.24	3.01676	1.64464e-06	5.04201	1.76285e-11	3.72438	6.11004e-09	3.65786	8.74974e-09	70	79	29	26	164	149	166	222	196	191	204	135	168	174	177	238	211	226	220	55	77	31	38	136	143	142	194	278	254	239	87	163	267
Bcin01g08680	Bcpio10, Gene with a peak of expression during the Outset of colonization							14995.5	1.42998	0.0331353	1.71119	0.00155214	1.48144	0.0145415	1.61217	0.0026683	12207	14433	7314	6906	15425	18835	14446	18973	14225	12824	14054	14370	17195	12005	12540	19423	16791	23944	22298	9594	14140	7899	10218	12778	18112	12327	16623	20181	17064	16477	9286	16731	18426
Bcin01g08690	BcnoxD, NADPH oxidase							1756.92	-1.61105	0.0259009	-1.63467	0.0268977	-1.75808	0.00594529	-2.94037	5.23875e-08	3451	3630	1090	2518	1849	2464	1942	1569	1112	1233	1625	2436	1230	987	1477	1042	917	1377	1335	2712	3556	1177	3725	1532	2369	1657	1375	1578	1641	1905	1574	1197	1515
Bcin01g08700	NA							52.1	1.60214	0.00638912	2.18102	9.56561e-06	1.65061	0.00335893	1.79378	0.000357487	27	46	29	22	70	43	59	64	47	58	57	91	47	37	36	73	56	64	90	21	45	31	33	58	41	50	56	67	77	67	59	46	57
Bcin01g08710	Complex 1 LYR protein							576.09	-1.15509	0.18913	-1.31221	0.0123667	-1.30949	0.00727146	-1.6144	8.01722e-07	738	716	607	632	708	754	682	667	411	428	413	797	576	368	390	486	432	628	633	580	701	656	935	587	725	582	584	583	570	484	515	560	565
Bcin01g08720	Bcmms2, similar to yeast MMS2, Ubiquitin-conjugating enzyme variant; involved in error-free postreplication repair; forms a heteromeric complex with Ubc13p, an active ubiquitin-conjugating enzyme; cooperates with chromatin-associated RING finger proteins, Rad18p and Rad5p; protein abundance increases in response to DNA replication stress [Source:SGD;Acc:S000003055]							1520.85	1.1274	0.096091	-1.15589	0.0498349	-1.02172	0.796362	-1.17202	0.0192681	1853	1659	1485	1074	2103	2137	1920	1866	1039	950	1136	2496	1611	1024	984	1379	1301	1867	2071	1456	1625	1604	1589	1742	2055	1638	1635	1474	1264	1332	1613	1567	1572
Bcin01g08730	Bcmon2, similar to yeast MON2, Protein with a role in endocytosis and vacuole integrity; peripheral membrane protein; interacts with and negatively regulates Arl1p; localizes to the endosome; member of the Sec7p family of proteins [Source:SGD;Acc:S000005241]							469.67	1.03742	0.80179	1.09278	0.492122	1.03025	0.830864	1.08147	0.516815	607	508	465	211	569	416	534	612	378	349	403	652	515	312	322	532	551	595	687	477	498	502	312	471	400	456	536	536	464	472	421	501	479
Bcin01g08740	Band 7 protein + Stomatin family + Band 7, C-terminal extension							718.37	-1.08448	0.71002	-1.76663	0.00165877	-1.33978	0.0954173	-1.51362	0.0151535	1053	892	859	681	910	1330	729	796	503	326	339	892	902	454	401	644	633	807	857	828	874	928	1008	754	1279	622	697	714	434	397	576	878	697
Bcin01g08750	Zinc finger, U1-type							161.25	1.5305	3.38905e-05	1.5966	2.6237e-05	1.63127	1.50141e-06	1.61105	1.66746e-06	130	98	104	91	175	187	198	205	98	148	161	302	182	109	123	190	179	242	260	102	96	112	135	145	180	169	180	139	197	189	195	177	167
Bcin01g08760	Bcsip5, similar to yeast SIP5, Protein of unknown function; interacts with both the Reg1p/Glc7p phosphatase and the Snf1p kinase; forms cytoplasmic foci upon DNA replication stress [Source:SGD;Acc:S000004748]							1788.99	1.32042	0.0344714	1.19334	0.211323	1.07549	0.618097	1.06733	0.657762	2460	1563	1757	658	2652	2110	2444	2357	1315	1431	1629	2164	1784	1127	1401	1758	1835	2270	2426	1934	1531	1898	974	2197	2029	2085	2065	1866	1904	1910	1398	1736	1730
Bcin01g08770	Bcara2, similar to yeast ARA2, NAD-dependent arabinose dehydrogenase; involved in biosynthesis of dehydro-D-arabinono-1,4-lactone; similar to plant L-galactose dehydrogenase [Source:SGD;Acc:S000004644]							2115.3	1.49485	9.90626e-10	1.94936	9.07771e-22	1.79129	1.5796e-19	1.68529	6.04553e-16	1737	1346	1370	836	2351	2175	2515	2162	1836	1959	2292	3275	2488	1666	1857	2424	2585	2923	3161	1365	1319	1480	1237	1948	2092	2146	1894	2605	2607	2687	2116	2421	2557
Bcin01g08780	DAHP synthetase I/KDSA + DHAP synthase, class 1 + Aldolase-type TIM barrel							1748.59	-1.70764	6.18943e-15	-1.77645	1.50977e-14	-1.7219	2.44741e-15	-2.03073	1.48762e-25	2940	2536	2848	1971	1857	1831	1750	1737	1081	1130	1291	2308	1531	1122	1115	1437	1272	1867	1966	2311	2485	3076	2916	1538	1761	1493	1522	1534	1504	1514	1491	1490	1722
Bcin01g08790	NA							386.69	1.08222	0.352182	-1.24057	0.0100422	-1.17854	0.0339217	-1.18345	0.0264316	503	463	347	310	539	478	540	513	218	282	281	611	324	229	255	365	340	482	567	395	454	375	459	447	460	461	449	309	375	329	395	315	351
Bcin01g08800	NA					SignalP-noTM		11.84	3.24451	0.0484088	9.62642	3.15167e-05	14.6517	1.68039e-07	8.13984	6.20393e-05	0	0	2	4	11	4	6	3	13	6	17	23	17	20	25	11	17	20	16	0	0	2	6	9	4	5	3	18	8	20	15	17	31
Bcin01g08810	Heterokaryon incompatibility							75.89	-1.72788	0.0011771	-2.15397	5.15352e-05	-1.29146	0.140985	1.03025	0.886092	104	115	94	63	76	42	73	67	39	26	39	159	88	34	37	106	99	132	157	82	113	102	93	63	40	62	59	55	35	46	103	86	52
Bcin01g08820	Alcohol acetyltransferase							144.62	-1.43495	0.0449862	-1.36509	0.105135	-1.33237	0.107596	-1.4103	0.0482611	198	154	276	92	151	161	130	144	102	98	113	184	186	80	95	135	160	166	177	156	151	298	136	125	155	111	126	145	130	132	119	181	123
Bcin01g08830	Exonuclease VII, small subunit							382.56	-1.07549	0.524553	-1.28343	0.0171027	-1.28521	0.00910212	-1.50943	9.62817e-06	623	422	347	381	525	476	455	488	244	282	300	582	313	253	258	321	273	431	485	490	413	375	564	435	458	388	428	346	375	352	376	305	388
Bcin01g08840	Sterile alpha motif domain + High mobility group box domain + Sterile alpha motif/pointed domain							4225.25	1.19997	0.361391	1.37364	0.0956367	1.13603	0.512263	1.49796	0.0207512	5913	3085	3882	1232	5484	3357	5095	4912	3265	3402	4219	4961	3112	3084	3278	5503	5340	7196	7066	4647	3022	4192	1823	4543	3228	4348	4304	4632	4527	4946	3206	3028	4733
Bcin01g08850	Bcmri1, similar to yeast MRI1, 5'-methylthioribose-1-phosphate isomerase; catalyzes the isomerization of 5-methylthioribose-1-phosphate to 5-methylthioribulose-1-phosphate in the methionine salvage pathway [Source:SGD;Acc:S000006322]							532.27	-1.17283	0.0150052	1.11961	0.109583	-1.0274	0.724114	-1.14631	0.0326047	665	599	495	396	583	482	581	519	419	471	551	832	501	391	392	558	497	615	707	523	587	535	586	483	464	496	455	594	627	646	538	487	600
Bcin01g08860	Bcdao6, D-amino acid oxidase 6							118.09	-1.85061	9.37207e-06	-2.04627	3.54415e-06	-2.09943	1.11651e-07	-1.70055	0.000104236	190	246	129	154	133	117	123	91	70	69	73	145	92	63	56	121	118	128	177	149	241	139	228	110	113	105	80	99	92	86	94	90	97
Bcin01g08870	TB2/DP1/HVA22-related protein							2178.45	1.35379	1.53439e-09	1.41128	1.84207e-10	1.27544	1.55267e-06	1.50108	1.19759e-16	2138	1634	1692	1067	2717	2327	2754	2532	1515	1802	2160	3509	2194	1302	1515	2644	2454	3417	3889	1680	1601	1827	1579	2251	2238	2350	2218	2149	2398	2532	2268	2135	1998
Bcin01g08880	Protein of unknown function DUF833							1275.61	-1.51257	0.000276398	-1.2033	0.14485	-1.32409	0.0140859	-1.77276	1.89954e-07	2096	1619	1298	1413	1244	1438	1159	1190	980	1034	1214	1529	1205	988	1005	1026	971	1311	1339	1647	1586	1402	2091	1031	1383	989	1043	1390	1376	1423	988	1172	1516
Bcin01g08890	NA							103.99	-1.47325	0.000493653	-1.05263	0.71542	-1.25093	0.0485965	-1.43694	0.000803126	182	127	103	87	114	94	92	94	81	86	113	174	83	67	79	105	79	125	127	143	124	111	129	94	90	79	82	115	114	132	112	81	103
Bcin01g08900	Copper amine oxidase + Copper amine oxidase, C-terminal + Copper amine oxidase, N2-terminal + Copper amine oxidase, N3-terminal + Copper amine oxidase, N-terminal							611.9	1.07549	0.899624	1.07923	0.892508	2.59548	0.0176075	1.54756	0.311896	466	356	565	223	595	286	651	521	264	386	385	4861	404	189	333	550	458	1010	1261	366	349	610	330	493	275	556	456	375	514	451	3141	393	290
Bcin01g08910	SGNH hydrolase-type esterase domain	CE16	PCWDE	Hemicellulose		SignalP-noTM		519.48	-1.86865	3.28254e-05	-1.33145	0.0876598	-1.39571	0.0302419	-1.62563	0.00120883	783	814	413	691	473	390	380	511	362	438	447	713	652	315	343	442	494	637	590	615	797	446	1022	392	375	324	448	514	583	524	461	634	483
Bcin01g08920	NA							2174.43	1.02101	0.899259	1.12117	0.389674	1.1479	0.258015	1.36131	0.00665529	2921	1889	2126	840	2501	1733	2542	2223	1585	1565	1824	3485	2205	1429	1597	2863	2561	3455	4027	2296	1851	2296	1243	2072	1667	2169	1948	2249	2082	2138	2252	2145	2193
Bcin01g08930	Bctfb2, similar to yeast TFB2, Subunit of TFIIH and nucleotide excision repair factor 3 complexes; involved in transcription initiation, required for nucleotide excision repair, similar to 52 kDa subunit of human TFIIH [Source:SGD;Acc:S000006043]							101.03	1.56266	4.02043e-05	-1.46612	0.00620794	1.00975	0.952	1.47631	0.000299389	101	86	87	61	168	138	180	131	42	49	45	157	82	56	55	138	119	169	205	79	84	94	90	139	133	154	115	60	65	53	101	80	86
Bcin01g08940	Phenylacetic acid degradation-related domain + Thioesterase superfamily + HotDog domain							100.26	-1.19748	0.254482	-2.21914	1.00876e-06	-1.57026	0.00182904	-1.41912	0.0141348	139	145	112	117	113	139	121	139	46	50	44	117	119	55	48	99	99	119	152	109	142	121	173	94	134	103	122	65	67	52	76	116	84
Bcin01g08950	Sugar/inositol transporter + General substrate transporter + Sugar transporter, conserved site + Major facilitator superfamily domain							59.12	-1.56157	0.104351	-2.86791	0.000201028	-2.54383	0.000295473	-2.85008	3.63193e-05	85	52	154	97	103	66	55	87	32	24	29	91	46	20	21	44	28	58	55	67	51	166	144	85	63	47	76	45	32	34	59	45	31
Bcin01g08960	UV-endonuclease UvdE + Xylose isomerase-like, TIM barrel domain							105.85	1.59328	2.63618e-05	1.60993	9.26602e-05	1.39281	0.00413053	1.68063	1.3415e-06	97	77	57	54	134	112	147	139	78	81	114	166	87	77	71	135	111	164	198	76	75	62	80	111	108	125	122	111	108	134	107	85	118
Bcin01g08970	TRP-like family + ML-like domain					SignalP-noTM	DOWN	1445.05	-3.64521	2.08729e-20	-4.41986	1.11279e-22	-3.41054	1.91565e-18	-3.70378	6.10221e-21	3814	4190	2416	2681	1188	1030	979	1074	540	616	627	1102	1494	612	646	897	1126	1236	1229	2998	4105	2609	3967	984	990	835	941	766	820	735	712	1454	939
Bcin01g08980	NA							845.74	-1.38896	0.00499788	-1.28343	0.0464792	-1.26927	0.0412842	-1.37459	0.00537284	1480	1293	744	655	908	817	857	866	551	629	715	957	929	544	687	809	889	1009	1008	1163	1267	804	969	752	786	731	759	782	837	838	618	904	835
Bcin01g08990	Bccda5, Chitin deacetylase	CE4	FCWE	Chitin				367.87	-1.18017	0.0692228	-1.47019	3.61421e-05	-1.70173	3.6593e-10	-1.5977	1.85373e-08	612	593	385	323	482	469	480	456	209	243	321	413	321	182	209	334	332	378	455	481	581	416	478	399	451	410	400	297	323	376	267	312	279
Bcin01g09000	Citrate transporter-like domain							381.04	1.35004	0.00323373	-1.04536	0.73668	1.28788	0.0126995	1.23971	0.0352466	376	352	309	217	482	468	538	501	260	225	224	597	554	239	264	441	406	545	576	296	345	334	321	399	450	459	439	369	299	263	386	539	367
Bcin01g09010	NA						UP	71.43	3.81848	3.15324e-09	3.06737	5.79981e-06	3.59253	1.78957e-08	2.2642	0.000468005	21	34	29	16	119	135	110	87	73	49	61	76	143	71	57	57	69	77	86	17	33	31	24	99	130	94	76	104	65	72	49	139	109
Bcin01g09020	Tannase/feruloyl esterase + Alpha/Beta hydrolase fold					SignalP-noTM		5.51	-1.19334	0.79121	1.51992	0.457414	2.6926	0.0248583	1.79005	0.214848	2	3	4	4	2	6	3	2	4	4	4	8	14	6	7	6	7	11	6	2	3	4	6	2	6	3	2	6	5	5	5	14	9
Bcin01g09030	Homocysteine S-methyltransferase							106.75	1.31403	0.0458194	1.41716	0.0147904	1.47223	0.00289709	1.71356	1.26341e-05	82	71	85	59	116	113	120	114	75	88	90	224	102	76	63	156	117	184	197	64	70	92	87	96	109	102	100	106	117	106	145	99	117
Bcin01g09040	DnaJ domain							804.58	1.08975	0.402183	-1.09354	0.3922	-1.02456	0.830842	-1.04536	0.670853	963	786	809	572	1026	1003	1059	934	545	565	598	1027	964	573	492	849	862	988	1083	757	770	874	846	850	965	904	818	773	752	701	664	938	879
Bcin01g09050	NA							1833.72	1.51677	6.48853e-06	1.20414	0.0722499	1.26927	0.0115679	1.17691	0.0942858	1485	1558	1391	1183	2598	2586	2485	2564	1346	1347	1417	2441	2312	1212	1321	1842	1751	2431	2578	1167	1526	1502	1750	2152	2487	2120	2246	1910	1792	1661	1577	2250	1860
Bcin01g09060	Prefoldin + Domain of unknown function DUF3835							604.89	1.40932	0.0208474	2.69073	1.47805e-11	2.15397	2.24026e-08	2.00973	3.86071e-07	446	235	423	202	611	449	542	552	627	676	775	999	526	549	633	755	664	967	906	351	230	457	299	506	432	462	484	890	899	909	646	512	843
Bcin01g09070	F-box domain + WD40/YVTN repeat-like-containing domain							11.01	-1.25006	0.534319	-1.15589	0.714176	-1.35849	0.364073	-1.19582	0.594385	22	12	7	10	10	14	7	16	9	4	13	13	9	7	8	9	14	17	13	17	12	8	15	8	13	6	14	13	5	15	8	9	11
Bcin01g09080	Bccsc1, similar to yeast CSC1, Calcium permeable gated cation channel; may be involved in detoxification; similar to Arabidopsis CSC1 [Source:SGD;Acc:S000004231]							868.96	-1.19168	0.283716	-1.05995	0.753337	-1.01396	0.944361	1.21926	0.193485	1046	1040	709	585	827	763	859	869	581	587	726	702	1000	624	748	1193	1061	1516	1411	822	1019	766	866	685	734	733	761	824	781	851	454	973	958
Bcin01g09090	AAA+ ATPase domain + ATPase, AAA-type, core + P-loop containing nucleoside triphosphate hydrolase							89.89	-2.23457	1.57453e-10	-1.51467	0.00302908	-1.68529	3.69628e-05	-1.85961	4.41157e-07	187	149	91	112	66	66	83	68	59	71	82	131	74	52	67	81	70	90	128	147	146	98	166	55	63	71	60	84	94	96	85	72	80
Bcin01g09100	Glycosyl transferase, family 20 + Trehalose-phosphatase + HAD-superfamily hydrolase, subfamily IIB + HAD-like domain	GT20	Other					2117.17	-2.7549	1.1657e-08	-1.2544	0.276858	-1.69702	0.00371175	-2.27521	3.79969e-06	4830	3130	3133	2167	1510	981	1558	1551	1622	2175	2429	2060	1185	1523	2222	1595	1291	2335	2109	3796	3066	3384	3206	1251	943	1329	1359	2301	2894	2848	1331	1153	2338
Bcin01g09110	NA							1889.85	1.02883	0.722841	1.1599	0.0292851	1.25876	0.000167301	1.17609	0.00917187	2262	1646	1481	1178	2037	1892	1999	1960	1384	1406	1723	3147	2576	1327	1350	2102	2047	2653	2925	1778	1613	1599	1743	1688	1819	1706	1717	1963	1871	2020	2034	2506	2037
Bcin01g09120	Bcpre10, similar to yeast PRE10, Alpha 7 subunit of the 20S proteasome; protein abundance increases in response to DNA replication stress [Source:SGD;Acc:S000005889]				MER0484983			1625.1	-1.52838	0.00446445	-2.49147	1.9406e-09	-2.16595	4.49452e-08	-2.23148	1.20874e-08	2961	3021	2385	1970	1965	2543	1637	1807	899	735	845	1762	1811	694	718	1171	1276	1600	1916	2327	2960	2576	2915	1628	2445	1397	1583	1275	978	991	1139	1762	1065
Bcin01g09130	Histidine phosphatase superfamily, clade-1 + Histidine phosphatase superfamily							14.31	1.04972	0.915334	1.26839	0.527786	-1.00696	0.996311	-1.01819	0.960968	12	16	20	5	11	15	15	24	16	6	18	18	12	8	14	21	8	15	22	9	16	22	7	9	14	13	21	23	8	21	12	12	12
Bcin01g09140	Cyclin PHO80-like							2575.46	-1.13603	0.0932347	-1.18921	0.023926	-1.09733	0.218238	-1.01115	0.903718	3876	3108	2287	1707	3163	2174	2941	2905	1545	1768	2091	3805	2678	1579	1874	3028	2578	3746	4191	3046	3045	2470	2526	2620	2091	2510	2545	2192	2353	2452	2459	2606	2424
Bcin01g09150	Bcpre3, similar to yeast PRE3, Beta 1 subunit of the 20S proteasome; responsible for cleavage after acidic residues in peptides [Source:SGD;Acc:S000003538]				MER0141597			1232.59	-1.16393	0.342412	-2.01531	1.7197e-06	-1.54649	0.00162922	-1.63694	0.000331534	1858	1805	1509	1256	1623	1870	1473	1563	683	587	639	1914	1528	531	566	1057	1002	1385	1633	1460	1768	1630	1858	1345	1798	1257	1369	969	781	749	1237	1487	815
Bcin01g09160	Bcerv2, similar to yeast ERV2, Flavin-linked sulfhydryl oxidase localized to the ER lumen; involved in disulfide bond formation within the endoplasmic reticulum (ER) [Source:SGD;Acc:S000006241]							351.52	-1.18921	0.0850356	-1.23713	0.042412	-1.26313	0.0149066	-1.27368	0.0105068	549	432	301	325	415	332	455	390	243	257	272	427	387	224	229	368	319	435	477	432	423	325	481	344	319	388	342	345	342	319	276	377	344
Bcin01g09170	Aminotransferase, class IV + Branched-chain amino acid aminotransferase II							432.58	1.00139	0.994641	1.17528	0.451814	-1.05482	0.816105	-1.26488	0.223796	549	441	452	287	528	424	457	621	411	356	434	314	354	351	433	406	365	482	457	432	432	488	425	437	408	390	544	583	474	509	203	344	539
Bcin01g09180	Cysteine-rich secretory protein, allergen V5/Tpx-1-related + CAP domain + Allergen V5/Tpx-1-related, conserved site					SignalP-noTM	UP	1408.65	2.17498	3.85115e-05	4.94853	2.29266e-16	3.90954	4.98614e-14	2.45717	1.08861e-06	610	576	386	378	1102	1006	1436	1467	1806	1801	2161	1674	1389	1463	2299	1412	1159	1781	1749	479	564	417	559	913	967	1225	1285	2562	2396	2534	1082	1351	2245
Bcin01g09190	BTB/POZ-like + BTB/POZ fold							5.2	2.32785	0.153183	2.40661	0.152291	3.2154	0.0318436	1.20916	0.785494	3	2	5	0	8	5	6	8	5	5	4	8	2	7	12	6	2	1	6	2	2	5	0	7	5	5	7	7	7	5	5	2	11
Bcin01g09200	NA					SignalP-noTM		1270.56	-1.03383	0.854055	-1.64148	0.000286012	-1.63127	0.000112112	-1.50838	0.00126645	1944	1915	1157	1266	2025	1288	1908	2014	614	791	901	1566	830	563	940	1235	965	1499	1645	1528	1876	1250	1873	1678	1239	1628	1765	871	1053	1056	1012	808	864
Bcin01g09210	NA							0	#VALUE!	NA	#VALUE!	NA	#VALUE!	NA	#VALUE!	NA	0	0	0	0	0	0	0	0	0	0	0	0	0	0	0	0	0	0	0	0	0	0	0	0	0	0	0	0	0	0	0	0	0
Bcin01g09220	NA							508.25	1.3632	0.211403	4.34393	1.53478e-10	2.11111	0.000684026	-1.28521	0.299236	404	240	202	246	385	467	439	460	766	975	1117	493	372	608	561	261	235	348	221	318	235	218	364	319	449	375	403	1087	1297	1310	319	362	933
Bcin01g09230	Bcphy2, Phytochrome-like 2, Histidine kinase - group VIII, potential red light sensor							2333.64	-1.47631	0.00988733	-1.30315	0.10258	-1.34817	0.0461025	1.1599	0.352237	3184	3339	2608	1405	2045	1813	2144	2236	1228	1629	1902	2598	1354	1370	2015	3744	2952	4247	4190	2503	3271	2817	2079	1694	1743	1829	1959	1742	2168	2230	1679	1317	2103
Bcin01g09240	Cep57 centrosome microtubule-binding domain							778.48	1.23542	0.00398462	-1.0274	0.778191	1.00417	0.968742	1.10957	0.171592	859	827	635	504	1099	913	1050	1045	482	560	596	1250	765	393	542	919	730	1146	1194	675	810	686	746	910	878	896	916	684	745	699	808	744	603
Bcin01g09250	NA							110.61	-1.01255	0.954817	-1.87384	9.28172e-05	-1.55294	0.00250016	-1.55725	0.00183901	162	200	88	105	189	145	161	151	63	49	64	154	107	58	52	94	88	127	146	127	196	95	155	157	139	137	132	89	65	75	100	104	89
Bcin01g09260	Alpha-L-rhamnosidase RhaM	GH106	Other					160.21	-1.1042	0.441463	-1.37459	0.0102354	-1.23799	0.0626293	-1.12428	0.319098	213	229	156	118	201	192	182	183	98	106	104	240	187	73	98	161	174	214	257	167	224	168	175	167	185	155	160	139	141	122	155	182	112
Bcin01g09270	PQ-loop repeat							37.39	1.46409	0.0837334	2.34242	5.90746e-05	2.2176	5.57819e-05	1.46815	0.0679232	29	13	27	18	34	37	38	41	35	41	46	98	39	23	43	43	25	48	47	23	13	29	27	28	36	32	36	50	55	54	63	38	35
Bcin01g09280	NA							491.76	-1.0367	0.759639	-1.27191	0.0152053	-1.07699	0.463611	-1.12272	0.225413	595	458	541	436	612	560	562	611	290	331	348	888	483	304	332	523	441	663	723	468	449	584	645	507	539	480	535	411	440	408	574	470	467
Bcin01g09290	NA							10.53	1.60325	0.21179	1.39571	0.435246	1.6644	0.161053	2.17648	0.0193971	13	5	6	3	15	5	15	15	5	7	10	23	10	7	6	20	12	12	29	10	5	6	4	12	5	13	13	7	9	12	15	10	11
Bcin01g09300	Bcecm29, similar to yeast ECM29, Scaffold protein; assists in association of the proteasome core particle with the regulatory particle; inhibits proteasomal ATPase activity; degraded by the mature proteasome after assembly; contains HEAT-like repeats; protein increases in abundance and relocalizes from nucleus to cytoplasm upon DNA replication stress [Source:SGD;Acc:S000001022]							746.63	1.05555	0.557383	1.06733	0.472257	1.03598	0.696807	1.08673	0.30726	933	786	716	381	922	732	869	912	562	528	667	1090	809	480	518	870	825	957	1134	733	770	773	564	764	704	742	799	797	703	782	704	787	737
Bcin01g09310	14-3-3 protein + 14-3-3 protein, conserved site + 14-3-3 domain							14134.9	1.07773	0.450207	1.30586	0.00269219	1.04608	0.646524	-1.0367	0.716553	16035	14704	13689	7568	17983	16009	16713	14320	12413	12403	15176	17973	13782	9891	10872	13466	13917	16660	18479	12603	14406	14784	11197	14898	15395	14261	12546	17610	16504	17793	11614	13410	15181
Bcin01g09320	P-type ATPase + Cation-transporting P-type ATPase, N-terminal + P-type ATPase, subfamily IIA, SERCA-type + Cation-transporting P-type ATPase, C-terminal + P-type ATPase, A domain + P-type ATPase, phosphorylation site + HAD-like domain + P-type ATPase, transmembrane domain + P-type ATPase, cytoplasmic domain N							2156.46	1.24315	0.271633	2.74537	2.96097e-08	2.08493	1.78153e-05	1.42603	0.0482611	1822	1259	1400	719	1925	1755	2051	1696	2439	2671	3227	2298	1984	2254	2900	1975	1809	2668	2775	1432	1233	1512	1064	1595	1688	1750	1486	3460	3554	3783	1485	1930	3460
Bcin01g09330	Bcpup3, similar to yeast PUP3, Beta 3 subunit of the 20S proteasome; involved in ubiquitin-dependent catabolism; human homolog is subunit C10 [Source:SGD;Acc:S000000896]				MER0465384			1109.11	-1.32961	0.0334765	-2.56507	1.5604e-12	-2.19771	1.60633e-10	-2.08927	2.1434e-09	2081	1951	1446	1331	1492	1861	1347	1312	532	487	569	1284	1093	442	458	878	824	1140	1350	1636	1911	1562	1969	1236	1790	1149	1149	755	648	667	830	1063	678
Bcin01g09340	UBX domain containing protein TUG/UBX4 + Ubiquitin-related domain							946.57	1.33607	0.125473	2.6629	6.03205e-08	1.65519	0.0036818	1.17365	0.402846	865	569	711	340	911	1095	949	842	1224	1129	1512	904	835	941	943	768	806	969	1062	680	557	768	503	755	1053	810	738	1736	1502	1773	584	812	1444
Bcin01g09350	Ribosomal protein L36e							6442.77	1.01255	0.943613	-1.11419	0.428908	-1.19914	0.134175	-1.58447	5.18845e-05	7338	6650	7736	5985	9715	8494	7564	8211	4841	4965	5438	6999	6609	4778	4498	4608	4884	6303	7152	5767	6515	8355	8855	8048	8168	6454	7194	6868	6606	6376	4523	6431	7333
Bcin01g09360	Bcccp1, Cytochrome c peroxidase							1130.2	1.04174	0.732816	-1.09581	0.40092	-1.09962	0.346754	-1.1088	0.299164	1347	1359	1194	712	1438	1343	1425	1410	780	798	915	2083	900	677	740	1175	965	1464	1683	1059	1331	1289	1053	1191	1291	1216	1235	1107	1062	1073	1346	876	1039
Bcin01g09370	NA							2098.37	-1.34723	7.02062e-07	-1.39862	2.13335e-07	-1.24057	0.000373102	-1.28254	3.24643e-05	3166	2691	2136	1956	2244	2105	2238	2130	1312	1354	1595	3246	2387	1266	1384	2169	2144	2613	2921	2488	2636	2307	2894	1859	2024	1910	1866	1861	1802	1870	2098	2323	1943
Bcin01g09380	NA							105.75	1.70173	0.000967322	-1.08975	0.683866	1.00347	0.995578	1.13918	0.470927	117	93	98	49	181	196	130	193	83	41	67	138	102	69	50	127	98	139	142	92	91	106	72	150	188	111	169	118	55	79	89	99	106
Bcin01g09390	Carbohydrate-binding WSC + Glycoside hydrolase, catalytic domain + Glycoside hydrolase superfamily + Uncharacterised protein family, glycosyl hydrolase catalytic domain	GH128	Other					2356.75	1.48452	0.532551	-1.77276	0.342658	-1.31403	0.658412	-1.46612	0.515633	2390	2188	3619	1595	6219	4207	1430	5549	2143	514	538	931	1727	3225	430	1333	3472	1360	1957	1878	2144	3908	2360	5152	4046	1220	4862	3040	684	631	602	1680	4950
Bcin01g09400	NA							1725.14	-1.91587	3.83274e-05	-3.50642	2.59774e-14	-3.45097	3.25613e-16	-3.46535	2.25177e-16	5201	4389	2211	2291	2417	1766	2330	1947	654	748	944	2425	749	566	667	1187	933	1401	1516	4088	4300	2388	3390	2002	1698	1988	1706	928	995	1107	1567	729	869
Bcin01g09410	NA							24.06	1.18591	0.62664	1.87125	0.0365285	1.21419	0.54714	1.41421	0.236148	28	19	14	12	31	12	29	29	29	19	32	52	10	11	20	34	15	34	48	22	19	15	18	26	12	25	25	41	25	38	34	10	17
Bcin01g09420	NA							121.66	1.10114	0.78857	1.48349	0.19212	1.30949	0.357286	1.31859	0.343293	171	105	40	78	141	52	147	164	93	106	143	302	65	70	108	145	106	189	211	134	103	43	115	117	50	125	144	132	141	168	195	63	107
Bcin01g09430	Cutinase + Cutinase, monofunctional + Alpha/Beta hydrolase fold	CE5	Other	Cutinase		SignalP-noTM	DOWN	2092.21	-134.55	2.5437e-68	-89.0164	6.15662e-49	-100.636	1.20788e-60	-118.111	2.88563e-65	13874	16879	1740	6161	88	46	112	83	81	76	92	135	113	50	77	90	70	105	140	10905	16536	1879	9115	73	44	96	73	115	101	108	87	110	77
Bcin01g09440	S-adenosyl-L-methionine-dependent methyltransferase							418.14	-1.3491	0.0366429	-2.2642	1.87796e-08	-1.75443	2.98736e-05	-1.8	1.05956e-05	664	851	418	460	558	526	493	518	194	196	245	680	407	206	184	381	348	455	512	522	834	451	681	462	506	421	454	275	261	287	439	396	316
Bcin01g09450	Bclgd1, L-galactonate dehydratase							1774.6	-1.96156	7.68681e-06	-2.48802	9.99991e-09	-2.04202	1.51922e-06	-2.0195	2.12742e-06	3992	3793	1826	2185	1809	1864	1366	1930	814	982	1000	1905	2071	976	829	1742	1617	1800	2095	3138	3716	1972	3233	1499	1792	1166	1691	1155	1307	1172	1231	2015	1498
Bcin01g09460	Glucanosyltransferase + Glycoside hydrolase, catalytic domain + Glycoside hydrolase superfamily	GH72	FCWE	Glucan			UP	96.29	6.00432	1.49433e-14	13.2507	3.28627e-27	10.7928	1.83227e-25	9.24069	1.70452e-22	20	17	6	6	81	69	83	105	107	131	140	123	147	94	122	100	162	154	133	16	17	6	9	67	66	71	92	152	174	164	79	143	144
Bcin01g09470	Ubiquitin-like + Rad60/SUMO-like domain + Ubiquitin-related domain							467.76	1.67597	2.03608e-08	2.21146	3.38795e-16	1.92119	6.23862e-13	1.73869	1.11333e-09	326	280	273	194	532	477	585	527	404	449	571	761	428	394	451	531	441	696	717	256	274	295	287	441	459	499	462	573	597	669	492	416	605
Bcin01g09480	Bclsm6, similar to yeast LSM6, Lsm (Like Sm) protein; part of heteroheptameric complexes (Lsm2p-7p and either Lsm1p or 8p): cytoplasmic Lsm1p complex involved in mRNA decay; nuclear Lsm8p complex part of U6 snRNP and possibly involved in processing tRNA, snoRNA, and rRNA [Source:SGD;Acc:S000002786]							309.92	-1.09733	0.600015	-1.6358	0.00149844	-1.22603	0.177426	-1.48452	0.00584558	464	423	272	309	354	429	412	383	154	167	221	622	381	154	162	278	272	311	402	365	414	294	457	293	413	352	336	218	222	259	402	371	236
Bcin01g09490	Methyltransferase type 11 + S-adenosyl-L-methionine-dependent methyltransferase							759.85	-1.28788	0.0046356	-1.19086	0.070811	-1.26488	0.00767562	-1.26138	0.00803075	1068	1053	802	594	768	903	772	738	500	621	632	947	776	482	542	766	747	963	1041	839	1032	866	879	636	868	659	647	709	826	741	612	755	740
Bcin01g09500	Bcstt4, similar to yeast STT4, Phosphatidylinositol-4-kinase; functions in the Pkc1p protein kinase pathway; required for normal vacuole morphology, cell wall integrity, and actin cytoskeleton organization [Source:SGD;Acc:S000004296]							935.86	-1.07699	0.522101	-1.07475	0.53343	-1.08824	0.426887	1.00278	0.980301	1471	963	987	498	1209	807	1083	1060	718	631	744	1366	971	602	601	1032	1053	1238	1488	1156	943	1066	737	1002	776	924	929	1019	840	872	883	945	924
Bcin01g09510	Bcpre7, similar to yeast PRE7, Beta 6 subunit of the 20S proteasome [Source:SGD;Acc:S000000137]				MER0169836			1459.44	-1.03814	0.799707	-1.33237	0.01581	-1.42701	0.0011368	-1.65519	2.49984e-06	2034	2019	1566	1333	1828	2528	1779	1721	1026	979	1122	1792	1472	805	889	1128	1106	1512	1643	1599	1978	1691	1972	1514	2431	1518	1508	1456	1303	1315	1158	1432	1236
Bcin01g09520	HAD-like domain						UP	400.23	2.16595	0.0248775	12.067	1.64783e-13	5.50217	8.09313e-08	2.04202	0.0334649	125	90	85	72	195	203	303	248	852	799	1031	157	239	577	643	201	217	301	238	98	88	92	107	162	195	259	217	1209	1063	1209	101	233	886
Bcin01g09530	Alpha crystallin/Hsp20 domain + HSP20-like chaperone						UP	117451	3.22433	0.00169673	15.1684	7.80987e-13	7.04695	3.86208e-08	2.42503	0.0172393	29295	10627	31552	14519	69188	103942	83459	66765	215244	254471	314389	44894	58566	159920	211025	59598	57203	80231	65587	23025	10411	34075	21481	57317	99954	71216	58494	305366	338602	368596	29011	56984	245451
Bcin01g09540	NA					SignalP-noTM	UP	335.19	2.48458	0.00380001	2.99592	0.00077078	4.29602	1.04262e-06	3.75809	9.83483e-06	54	97	109	142	285	335	429	255	220	290	290	1023	850	176	159	354	423	571	840	42	95	118	210	236	322	366	223	312	386	340	661	827	270
Bcin01g09550	Adenylate kinase/UMP-CMP kinase + UMP-CMP kinase + P-loop containing nucleoside triphosphate hydrolase + Adenylate kinase, conserved site							568.45	-1.11419	0.34548	-1.61105	7.88966e-06	-1.33793	0.00359697	-1.52098	1.72092e-05	779	684	683	575	793	784	661	681	327	321	377	701	665	361	348	483	500	631	699	612	670	738	851	657	754	564	597	464	427	442	453	647	554
Bcin01g09560	Proteasome component (PCI) domain + Armadillo-type fold + Eukaryotic translation initiation factor 3 subunit M							1437.9	-1.03168	0.714385	1.01748	0.849203	1.03598	0.64912	-1.01396	0.868539	1648	1409	1542	950	1722	1514	1638	1468	999	1090	1291	2122	1441	1075	1099	1524	1378	2002	2072	1295	1380	1665	1406	1427	1456	1398	1286	1417	1450	1514	1371	1402	1650
Bcin01g09570	RNA recognition motif domain + YTH domain + Nucleotide-binding alpha-beta plait domain							395.23	-1.06659	0.691885	1.46612	0.00461275	1.31221	0.0344027	-1.1065	0.474293	467	453	249	234	392	420	359	347	371	392	445	567	406	376	389	358	332	422	469	367	444	269	346	325	404	306	304	526	522	522	366	395	577
Bcin01g09580	AICARFT/IMPCHase bienzyme + Methylglyoxal synthase-like domain + Cytidine deaminase-like + AICAR transformylase, insert domain + AICAR transformylase domain							1557.05	1.18921	0.118516	1.6245	5.94783e-06	1.53581	1.74559e-05	1.41519	0.000572521	1346	1082	1366	715	1733	1389	1584	1607	1461	1352	1531	2432	1763	1409	1213	1800	1932	2112	2120	1058	1060	1475	1058	1436	1336	1352	1408	2073	1799	1795	1572	1715	2163
Bcin01g09590	NA							7304.12	-1.22603	0.164364	-1.01045	0.958895	-1.14235	0.360377	-1.13918	0.372459	10660	10188	4799	5847	8297	6056	8314	7376	4612	6426	7502	13163	5840	4218	5364	8076	6762	9934	9922	8379	9981	5183	8651	6873	5824	7094	6462	6543	8551	8795	8506	5682	6474
Bcin01g09600	Bcmpc1, similar to yeast MPC1, Highly conserved subunit of the mitochondrial pyruvate carrier; a mitochondrial inner membrane complex comprised of Mpc1p and either Mpc2p or Mpc3p mediates mitochondrial pyruvate uptake; null mutant displays slow growth that is complemented by expression of human or mouse ortholog; mutation in human ortholog is associated with lactic acidosis and hyperpyruvatemia […							2688.3	1.00347	0.981466	-1.31494	0.0236538	-1.02883	0.843723	-1.18345	0.148925	3160	3003	2520	2359	3291	3767	2938	3216	1485	1758	1868	4296	3671	1667	1710	2543	2771	3277	3392	2484	2942	2722	3490	2726	3622	2507	2818	2107	2339	2190	2776	3572	2559
Bcin01g09610	Bcsmb1, similar to yeast SMB1, Core Sm protein Sm B; part of heteroheptameric complex (with Smd1p, Smd2p, Smd3p, Sme1p, Smx3p, and Smx2p) that is part of the spliceosomal U1, U2, U4, and U5 snRNPs; homolog of human Sm B and Sm B' [Source:SGD;Acc:S000000831]							1068.1	-1.40542	0.00379845	-1.92652	6.10899e-08	-1.55941	8.81091e-05	-1.74715	6.15424e-07	1747	1475	1295	1292	1223	1466	1124	1114	563	588	684	1603	1223	599	552	913	915	1156	1325	1373	1445	1399	1912	1013	1410	959	976	799	782	802	1036	1190	919
Bcin01g09620	Ribosomal protein L5 + Ribosomal protein L5, conserved site + Ribosomal protein L5 domain + Ribosomal protein L5, C-terminal + Ribosomal protein L5, N-terminal							5401.32	-1.15509	0.289775	-1.51782	0.00107073	-1.49485	0.000718669	-1.74836	1.72159e-06	6936	6512	7096	6090	7731	7327	6064	6901	3236	3727	3862	5444	5146	3648	3528	4223	4217	5679	5917	5452	6380	7664	9010	6405	7046	5174	6046	4591	4959	4528	3518	5007	5599
Bcin01g09630	NA							29365.9	-1.43098	0.0327591	1.23371	0.24703	1.0196	0.926486	1.39862	0.0397283	30244	35248	20918	20110	19908	20481	24782	22844	18302	30476	30591	42818	17902	21467	24837	46757	33504	60828	48936	23771	34533	22591	29753	16492	19695	21147	20014	25965	40552	35865	27670	17419	32948
Bcin01g09640	NA							9.75	2.01112	0.091782	2.34404	0.0448922	3.00424	0.00339457	4.03901	8.06412e-05	2	4	5	4	11	7	9	9	10	7	4	17	19	5	6	14	18	21	25	2	4	5	6	9	7	8	8	14	9	5	11	18	8
Bcin01g09650	Bczwf1, similar to yeast ZWF1, Glucose-6-phosphate dehydrogenase (G6PD); catalyzes the first step of the pentose phosphate pathway; involved in adapting to oxidative stress; homolog of the human G6PD which is deficient in patients with hemolytic anemia; protein abundance increases in response to DNA replication stress [Source:SGD;Acc:S000005185]							4482.12	-2.10235	1.27209e-12	-1.8226	1.34971e-07	-1.8226	1.19681e-08	-1.74231	1.45148e-07	8840	9831	5404	3968	4262	3560	3812	3713	3059	2620	3257	5484	4630	2563	2528	4259	4372	5492	5755	6948	9631	5836	5871	3531	3423	3253	3253	4340	3486	3819	3544	4505	3934
Bcin01g09660	Ribosomal protein L35A + Translation protein, beta-barrel domain + Ribosomal protein L35Ae, conserved site							4254.81	-1.03025	0.876622	-1.264	0.11144	-1.30767	0.0474579	-1.68179	6.32183e-05	4613	4701	5575	4295	6769	5630	4958	5420	3096	3007	3270	4458	4495	2976	2805	2924	3210	4138	4879	3626	4606	6021	6355	5608	5414	4231	4749	4392	4001	3834	2881	4374	4568
Bcin01g09670	Protein of unknown function DUF2406							3181.52	-1.25963	4.42153e-09	-1.40153	1.94165e-15	-1.41716	3.02848e-19	-1.36226	1.23995e-15	5154	4435	3533	2585	3882	3245	3641	3760	1959	2098	2567	4402	2995	1766	2030	3196	2937	4000	4352	4051	4345	3816	3825	3216	3121	3107	3294	2779	2792	3010	2845	2914	2711
Bcin01g09680	Vacuolar ATPase assembly integral membrane protein Vma21							213.81	1.16312	0.307268	-1.26488	0.116351	-1.14552	0.347391	-1.1321	0.388986	333	211	210	139	313	332	269	278	120	137	156	419	202	100	112	205	180	270	338	262	207	227	206	259	319	230	244	170	182	183	271	197	153
Bcin01g09690	Bcfun30, similar to yeast FUN30, Snf2p family member with ATP-dependent chromatin remodeling activity; has a role in silencing at the mating type locus, telomeres and centromeres; enriched at centromeres and is required for correct chromatin structure around centromeres, as well as at the boundary element of the silent HMR; recruited to DNA double-strand breaks (DSBs) where it promotes 5' strand …							238.06	1.02669	0.838421	-1.48968	0.000148548	-1.24401	0.0244032	-1.09505	0.371393	372	252	264	162	386	266	323	279	137	129	147	367	211	128	153	251	210	355	397	292	247	285	240	320	256	276	244	194	172	172	237	205	196
Bcin01g09700	Histidine kinase-like ATPase, C-terminal domain							154.66	1.73508	4.35908e-05	2.76255	1.84169e-13	2.43682	5.26519e-12	2.68515	5.45949e-15	96	81	69	44	159	81	174	176	137	157	179	293	164	131	123	221	215	263	271	75	79	75	65	132	78	148	154	194	209	210	189	160	201
Bcin01g09710	Glutathione-dependent formaldehyde-activating enzyme/centromere protein V + Mss4-like							84.79	-1.29415	0.204565	1.1704	0.467244	1.24833	0.25033	1.20664	0.332926	113	99	79	28	49	77	72	79	81	66	65	189	92	50	74	113	84	137	137	89	97	85	41	41	74	61	69	115	88	76	122	90	77
Bcin01g09720	FAD linked oxidase, N-terminal + FAD-binding, type 2 + FAD-binding, type 2, subdomain 1 + CO dehydrogenase flavoprotein-like, FAD-binding, subdomain 2 + EF-Hand 1, calcium-binding site						DOWN	976.14	-4.04181	4.05777e-11	-14.1526	1.65989e-31	-15.0741	1.06034e-38	-14.97	7.55647e-39	5573	4531	1105	1977	1067	968	767	836	179	166	180	410	159	152	146	227	182	316	354	4380	4439	1193	2925	884	931	654	732	254	221	211	265	155	233
Bcin01g09730	NA							1262.64	1.57789	2.28381e-06	1.43098	0.000598716	1.54971	4.88324e-06	1.71	1.34265e-08	1163	814	887	542	1726	1156	1687	1709	972	844	1047	2605	1344	766	858	1581	1515	1918	2297	914	797	958	802	1430	1112	1440	1497	1379	1123	1228	1683	1308	1176
Bcin01g09740	Beta-lactamase-like							900.31	-1.00696	0.963531	-1.61105	7.44586e-06	-1.27721	0.0158195	-1.21335	0.0600897	1130	1071	1174	680	1232	1154	1275	1097	430	508	574	1404	970	401	585	991	792	1197	1300	888	1049	1268	1006	1021	1110	1088	961	610	676	673	907	944	615
Bcin01g09750	Hepatocellular carcinoma-associated antigen 59							160.47	1.90264	1.53836e-05	1.08373	0.683432	1.76296	0.000147873	1.87384	1.84228e-05	107	109	101	80	225	213	250	213	93	74	92	364	233	85	93	218	175	239	334	84	107	109	118	186	205	213	187	132	98	108	235	227	130
Bcin01g09760	HpcH/HpaI aldolase/citrate lyase domain + Citrate lyase beta subunit-like + Pyruvate/Phosphoenolpyruvate kinase-like domain							281.81	-1.22264	0.00979382	-1.56808	1.05786e-07	-1.44794	1.06627e-06	-1.3491	5.18375e-05	474	379	307	244	377	314	334	316	173	186	168	421	246	173	150	289	258	358	408	373	371	332	361	312	302	285	277	245	247	197	272	239	266
Bcin01g09770	NA					SignalP-noTM	UP	1188.93	2.45717	4.70808e-08	2.59009	6.39724e-08	3.09299	2.83871e-12	2.53503	1.14167e-08	526	651	473	329	1457	1531	1270	1450	972	967	1121	2074	2540	831	889	1297	1800	1527	1586	413	638	511	487	1207	1472	1084	1270	1379	1287	1314	1340	2471	1275
Bcin01g09780	Pleckstrin homology domain + Pleckstrin homology-like domain							1681.52	1.31221	0.109997	-1.17609	0.37468	-1.20664	0.265395	-1.09202	0.629326	3042	1653	1531	769	3141	1395	2818	2948	1026	1068	1248	2114	1285	917	1156	1632	1581	2079	2385	2391	1619	1653	1138	2602	1341	2405	2583	1456	1421	1463	1366	1250	1407
Bcin01g09790	Protein phosphatase 2C (PP2C)-like domain							1133.47	-1.12896	0.220202	1.26313	0.0144167	1.31221	0.00196172	1.1607	0.103322	1369	852	934	772	1070	827	1178	1035	792	1025	1156	2179	1171	853	1049	1256	1150	1715	1681	1076	835	1009	1142	886	795	1005	907	1124	1364	1355	1408	1139	1309
Bcin01g09800	Bcutp23, similar to yeast UTP23, Component of the small subunit processome; involved in 40S ribosomal subunit biogenesis; interacts with snR30 and is required for dissociation of snR30 from large pre-ribosomal particles; has homology to PINc domain protein Fcf1p, although the PINc domain of Utp23p is not required for function; essential protein [Source:SGD;Acc:S000005530]						UP	357.91	2.07628	9.09703e-07	2.30857	1.27469e-07	2.78949	1.41782e-12	2.76255	1.89204e-12	219	101	189	124	435	301	417	408	277	260	340	956	401	275	283	512	372	698	672	172	99	204	183	360	289	356	357	393	346	399	618	390	422
Bcin01g09810	Protein of unknown function DUF726 + Alpha/Beta hydrolase fold							917.02	1.03814	0.760835	-1.28788	0.0124828	1.06733	0.54075	1.1235	0.239608	1161	944	979	490	1136	937	1136	1086	506	510	609	1635	1167	531	606	1062	1129	1359	1424	913	925	1057	725	941	901	969	951	718	679	714	1057	1135	815
Bcin01g09820	NA							2.08	2.64085	0.241454	3.51616	0.119742	1.98481	0.425646	1.84165	0.472894	3	0	1	0	1	2	6	3	4	2	2	4	2	1	1	3	1	3	2	2	0	1	0	1	2	5	3	6	3	2	3	2	2
Bcin01g09830	NA							664.84	-1.21757	0.0596355	1.48041	0.000137621	1.1042	0.353971	-1.2201	0.0473945	787	613	609	491	685	461	655	644	678	688	860	1079	572	523	586	646	509	731	718	619	601	658	726	567	443	559	564	962	915	1008	697	557	803
Bcin01g09840	Thioredoxin + Galactose-binding domain-like + PITH domain + Thioredoxin-like fold + Thioredoxin domain + Thioredoxin, conserved site							2286.32	-1.19748	0.211876	1.15589	0.330256	-1.03886	0.817226	-1.51152	0.00129318	2871	2450	2380	1901	2138	3046	2126	2136	2206	2117	2352	2704	2463	1921	1840	1836	1741	2269	2261	2257	2400	2570	2813	1771	2929	1814	1871	3130	2817	2758	1747	2396	2948
Bcin01g09850	Zn(2)-C6 fungal-type DNA-binding domain + Protein of unknown function DUF3468							116.77	-1.11497	0.617775	1.94531	0.000199786	1.58447	0.00704011	1.27368	0.177634	135	79	67	68	89	53	117	108	121	127	153	205	103	91	140	105	127	177	148	106	77	72	101	74	51	100	95	172	169	179	132	100	140
Bcin01g09860	Bcubx5, similar to yeast UBX5, UBX domain-containing protein that interacts with Cdc48p; ubiquitin regulatory X is also known as UBX [Source:SGD;Acc:S000002738]							720.09	-1.13367	0.434814	-2.12727	1.69432e-07	-1.52626	0.0018889	-1.38127	0.019349	1129	954	873	692	911	1162	849	851	345	308	372	1051	860	324	328	660	775	881	1050	887	935	943	1024	755	1117	724	746	489	410	436	679	837	497
Bcin01g09870	Protein kinase domain + Protein kinase-like domain + Protein kinase, ATP binding site							336.39	1.12272	0.334845	-1.62225	2.69649e-05	-1.58118	1.42159e-05	-1.15669	0.190394	542	485	321	213	540	400	541	534	163	188	208	444	260	162	141	371	315	434	559	426	475	347	315	447	385	462	468	231	250	244	287	253	249
Bcin01g09880	NA							94.75	1.54756	0.0285586	2.54559	2.07655e-06	1.98343	0.000256421	2.54735	2.26109e-07	83	44	52	23	95	55	116	92	73	96	130	227	87	49	62	142	129	162	198	65	43	56	34	79	53	99	81	104	128	152	147	85	75
Bcin01g09890	Bcfmp32, similar to yeast FMP32, Putative protein of unknown function; the authentic, non-tagged protein is detected in highly purified mitochondria in high-throughput studies [Source:SGD;Acc:S000001848]							298.21	-1.264	0.00614098	-1.09885	0.335333	-1.21672	0.0214985	-1.33886	0.000384154	410	378	314	250	305	299	357	299	194	267	275	400	278	204	226	267	286	338	391	322	370	339	370	253	288	305	262	275	355	322	258	270	313
Bcin01g09900	Bcgcd11, similar to yeast GCD11, Gamma subunit of the translation initiation factor eIF2; involved in the identification of the start codon; binds GTP when forming the ternary complex with GTP and tRNAi-Met; mutations in human ortholog cause X-linked intellectual disability (XLID) [Source:SGD;Acc:S000000827]							2416.82	-1.10038	0.3391	-1.29594	0.00575881	-1.13997	0.153021	-1.19334	0.0486193	3007	2601	3085	1815	2930	3143	2760	2423	1564	1503	1794	3767	2418	1606	1662	2571	2279	3047	3340	2363	2548	3332	2685	2427	3022	2355	2123	2219	2000	2103	2434	2353	2465
Bcin01g09910	Bcmfs1, Multidrug efflux transporter							1787.44	-1.2201	0.596171	-1.09051	0.830683	-1.19665	0.608293	-1.85446	0.0458636	2284	1519	2812	1641	2393	1625	2065	2128	991	1789	1900	3851	465	1053	1964	1447	557	2168	1808	1795	1488	3037	2428	1982	1563	1762	1864	1406	2380	2228	2489	452	1616
Bcin01g09920	Monooxygenase, FAD-binding + Pyridine nucleotide-disulphide oxidoreductase, FAD/NAD(P)-binding domain							67.9	1.30858	0.171134	2.30697	5.02402e-06	1.85061	0.000424284	1.77399	0.000896808	80	37	33	20	67	40	80	66	71	76	77	127	61	49	69	78	86	102	99	63	36	36	30	56	38	68	58	101	101	90	82	59	75
Bcin01g09930	NA							19.33	1.84933	0.0259858	3.28297	8.22824e-06	1.96156	0.0124828	1.805	0.0270267	18	7	10	5	26	9	25	26	26	18	33	28	18	16	15	22	16	26	26	14	7	11	7	22	9	21	23	37	24	39	18	18	25
Bcin01g09940	Bcchc1, similar to yeast CHC1, Clathrin heavy chain; subunit of the major coat protein involved in intracellular protein transport and endocytosis; the clathrin triskelion is a trimeric molecule composed of three heavy chains that radiate from a vertex and three light chains which bind noncovalently near the vertex of the triskelion; the light chain (CLC1) is thought to regulate function [Source:…							3637.72	-1.07103	0.389705	-1.14393	0.0753652	-1.18263	0.0154261	-1.1704	0.0235921	5374	4297	3899	2339	4590	4184	4137	4210	2727	2516	2858	4935	3803	2344	2241	3710	3731	4375	5013	4224	4210	4211	3461	3802	4023	3530	3688	3869	3348	3351	3189	3700	3598
Bcin01g09950	Biotin/lipoyl attachment + Pyruvate carboxyltransferase + Biotin-binding site + Carboxylase, conserved domain + Carbamoyl-phosphate synthetase large subunit-like, ATP-binding domain + Carbamoyl-phosphate synthase, large subunit, N-terminal + Biotin carboxylase, C-terminal + Pyruvate carboxylase + Homeodomain-like + Single hybrid motif + Rudiment single hybrid motif + ATP-grasp fold + Biotin carbo…						DOWN	8507.63	-2.00277	1.93331e-05	-2.38006	4.16741e-07	-2.13761	1.91066e-06	-2.09362	3.72141e-06	24946	16968	12991	5611	8981	8675	7395	8165	5130	3980	5020	10378	9320	3893	4026	7282	8168	8531	10069	19607	16624	14030	8302	7440	8342	6310	7154	7278	5296	5886	6706	9068	5975
Bcin01g09960	Glycoside hydrolase, family 3, N-terminal + Glycoside hydrolase family 3 C-terminal domain + Acyl-CoA N-acyltransferase + Glycoside hydrolase superfamily	GH3	FCWE	Chitin				452.52	-1.03598	0.672692	1.19831	0.0118993	1.08222	0.268469	1.00139	0.98907	538	426	454	273	495	440	473	501	366	392	443	697	468	335	333	464	472	532	663	423	417	490	404	410	423	404	439	519	522	519	450	455	514
Bcin01g09970	Amidohydrolase 1 + Metal-dependent hydrolase, composite domain + Metal-dependent hydrolase	CE9	Other					649.72	1.60547	0.103753	4.7207	2.65985e-08	2.92209	4.65706e-05	1.67714	0.0619156	310	184	430	176	479	475	515	628	1022	793	1332	394	694	776	884	522	535	610	679	244	180	464	260	397	457	439	550	1450	1055	1562	255	675	1191
Bcin01g09980	Glucosamine-6-phosphate isomerase + Glucosamine/galactosamine-6-phosphate isomerase + Glucosamine-6-phosphate isomerase, conserved site							2785.79	1.13131	0.495889	2.65369	4.7305e-10	1.82134	5.24034e-05	1.28788	0.107632	2340	1441	1762	1465	2252	2023	2344	2819	3407	3321	4528	3033	3067	2669	3066	2648	2479	3125	3251	1839	1412	1903	2168	1866	1945	2000	2470	4833	4419	5309	1960	2984	4096
Bcin01g09990	Hexokinase + Hexokinase, N-terminal + Hexokinase, C-terminal							1297.22	-1.07998	0.760093	1.8391	0.00264635	1.4025	0.0858221	-1.36131	0.121304	1246	891	1165	959	1157	1105	1243	1266	1538	1297	1993	1162	1379	1267	1654	984	869	1051	1143	979	873	1258	1419	958	1063	1061	1109	2182	1726	2337	751	1342	1945
Bcin01g10000	DNA helicase, UvrD/REP type + UvrD-like Helicase, ATP-binding domain + DNA helicase, UvrD-like, C-terminal + P-loop containing nucleoside triphosphate hydrolase							55.39	1.06881	0.733565	-1.41323	0.057435	-1.22349	0.22705	-1.1607	0.367387	77	63	60	40	87	46	89	80	42	28	30	79	53	31	36	64	40	73	86	61	62	65	59	72	44	76	70	60	37	35	51	52	48
Bcin01g10010	Zn(2)-C6 fungal-type DNA-binding domain + Zinc finger, C2H2 + Transcription factor domain, fungi + Zinc finger C2H2-type/integrase DNA-binding domain + Zinc finger, C2H2-like							1327.45	1.50525	1.25299e-12	1.94396	2.2662e-27	1.86995	2.16859e-28	1.85318	4.98094e-28	1049	832	755	559	1370	1220	1611	1436	1036	1262	1393	2326	1574	916	1210	1653	1477	2045	2320	824	815	815	827	1135	1173	1375	1258	1470	1679	1633	1503	1531	1406
Bcin01g10020	Heterokaryon incompatibility							298.51	-1.54435	0.00495051	-3.19319	8.66992e-13	-2.15995	2.08483e-07	-2.05196	1.05726e-06	519	628	398	374	372	374	355	374	130	111	119	455	308	106	116	279	219	318	392	408	615	430	553	308	360	303	328	184	148	140	294	300	163
Bcin01g10030	NA							11.88	1.52098	0.256761	-1.01045	0.981089	-1.03814	0.937369	1.19499	0.649307	13	12	9	7	19	17	21	16	7	9	8	25	3	3	11	11	8	12	33	10	12	10	10	16	16	18	14	10	12	9	16	3	5
Bcin01g10040	F-box domain + Protein of unknown function DUF3506 + F-box only protein 31							732.67	-1.44493	0.00720603	-1.24487	0.142224	-1.33053	0.035788	-1.01115	0.95342	1187	1025	625	566	674	502	866	693	521	472	607	873	766	386	494	1026	610	1141	1495	933	1004	675	837	558	483	739	607	739	628	712	564	745	592
Bcin01g10050	Bcspt5, similar to yeast SPT5, Component of the universally conserved Spt4/5 complex (DSIF complex); the complex has multiple roles in concert with RNA polymerases I and II, including regulation of transcription elongation, RNA processing, quality control, and transcription-coupled DNA repair [Source:SGD;Acc:S000004470]							1518.04	1.22944	0.00397054	1.11884	0.154998	1.06069	0.452564	1.08147	0.302117	1892	1552	1324	733	2134	1804	1897	1921	1091	1180	1304	2111	1472	995	1111	1601	1572	2016	2148	1487	1520	1430	1084	1768	1735	1619	1683	1548	1570	1529	1364	1432	1527
Bcin01g10060	WD40 repeat + WD40/YVTN repeat-like-containing domain + WD40-repeat-containing domain + WD40 repeat, conserved site							1490.71	1.18345	0.0378062	1.31494	0.000855536	1.1591	0.0641758	1.03814	0.678035	1652	1368	1265	857	1966	1745	1773	1625	1237	1264	1505	1910	1533	1052	1275	1374	1497	1874	1971	1298	1340	1366	1268	1629	1678	1513	1424	1755	1682	1764	1234	1492	1615
Bcin01g10070	Bccab4, similar to yeast CAB4, Subunit of the CoA-Synthesizing Protein Complex (CoA-SPC); subunits of this complex are: Cab2p, Cab3p, Cab4p, Cab5p, Sis2p and Vhs3p; probable pantetheine-phosphate adenylyltransferase (PPAT); PPAT catalyzes the fourth step in the biosynthesis of coenzyme A from pantothenate; null mutant lethality is complemented by E. coli coaD (encoding PPAT); widely conserved [So…							604.57	1.38703	0.000166021	1.18591	0.0799001	1.1088	0.273686	1.18838	0.0541117	615	577	462	349	893	837	782	743	397	490	528	1101	541	335	373	648	615	814	943	483	565	499	516	740	805	667	651	563	652	619	711	526	514
Bcin01g10080	F-box domain						UP	828.18	2.63536	4.62199e-10	4.15256	5.53556e-18	3.58507	6.81949e-17	3.65786	1.80279e-17	413	251	247	194	934	522	1027	927	678	911	1133	2150	689	601	747	1200	845	1476	1586	325	246	267	287	774	502	876	812	962	1212	1328	1389	670	922
Bcin01g10090	NA							447.74	-1.05409	0.756126	-1.34071	0.0381305	-1.24833	0.0972215	-1.26576	0.0750161	784	547	470	280	662	420	670	511	250	288	362	860	355	243	274	444	352	587	660	616	536	508	414	548	404	572	448	355	383	424	556	345	373
Bcin01g10100	Bcpic7, Gene with maximal expression at Complete colonization						DOWN	3847.57	-2.60449	1.44829e-16	-4.9795	2.88494e-38	-3.12531	4.37496e-23	-2.69821	8.06235e-18	9723	9768	5784	6354	4179	3028	3644	3572	1255	1222	1316	4228	3615	1396	1509	3288	3061	3928	4707	7642	9570	6247	9401	3462	2912	3109	3130	1780	1626	1543	2732	3517	2143
Bcin01g10110	Protein of unknown function DUF1748, fungi					SignalP-noTM		2511.11	-1.42603	0.0028399	-2.17196	1.76482e-10	-1.79626	2.34783e-07	-2.26577	2.42348e-13	4591	4264	2876	3235	3123	3531	2685	3099	1212	1450	1504	3630	2732	1240	1290	1797	1812	2346	2539	3608	4177	3106	4786	2587	3396	2291	2715	1719	1929	1763	2346	2658	1903
Bcin01g10120	Alpha/Beta hydrolase fold						DOWN	881.19	-2.91198	1.31611e-11	-2.25168	2.3988e-06	-2.53151	4.48935e-09	-3.23328	6.973e-14	2593	1658	1431	1232	775	576	681	728	409	665	747	907	453	451	759	546	449	868	859	2038	1624	1545	1823	642	554	581	638	580	885	876	586	441	692
Bcin01g10130	Bcdug2, similar to yeast DUG2, Component of glutamine amidotransferase (GATase II); forms a complex with Dug3p to degrade glutathione (GSH) and other peptides containing a gamma-glu-X bond in an alternative pathway to GSH degradation by gamma-glutamyl transpeptidase (Ecm38p) [Source:SGD;Acc:S000000485]						DOWN	8616.14	-449.133	0	-317.145	1.10834e-260	-326.967	0	-541.568	0	46067	53449	30630	27381	128	63	111	113	81	102	113	160	91	81	132	64	87	103	115	36208	52364	33080	40511	106	61	95	99	115	136	132	103	89	124
Bcin01g10140	FMN-binding split barrel + Pyridoxamine 5'-phosphate oxidase-related						DOWN	2400.41	-693.619	8.83749e-300	-732.152	2.62873e-194	-612.26	5.72895e-280	-926.727	3.06752e-295	12410	13264	10227	7827	27	10	20	18	9	9	18	37	9	13	15	13	16	9	22	9754	12995	11045	11580	22	10	17	16	13	12	21	24	9	20
Bcin01g10150	Bcpsd, Phosphatidylserine decarboxylase						DOWN	31269.8	-1397.86	0	-1188.56	0	-965.411	0	-1810.28	0	155665	186322	117256	108729	149	57	143	140	90	80	119	277	155	81	112	51	104	111	140	122349	182540	126634	160868	123	55	122	123	128	106	140	179	151	124
Bcin01g10160	Aromatic amino acid lyase + Phenylalanine ammonia-lyase + L-Aspartase-like + Phenylalanine/histidine ammonia-lyases, active site + Fumarase/histidase, N-terminal							37.16	-1.60103	0.00962983	-1.30134	0.201208	-1.52098	0.0214943	-1.44794	0.0356502	75	53	41	27	43	32	35	31	24	29	35	38	27	32	26	32	44	42	49	59	52	44	40	36	31	30	27	34	39	41	25	26	49
Bcin01g10170	Zn(2)-C6 fungal-type DNA-binding domain + Protein of unknown function DUF3468							85.27	-1.53581	0.000985597	-1.39281	0.0223038	-1.77276	1.20467e-05	-2.06623	1.20152e-08	152	142	100	90	73	111	99	85	63	65	79	101	75	42	57	67	70	82	75	119	139	108	133	60	107	84	74	89	86	93	65	73	64
Bcin01g10180	NA							1064.7	-3.03774	4.9084e-09	-1.23971	0.34102	-1.61328	0.015173	-2.57219	6.48318e-07	2658	2294	1097	912	521	854	619	550	881	986	1362	1071	979	665	1141	648	750	918	959	2089	2247	1185	1349	432	821	528	482	1250	1312	1597	692	953	1021
Bcin01g10190	NA							0.04	-1.19914	0.969233	1.23713	0.963352	1.02385	0.996321	1.28967	0.95342	0	0	0	0	0	0	0	0	0	0	0	0	0	0	0	0	0	1	0	0	0	0	0	0	0	0	0	0	0	0	0	0	0
Bcin01g10200	BTB/POZ-like + BTB/POZ fold							2.77	-1.59438	0.507733	1.08598	0.921582	-1.21926	0.779835	1.46003	0.503054	3	6	1	1	2	2	2	2	2	3	2	3	3	1	2	3	6	5	6	2	6	1	1	2	2	2	2	3	4	2	2	3	2
Bcin01g10210	BTB/POZ-like + BTB/POZ fold							4.44	1.0519	0.947093	1.19003	0.792129	-1.22519	0.746723	1.06437	0.923056	8	1	4	4	4	1	6	10	3	4	5	5	5	3	1	8	6	5	3	6	1	4	6	3	1	5	9	4	5	6	3	5	5
Bcin01g10220	Protein kinase-like domain							177.52	2.00973	0.00359153	6.00848	5.94861e-14	3.17114	3.65722e-07	1.44995	0.132331	99	57	75	42	130	242	131	121	307	331	319	164	175	209	206	110	98	139	148	78	56	81	62	108	233	112	106	436	440	374	106	170	321
Bcin01g10230	NA							27.85	1.11497	0.667009	1.52098	0.0547851	1.92385	0.000445998	1.82387	0.00100482	29	21	16	9	25	22	28	22	22	20	25	60	42	24	20	33	35	46	58	23	21	17	13	21	21	24	19	31	27	29	39	41	37
Bcin01g10240	Bcatp11, similar to yeast ATP11, Molecular chaperone; required for the assembly of alpha and beta subunits into the F1 sector of mitochondrial F1F0 ATP synthase; N-terminally propionylated in vivo [Source:SGD;Acc:S000005259]							173.48	1.14235	0.300325	1.03383	0.83154	1.12272	0.352215	1.15269	0.236003	214	106	173	120	222	192	212	199	129	118	130	272	180	131	115	207	171	258	263	168	104	187	178	184	185	181	174	183	157	152	176	175	201
Bcin01g10250	AMP-dependent synthetase/ligase + AMP-binding, conserved site + AMP-binding enzyme C-terminal domain							537.08	1.84676	6.01898e-12	1.66094	2.33227e-07	1.97657	1.75045e-14	1.97794	9.92697e-15	353	356	287	227	651	682	677	652	398	391	424	1088	701	399	357	710	561	820	1016	277	349	310	336	539	656	578	571	565	520	497	703	682	612
Bcin01g10260	NA							0.41	1.36983	0.88789	2.65553	0.59046	1.02598	0.996321	-1.27899	0.904112	0	0	1	0	1	1	0	0	0	1	1	0	0	1	0	1	0	0	0	0	0	1	0	1	1	0	0	0	1	1	0	0	2
Bcin01g10270	Fringe-like	GT31	Other				UP	61.42	3.58507	6.20282e-05	5.09118	8.83386e-07	5.79979	1.06151e-08	6.10927	3.03417e-09	13	14	25	4	36	90	52	52	68	43	56	73	141	55	46	90	124	92	113	10	14	27	6	30	87	44	46	96	57	66	47	137	84
Bcin01g10280	Zn(2)-C6 fungal-type DNA-binding domain + Protein of unknown function DUF3468							1439.01	1.20164	0.0264258	1.73267	1.65947e-11	1.45801	9.0902e-07	1.73147	2.4437e-13	1384	1200	916	558	1513	1082	1504	1521	1196	1339	1564	2390	1428	1017	1046	1870	1810	2480	2537	1088	1176	989	826	1253	1040	1283	1333	1697	1782	1834	1544	1389	1561
Bcin01g10290	WD40 repeat + Cyclophilin-type peptidyl-prolyl cis-trans isomerase domain + WD40/YVTN repeat-like-containing domain + WD40-repeat-containing domain + Cyclophilin-type peptidyl-prolyl cis-trans isomerase + Cyclophilin-like domain							347.08	-1.36604	0.000531602	-2.13909	9.76231e-15	-1.70527	1.44794e-09	-1.64035	1.20624e-08	563	508	444	406	449	417	416	394	158	190	195	538	293	182	184	344	272	440	460	443	498	480	601	372	401	355	345	224	253	229	348	285	279
Bcin01g10300	FAR-17a/AIG1-like protein							70.52	-1.22095	0.144452	-1.46917	0.00985494	-1.17609	0.234951	1.07773	0.588026	109	73	78	48	87	65	78	64	34	36	54	87	81	48	44	92	93	112	118	86	72	84	71	72	63	67	56	48	48	63	56	79	74
Bcin01g10310	Bcgdb1, similar to yeast GDB1, Glycogen debranching enzyme; contains glucanotranferase and alpha-1,6-amyloglucosidase activities; required for glycogen degradation; phosphorylated in mitochondria; activity is inhibited by Igd1p; protein abundance increases in response to DNA replication stress [Source:SGD;Acc:S000006388]	GH13,GH133	Other					5387.09	-1.48144	2.819e-06	-1.59549	1.53991e-07	-1.55725	8.09906e-08	-1.39765	6.0086e-05	10227	7383	7414	4017	6108	4763	5895	5776	3277	3268	4041	8892	4667	2735	3047	5857	5366	6916	7445	8038	7233	8007	5943	5060	4580	5030	5060	4649	4348	4738	5746	4541	4198
Bcin01g10320	Glycerol-3-phosphate dehydrogenase, NAD-dependent, C-terminal + Glycerol-3-phosphate dehydrogenase, NAD-dependent + 6-phosphogluconate dehydrogenase C-terminal domain-like + Glycerol-3-phosphate dehydrogenase, NAD-dependent, N-terminal + 6-phosphogluconate dehydrogenase, domain 2 + NAD(P)-binding domain						UP	1894.23	3.84771	1.50443e-25	2.30537	4.31726e-09	2.6629	6.38012e-14	2.24544	7.86362e-10	754	639	1054	527	3376	3825	3244	3218	1348	1321	1490	3929	2168	1138	1385	1798	1678	2439	2815	593	626	1138	780	2797	3678	2768	2819	1912	1758	1747	2539	2109	1747
Bcin01g10330	DAHP synthetase I/KDSA + DHAP synthase, class 1 + Aldolase-type TIM barrel							904.32	-1.63921	0.00337719	-2.91804	5.92562e-10	-2.25793	4.04811e-07	-2.22068	6.67821e-07	1852	1758	1774	764	1034	1458	813	967	451	349	424	1019	959	369	425	721	742	951	1028	1456	1722	1916	1130	857	1402	694	847	640	464	497	658	933	566
Bcin01g10340	Bccyt1, similar to yeast CYT1, Cytochrome c1; component of the mitochondrial respiratory chain; expression is regulated by the heme-activated, glucose-repressed Hap2p/3p/4p/5p CCAAT-binding complex [Source:SGD;Acc:S000005591]							4712.77	-1.20581	0.0767427	1.13524	0.258424	-1.00905	0.950017	-1.31221	0.00596289	6119	4803	4965	3592	4973	4874	4810	4381	3476	4467	5384	6296	4366	3614	4397	4072	3716	5615	5579	4809	4706	5362	5314	4120	4687	4104	3838	4931	5944	6312	4069	4248	5547
Bcin01g10350	NA							1057.14	1.90132	0.000175674	2.5403	1.73562e-07	2.41664	9.93498e-08	2.41831	9.50153e-08	694	328	778	253	1356	791	1071	1327	1024	940	1080	1998	1143	907	885	1383	1273	1768	1751	545	321	840	374	1123	761	914	1163	1453	1251	1266	1291	1112	1392
Bcin01g10360	HhH-GPD domain + DNA glycosylase						UP	540.33	2.31177	7.52563e-08	2.62806	5.82236e-09	2.43344	8.30448e-09	2.41664	9.988e-09	366	182	333	125	827	453	715	696	509	498	523	910	476	503	461	620	608	909	884	288	178	360	185	685	436	610	610	722	663	613	588	463	772
Bcin01g10370	NA							1.36	1.65519	0.724883	3.29208	0.319696	2.95263	0.345742	3.61	0.238428	0	0	2	0	0	2	2	0	1	3	0	2	1	1	2	1	5	2	1	0	0	2	0	0	2	2	0	1	4	0	1	1	2
Bcin01g10380	Cytochrome P450 + Oxidoreductase FAD/NAD(P)-binding + Cytochrome P450, E-class, group I + FAD-binding, type 1 + Flavodoxin/nitric oxide synthase + Ferredoxin reductase-type FAD-binding domain + Riboflavin synthase-like beta-barrel + Cytochrome P450, conserved site + NADPH-cytochrome p450 reductase, FAD-binding, alpha-helical domain-3 + Bifunctional cytochrome P450/NADPH--cytochrome P450 reductase…							158.16	1.98206	0.000239196	-1.11806	0.63442	-1.30949	0.182496	1.02385	0.925726	186	123	115	110	434	126	309	399	91	89	105	186	93	65	79	137	141	212	210	146	121	124	163	360	121	264	350	129	118	123	120	90	100
Bcin01g10390	NA							314.26	-1.74352	3.7824e-05	-1.65176	0.000577548	-1.54864	0.00121544	-1.9602	3.31056e-07	555	373	379	453	297	287	343	297	185	229	242	538	245	172	256	218	247	338	382	436	365	409	670	246	276	293	260	262	305	284	348	238	264
Bcin01g10400	NA							370.29	1.01115	0.960031	-1.16878	0.342245	-1.02811	0.8804	1.2544	0.12012	579	369	388	136	467	315	458	433	233	221	258	612	390	198	229	482	485	611	638	455	362	419	201	387	303	391	379	331	294	302	395	379	304
Bcin01g10410	BTB/POZ-like + BTB/POZ fold							693.99	-1.13682	0.180091	1.00835	0.949639	-1.00069	0.996321	-1.0519	0.611436	1061	742	564	476	791	578	776	752	527	505	646	1302	722	458	442	728	686	877	1082	834	727	609	704	655	556	662	659	748	672	757	841	703	703
Bcin01g10420	NA							802.94	1.09733	0.606278	1.64262	0.0011999	1.68063	0.000252113	1.26751	0.114776	835	423	726	388	730	841	614	832	744	758	792	1292	1056	737	781	724	985	1005	1016	656	414	784	574	605	809	524	729	1056	1009	929	835	1027	1131
Bcin01g10430	Alpha/beta hydrolase fold-1 + Peptidase S33 + Proline-specific peptidase + Alpha/Beta hydrolase fold							888.38	2.48458	0.000166555	3.19541	4.44123e-06	2.67586	3.19387e-05	1.91853	0.00724334	371	388	488	279	1052	1800	651	965	942	931	1095	773	1107	979	881	690	958	1062	1058	292	380	527	413	872	1731	556	845	1336	1239	1284	500	1077	1503
Bcin01g10440	RNA recognition motif domain							107.32	-1.21757	0.157269	1.20247	0.198151	1.21167	0.142959	1.05629	0.710337	135	107	104	55	103	104	103	71	96	91	95	188	99	91	101	124	107	145	152	106	105	112	81	85	100	88	62	136	121	111	121	96	140
Bcin01g10450	Concanavalin A-like lectin/glucanase domain					SignalP-noTM		1589.66	1.337	8.36475e-05	1.50838	1.16851e-07	1.41912	1.26578e-06	1.44293	3.188e-07	1506	1160	956	965	1996	1592	1924	1774	1123	1429	1621	2902	1694	1063	1147	1866	1694	2434	2474	1184	1136	1032	1428	1654	1531	1642	1554	1593	1901	1900	1875	1648	1632
Bcin01g10460	Glucose/ribitol dehydrogenase + NAD(P)-binding domain							214.46	1.73267	0.0363069	-1.77031	0.0395321	-1.29594	0.344279	-1.42504	0.181989	301	260	155	150	331	789	296	276	88	88	112	362	217	68	90	142	165	184	276	237	255	167	222	274	759	253	242	125	117	131	234	211	104
Bcin01g10470	Bcbem3, similar to yeast BEM3, Rho GTPase activating protein (RhoGAP); involved in control of the cytoskeleton organization; targets the essential Rho-GTPase Cdc42p, which controls establishment and maintenance of cell polarity, including bud-site assembly [Source:SGD;Acc:S000006036]							764.57	1.08222	0.582921	1.85318	3.5603e-07	1.56917	7.91223e-05	1.46104	0.000957843	818	522	498	364	742	474	801	755	652	820	927	1085	780	686	714	816	889	1155	1140	643	511	538	539	615	456	684	661	925	1091	1087	701	759	1053
Bcin01g10480	Bcrrs1, similar to yeast RRS1, Essential protein that binds ribosomal protein L11; required for nuclear export of the 60S pre-ribosomal subunit during ribosome biogenesis; localizes to the nucleolus and in foci along nuclear periphery; cooperates with Ebp2p and Mps3p to mediate telomere clustering by binding Sir4p, but is not involved in telomere tethering; mouse homolog shows altered expression …							624.04	1.40834	0.0293524	2.15846	8.35447e-07	2.3473	3.09863e-09	2.0167	1.30821e-06	443	217	429	264	598	426	636	617	494	576	699	1237	614	593	722	784	668	987	1077	348	213	463	391	495	410	543	541	701	766	820	799	597	910
Bcin01g10490	Bcrsm23, similar to yeast RSM23, Mitochondrial ribosomal protein of the small subunit; has similarity to mammalian apoptosis mediator proteins; null mutation prevents induction of apoptosis by overproduction of metacaspase Mca1p [Source:SGD;Acc:S000003097]							764.48	-1.00835	0.956547	1.24747	0.0369231	1.11419	0.300689	1.01255	0.923808	802	663	751	530	851	845	729	808	632	665	770	959	819	616	606	774	747	1009	1037	630	650	811	784	705	813	622	708	897	885	903	620	797	945
Bcin01g10500	Cyanovirin-N							27666.1	-1.15189	0.559795	-1.50316	0.0604662	-1.11419	0.643116	-1.56049	0.0271945	38149	36939	32922	22212	32163	44475	23730	31033	19256	15005	16937	35939	51525	17241	14992	19621	28365	26757	29713	29984	36189	35555	32863	26645	42769	20249	27189	27318	19966	19857	23224	50134	26462
Bcin01g10510	NA							186.01	-1.29325	0.15642	-1.09202	0.671033	-1.1274	0.525275	-1.18263	0.350513	343	260	191	73	231	126	187	206	146	137	163	304	221	111	118	186	208	214	263	270	255	206	108	191	121	160	180	207	182	191	196	215	170
Bcin01g10520	Peptidase C48, SUMO/Sentrin/Ubl1							2447.68	1.1591	0.0151978	1.05263	0.461247	1.11574	0.0711523	1.08523	0.185144	3012	2255	1904	1625	3048	2745	3066	3069	1589	1838	2075	4460	2478	1610	1639	2564	2380	3445	3725	2367	2209	2056	2404	2525	2640	2616	2689	2254	2446	2433	2882	2411	2471
Bcin01g10530	Xylose isomerase-like, TIM barrel domain							217.34	-1.53368	0.000110189	-1.22349	0.105386	-1.51677	0.000161936	-1.38223	0.00313237	410	297	234	178	232	164	240	209	149	183	204	309	142	152	128	214	180	301	323	322	291	253	263	192	158	205	183	211	244	239	200	138	233
Bcin01g10540	NA							145.08	-1.05044	0.708712	1.15429	0.223101	1.05922	0.631734	1.18427	0.100677	207	122	126	83	169	128	139	157	112	126	125	238	153	87	98	183	180	212	213	163	120	136	123	140	123	119	138	159	168	147	154	149	134
Bcin01g10550	Bcuba4, similar to yeast UBA4, E1-like protein that activates Urm1p before urmylation; also acts in thiolation of the wobble base of cytoplasmic tRNAs by adenylating and then thiolating Urm1p; receives sulfur from Tum1p [Source:SGD;Acc:S000001153]							80.07	1.03742	0.843884	-1.58667	0.00367063	-1.32869	0.0479762	-1.27368	0.0861625	105	93	86	77	125	112	105	103	47	38	52	126	81	42	38	68	68	91	142	83	91	93	114	104	108	90	90	67	51	61	81	79	64
Bcin01g10560	Bcpam17, similar to yeast PAM17, Constituent of the TIM23 complex; proposed alternatively to be a component of the import motor (PAM complex) or to interact with and modulate the core TIM23 (Translocase of the Inner mitochondrial Membrane) complex; protein abundance increases in response to DNA replication stress [Source:SGD;Acc:S000001773]							1243.1	1.18427	0.0294094	1.34443	0.000161251	1.14949	0.0690747	1.0367	0.68127	1429	1011	1019	796	1455	1471	1552	1430	1035	1092	1282	1820	1105	912	1004	1270	1035	1602	1712	1123	990	1100	1178	1205	1415	1324	1253	1468	1453	1503	1176	1075	1400
Bcin01g10570	Chromo domain-like							50.79	1.49692	0.0121453	1.44293	0.0382663	1.41128	0.0344466	1.3435	0.0666894	56	43	23	28	73	52	70	67	41	49	37	97	52	29	39	50	46	81	78	44	42	25	41	60	50	60	59	58	65	43	63	51	45
Bcin01g10580	PBP domain						DOWN	165.78	-2.81084	7.8595e-08	-2.7683	1.22939e-06	-2.20228	4.40106e-05	-2.39662	4.7369e-06	479	338	202	226	116	108	122	165	76	83	105	166	229	88	76	135	196	131	164	376	331	218	334	96	104	104	145	108	110	123	107	223	135
Bcin01g10590	NA							20.38	-2.18404	0.00243268	-2.10818	0.0105169	-1.92385	0.0110739	-1.78015	0.0202864	41	33	32	24	15	14	15	26	9	11	17	29	27	9	6	18	30	14	29	32	32	35	36	12	13	13	23	13	15	20	19	26	14
Bcin01g10600	Bcpex1, similar to yeast PEX1, AAA-peroxin; heterodimerizes with AAA-peroxin Pex6p and participates in the recycling of peroxisomal signal receptor Pex5p from the peroxisomal membrane to the cystosol; induced by oleic acid and upregulated during anaerobiosis [Source:SGD;Acc:S000001680]							585.35	1.20748	0.0723307	-1.54007	4.99713e-05	-1.33793	0.00345244	-1.15029	0.17836	815	722	618	382	915	863	897	875	318	304	344	917	569	255	270	598	568	738	861	641	707	667	565	758	830	765	767	451	405	403	593	554	391
Bcin01g10610	Bcmcm7, similar to yeast MCM7, Component of the Mcm2-7 hexameric helicase complex; MCM2-7 primes origins of DNA replication in G1 and becomes an active ATP-dependent helicase that promotes DNA melting and elongation in S-phase; forms an Mcm4p-6p-7p subcomplex [Source:SGD;Acc:S000000406]							841	1.2492	0.037532	-1.18756	0.135387	-1.00139	0.996321	1.13603	0.239149	867	910	656	615	1285	898	1173	1199	503	503	538	1300	991	489	441	948	942	1270	1284	681	892	708	910	1065	864	1001	1050	714	669	631	840	964	751
Bcin01g10620	NA						UP	143.61	2.6926	1.28386e-06	4.08971	4.89933e-11	2.6629	1.50826e-06	2.11697	0.000274587	84	53	49	44	198	228	157	135	153	188	218	119	135	123	170	136	121	180	177	66	52	53	65	164	219	134	118	217	250	256	77	131	189
Bcin01g10630	NA					SignalP-noTM	UP	60.33	4.41373	2.4107e-06	8.82747	1.94156e-11	5.00372	2.24085e-07	4.06146	7.14814e-06	17	7	12	15	65	80	73	52	74	91	112	47	29	60	89	70	48	74	77	13	7	13	22	54	77	62	46	105	121	131	30	28	92
Bcin01g10640	Transmembrane protein 135							1017.55	1.19831	0.129527	-1.28877	0.0357528	-1.0274	0.847949	1.0403	0.76742	1319	1122	971	572	1469	1485	1330	1207	564	581	661	1507	1338	527	595	1080	1161	1336	1562	1037	1099	1049	846	1217	1428	1135	1057	800	773	775	974	1302	809
Bcin01g10650	Peroxisomal targeting signal 1 receptor family							627.79	1.8609	5.48002e-21	1.51887	1.8527e-08	1.50108	2.77998e-09	1.34723	1.45963e-05	507	479	400	301	985	963	886	850	426	504	603	1028	689	388	486	600	608	817	862	398	469	432	445	816	926	756	745	604	671	707	664	670	596
Bcin01g10660	Bcsec13, similar to yeast SEC13, Structural component of 3 distinct complexes; subunit of Nup84 nuclear pore sub-complex (NPC), COPII vesicle coat, and Seh1-associated (SEA) complex; COPII vesicle coat is required for ER to Golgi transport; the Nup84 subcomplex contributes to nucleocytoplasmic transport, NPC biogenesis and processes that may require localization of chromosomes at the nuclear peri…							980.8	1.14552	0.278653	-1.78509	8.91727e-07	-1.51572	0.000159397	-1.79626	6.06196e-08	1235	1298	1157	973	1661	1870	1408	1449	489	534	567	1097	1022	509	545	680	717	934	1048	971	1272	1250	1440	1376	1798	1201	1269	694	711	665	709	994	781
Bcin01g10670	F-box domain							64.55	-1.02954	0.889706	-1.42208	0.0413705	1.01889	0.922946	-1.00069	0.995753	82	83	49	51	78	63	88	74	37	30	44	139	71	37	39	76	64	98	98	64	81	53	75	65	61	75	65	52	40	52	90	69	57
Bcin01g10680	Major facilitator superfamily + Major facilitator superfamily domain							318.57	-1.10573	0.472371	-1.08523	0.572671	1.06955	0.624465	1.074	0.594385	460	234	330	224	349	250	350	374	190	243	248	545	428	187	218	359	350	493	486	362	229	356	331	289	240	299	328	270	323	291	352	416	287
Bcin01g10690	Bcbrn1, similar to yeast BRN1, Subunit of the condensin complex; required for chromosome condensation and for clustering of tRNA genes at the nucleolus; may influence multiple aspects of chromosome transmission [Source:SGD;Acc:S000000193]							813.37	-1.11961	0.266929	-1.65979	1.49393e-07	-1.42208	8.668e-05	-1.31768	0.00222845	1336	1084	932	636	1086	1085	986	964	469	436	504	1268	829	431	397	799	837	970	1177	1050	1062	1007	941	900	1043	841	845	665	580	591	819	807	662
Bcin01g10700	Sodium/calcium exchanger membrane region							1050.19	-1.41618	1.28469e-06	-1.24574	0.00548128	-1.30495	0.000239121	-1.10496	0.194543	1719	1470	1110	687	1084	862	1119	983	686	760	884	1534	1033	574	687	1236	1153	1498	1692	1351	1440	1199	1016	898	829	955	861	973	1011	1036	991	1005	881
Bcin01g10710	Bccaf40, similar to yeast CAF40, Component of the CCR4-NOT transcriptional complex; evolutionarily conserved; involved in controlling mRNA initiation, elongation, and degradation; binds Cdc39p [Source:SGD;Acc:S000005232]							1390.46	-1.05775	0.323471	-1.30495	7.3764e-07	-1.33422	4.02673e-09	-1.17691	0.0010122	2103	1776	1360	1048	1879	1579	1754	1707	827	933	1086	1915	1272	734	855	1472	1273	1914	2082	1653	1740	1469	1551	1557	1518	1497	1496	1173	1241	1273	1238	1238	1127
Bcin01g10720	Basic-leucine zipper domain							477.86	1.07177	0.556761	1.29415	0.0133839	1.19499	0.0733941	1.20414	0.0593818	638	437	340	248	579	400	515	554	347	393	516	875	433	326	362	550	502	651	772	501	428	367	367	480	385	439	485	492	523	605	565	421	500
Bcin01g10730	NA							324.4	1.42701	0.00101423	1.39668	0.00398669	1.22944	0.0646231	1.36983	0.00320148	374	260	197	171	401	349	459	447	238	260	325	604	269	183	221	379	301	477	574	294	255	213	253	332	336	392	392	338	346	381	390	262	281
Bcin01g10740	Zinc finger, CCCH-type + Zinc finger, C6HC-type + Zinc finger, RING/FYVE/PHD-type							3296.97	-1.21926	0.0599568	-1.02811	0.835849	1.04608	0.7073	-1.07848	0.49542	4492	3050	3330	2529	3408	3286	2953	3263	2414	2499	2862	7506	3416	2042	2258	3627	3167	4357	4605	3531	2988	3596	3742	2823	3160	2520	2859	3425	3325	3355	4850	3324	3134
Bcin01g10750	Fatty acid desaturase, type 1						DOWN	167.92	-5.0806	1.41281e-11	-6.7365	6.86034e-13	-3.82378	2.71782e-08	-4.41986	5.53064e-10	663	614	177	313	90	113	99	94	60	50	40	150	212	48	61	110	118	119	141	521	602	191	463	75	109	84	82	85	67	47	97	206	74
Bcin01g10760	Cytochrome P450 + Cytochrome P450, E-class, group IV + Cytochrome P450, conserved site							17.61	-1.15589	0.642934	-1.28432	0.428349	-1.05044	0.88239	-1.30677	0.321739	21	21	11	23	23	20	13	23	11	13	12	36	23	8	11	18	16	23	18	17	21	12	34	19	19	11	20	16	17	14	23	22	12
Bcin01g10770	Cytochrome P450 + Cytochrome P450, E-class, group I						UP	480.07	2.97111	2.29278e-11	3.53571	4.51522e-13	3.9834	7.40709e-18	4.24275	1.53148e-19	195	172	170	72	475	567	483	542	454	353	440	822	875	363	361	693	906	755	748	153	169	184	107	394	545	412	475	644	470	516	531	851	557
Bcin01g10780	Alpha/beta hydrolase fold-3 + Alpha/Beta hydrolase fold						UP	2297.38	4.28115	NA	3.50885	NA	4.82658	NA	5.39641	NA	228	196	1722	119	2931	3598	2382	2722	1642	1545	1661	3117	5453	1413	1517	3147	4793	3615	3892	179	192	1860	176	2428	3460	2033	2385	2329	2056	1947	2014	5306	2169
Bcin01g10790	NA							4901.36	1.00486	0.970901	1.37364	0.00400332	1.42011	0.000603771	1.50004	6.18074e-05	4278	3737	3728	3106	4503	3136	5396	4983	3359	4330	4767	9941	5470	3467	3658	6801	5739	7761	8437	3362	3661	4026	4595	3730	3016	4604	4366	4765	5762	5589	6424	5322	5321
Bcin01g10810	BccpcA, Bzip transcription factor							20896.7	-1.36888	0.0162355	-1.49796	0.00257977	-1.47121	0.00201595	-1.77031	3.10818e-06	34756	24038	38979	14369	24460	25486	22042	22681	13043	13697	17450	28096	20129	12573	14692	17366	17217	21442	22896	27317	23550	42096	21259	20263	24508	18809	19871	18504	18225	20459	18156	19585	19297
Bcin01g10820	Ankyrin repeat + Heterokaryon incompatibility + Ankyrin repeat-containing domain							301.42	-2.1901	3.89439e-18	-2.15696	3.50786e-14	-2.07484	1.5744e-15	-1.96564	5.33565e-14	745	494	439	341	312	233	250	274	202	157	187	397	287	131	175	299	276	342	357	586	484	474	505	258	224	213	240	287	209	219	257	279	201
Bcin01g10830	BccutB, Cutinase B	CE5	Other	Cutinase		SignalP-noTM		11.24	-1.49485	0.23545	-1.01255	0.974391	1.15669	0.666731	1.05848	0.874533	13	6	15	10	10	7	11	7	7	13	6	21	11	9	11	10	13	16	21	10	6	16	15	8	7	9	6	10	17	7	14	11	14
Bcin01g10840	Cytochrome P450 + Cytochrome P450, E-class, group I + Cytochrome P450, conserved site						DOWN	246.58	-18.2649	5.23108e-46	-16.4498	7.25225e-35	-16	1.53209e-41	-14.1037	1.82825e-39	891	674	1640	450	62	43	66	67	47	37	49	105	58	42	34	82	72	83	90	700	660	1771	666	51	41	56	59	67	49	57	68	56	64
Bcin01g10850	NA					SignalP-noTM		110.36	1.27368	0.171373	1.94261	7.76707e-05	1.64376	0.00180929	1.97247	9.04946e-06	129	68	51	40	120	73	118	107	92	95	136	218	114	83	63	171	155	186	172	101	67	55	59	99	70	101	94	131	126	159	141	111	127
Bcin01g10860	Bcvps25, similar to yeast VPS25, Component of the ESCRT-II complex; ESCRT-II is involved in ubiquitin-dependent sorting of proteins into the endosome [Source:SGD;Acc:S000003863]							138.97	-1.17609	0.178739	-1.24833	0.0787152	-1.17202	0.176745	-1.20664	0.0968891	206	170	124	121	168	157	137	157	78	112	106	239	146	89	76	129	150	171	201	162	167	134	179	139	151	117	138	111	149	124	154	142	137
Bcin01g10870	Rab-GTPase-TBC domain							3385.22	1.0367	0.655678	1.32869	2.53914e-05	1.19086	0.00664265	1.17691	0.0117191	3849	3519	2624	1753	3701	2960	3740	3705	2658	2991	3511	5454	3416	2428	2578	3730	3385	5066	5102	3025	3448	2834	2594	3066	2846	3191	3246	3771	3980	4116	3524	3324	3727
Bcin01g10880	Zn(2)-C6 fungal-type DNA-binding domain + Protein of unknown function DUF3468						DOWN	653.78	-2.86394	1.10112e-06	-4.71743	1.35961e-11	-4.38325	2.77617e-12	-4.12102	2.01567e-11	2595	2239	795	802	781	417	663	661	224	226	324	925	265	193	197	470	390	478	513	2040	2194	859	1187	647	401	566	579	318	301	380	598	258	296
Bcin01g10890	Sterile alpha motif domain + Pleckstrin homology domain + Pleckstrin homology-like domain + Sterile alpha motif/pointed domain							2247.87	-1.66786	0.0094234	-4.5096	2.73736e-14	-4.01946	2.71426e-14	-4.36506	6.12642e-16	8381	5334	3767	2132	4014	2616	3232	3212	713	768	967	3116	841	569	732	1239	1025	1582	1517	6587	5226	4068	3154	3325	2516	2758	2814	1012	1022	1134	2014	818	873
Bcin01g10900	NA						UP	56.85	6.79277	5.44923e-18	7.72214	1.61197e-18	9.00047	1.54905e-23	8.49727	1.02723e-22	9	7	14	4	75	65	76	55	45	54	57	151	90	47	36	72	79	106	109	7	7	15	6	62	63	65	48	64	72	67	98	88	72
Bcin01g10910	Major facilitator superfamily + Major facilitator superfamily domain						UP	1928.58	8.26492	4.66905e-36	5.75175	1.60896e-21	5.57897	3.96903e-24	6.11351	1.0319e-26	377	346	494	190	4091	2496	3933	3246	1381	1555	1899	4949	1612	965	1311	2626	1908	3026	3396	296	339	534	281	3389	2400	3356	2844	1959	2069	2226	3198	1568	1481
Bcin01g10920	Wax synthase domain							348.1	-1.79751	3.02781e-07	-1.96156	6.63082e-08	-1.95071	4.82819e-09	-1.78386	3.17587e-07	898	511	387	385	376	275	335	411	201	212	233	473	258	216	170	332	297	410	481	706	501	418	570	311	264	286	360	285	282	273	306	251	332
Bcin01g10930	BRCT domain + AT hook, DNA-binding motif + Microcephalin-like							620.64	1.67018	0.000715473	-1.25527	0.184984	-1.10114	0.578941	1.07624	0.678544	756	552	698	239	1236	884	1075	1096	424	260	338	904	562	309	307	631	667	750	912	594	541	754	354	1024	850	917	960	602	346	396	584	547	474
Bcin01g10940	Cytochrome P450 + Cytochrome P450, conserved site					SignalP-noTM	UP	6417.77	12.6758	NA	33.9655	NA	31.9778	NA	29.0607	NA	59	48	991	36	4075	3189	5346	5048	7132	7783	8983	11299	11120	7135	7028	9178	10737	11197	11687	46	47	1070	53	3376	3067	4562	4423	10118	10356	10532	7302	10820	10951
Bcin01g10950	Bcjip5, similar to yeast JIP5, Protein required for biogenesis of the large ribosomal subunit; required for biogenesis of the large ribosomal subunit; interacts with proteins involved in RNA processing, ribosome biogenesis, ubiquitination and demethylation; similar to WDR55, a human WD repeat protein; essential gene [Source:SGD;Acc:S000006373]							410.97	1.1042	0.407534	1.32501	0.0107603	1.12584	0.283363	-1.04464	0.720815	477	324	361	289	562	446	469	420	337	380	437	701	332	311	318	417	309	528	528	375	317	390	428	466	429	400	368	478	506	512	453	323	477
Bcin01g10960	Zn(2)-C6 fungal-type DNA-binding domain + Protein of unknown function DUF3468						UP	679.16	2.75299	2.33208e-18	2.28311	8.02312e-11	2.52275	2.07715e-15	2.71697	5.58852e-18	392	422	259	134	1054	882	888	961	503	481	607	1218	886	459	489	840	949	1096	1105	308	413	280	198	873	848	758	842	714	640	712	787	862	704
Bcin01g10970	Bccet1, similar to yeast CET1, RNA 5'-triphosphatase involved in mRNA 5' capping; subunit of the mRNA capping enzyme, which is a heterotetramer composed of a Cet1p homodimer and two molecules of the guanylyltransferase Ceg1p; Cet1p also has a role in regulation of RNA pol II pausing at promoter-proximal sites; interaction between Cet1p and Ceg1p is required for Ceg1p nuclear import; mammalian enz…							1085.37	1.24747	0.00693489	1.03455	0.740161	1.12117	0.177258	1.27721	0.0020234	1339	992	915	531	1488	1079	1465	1403	620	793	869	1876	1079	644	719	1364	1171	1631	1817	1052	972	988	786	1233	1038	1250	1229	880	1055	1019	1212	1050	988
Bcin01g10980	Bcrpn2, similar to yeast RPN2, Subunit of the 26S proteasome; substrate of the N-acetyltransferase Nat1p; protein abundance increases in response to DNA replication stress [Source:SGD;Acc:S000001337]							2269.85	-1.26225	0.0577341	-1.67714	2.18314e-05	-1.58667	4.73478e-05	-1.48865	0.000493208	3718	3651	2984	1659	2928	3029	2619	2368	1506	1238	1418	2683	2497	1212	1177	2143	2231	2647	2992	2922	3577	3223	2455	2426	2913	2235	2075	2137	1647	1662	1734	2430	1860
Bcin01g10990	Permease, cytosine/purines, uracil, thiamine, allantoin + Nucleobase cation symporter-1, NCS1						DOWN	60.63	-2.42335	1.48893e-11	-3.89872	6.96401e-16	-3.11018	3.4422e-16	-2.8206	3.02841e-15	174	140	86	94	58	52	63	65	17	31	27	62	50	27	22	43	48	61	69	137	137	93	139	48	50	54	57	24	41	32	40	49	41
Bcin01g11000	NA							121.75	2.42839	0.000104256	1.1599	0.602941	1.00278	0.996321	1.10267	0.722747	143	92	88	42	354	85	241	339	96	65	79	150	92	57	63	111	78	134	176	112	90	95	62	293	82	206	297	136	86	93	97	90	87
Bcin01g11010	Cytochrome P450 + Cytochrome P450, E-class, group IV							12.5	1.63354	0.101156	1.09051	0.838544	1.16473	0.664942	1.66324	0.0731416	10	11	11	5	16	12	21	22	7	7	10	18	13	8	5	24	9	22	23	8	11	12	7	13	12	18	19	10	9	12	12	13	12
Bcin01g11020	Cytochrome b5-like heme/steroid binding domain + Oxidoreductase FAD/NAD(P)-binding + NADH:cytochrome b5 reductase (CBR) + Oxidoreductase, FAD-binding domain + Ferredoxin reductase-type FAD-binding domain + Riboflavin synthase-like beta-barrel + Cytochrome b5, heme-binding site							15.96	1.14314	0.715196	1.40542	0.301856	-1.02883	0.945203	-1.337	0.366982	19	18	9	13	19	24	15	21	11	15	24	22	4	16	14	13	11	17	15	15	18	10	19	16	23	13	18	16	20	28	14	4	25
Bcin01g11030	LDLR class B repeat + 3-hydroxyacyl-CoA dehydrogenase, C-terminal + 3-hydroxyacyl-CoA dehydrogenase, NAD binding + 6-phosphogluconate dehydrogenase C-terminal domain-like + Six-bladed beta-propeller, TolB-like + 6-phosphogluconate dehydrogenase, domain 2 + NAD(P)-binding domain							3.7	-1.34817	0.694659	-1.50108	0.601196	1.23799	0.761187	-2.7057	0.141243	4	3	6	4	1	7	5	2	1	3	3	2	14	4	1	2	3	1	2	3	3	6	6	1	7	4	2	1	4	4	1	14	6
Bcin01g11040	Bacterial alpha-L-rhamnosidase + Six-hairpin glycosidase-like + Galactose-binding domain-like	GH78	PCWDE	Pectin		SignalP-TM		1044.72	1.45801	0.219766	-1.5042	0.18875	1.04972	0.895528	-1.15509	0.655865	1366	1076	899	660	1649	791	2908	1521	548	477	529	3348	771	302	639	908	707	1256	1565	1074	1054	971	976	1366	761	2481	1333	777	635	620	2164	750	464
Bcin01g11050	Six-bladed beta-propeller, TolB-like							162.43	-1.11342	0.714978	-2.42671	0.000337231	-1.52414	0.0738443	-1.36604	0.194561	232	308	162	136	213	250	242	171	70	62	72	388	139	57	60	160	114	215	309	182	302	175	201	176	240	207	150	99	82	84	251	135	87
Bcin01g11060	NA							492.88	1.99032	1.36274e-09	1.66209	4.61976e-05	1.74957	1.11814e-06	2.09943	4.11991e-11	349	360	195	217	616	709	582	702	376	343	387	657	519	336	417	674	577	873	866	274	353	211	321	510	682	497	615	533	456	454	425	505	516
Bcin01g11070	NA							7.96	1.22603	0.691532	1.71	0.235436	1.52414	0.328084	2.03355	0.0671632	7	7	4	3	5	6	15	4	11	3	7	12	8	3	9	14	7	17	16	6	7	4	4	4	6	13	4	16	4	8	8	8	5
Bcin01g11080	NA							0.1	1.37554	0.953159	1.23713	0.963352	1.02385	0.996321	1.28967	0.95342	0	0	0	0	0	0	1	0	0	0	0	0	0	0	0	0	1	0	0	0	0	0	0	0	0	1	0	0	0	0	0	0	0
Bcin01g11090	NA							0	#VALUE!	NA	#VALUE!	NA	#VALUE!	NA	#VALUE!	NA	0	0	0	0	0	0	0	0	0	0	0	0	0	0	0	0	0	0	0	0	0	0	0	0	0	0	0	0	0	0	0	0	0
Bcin01g11100	NA					SignalP-TM		0.13	-1.19914	0.969233	-1.33237	0.958107	-1.60993	0.918874	-1.27899	0.95342	1	0	0	0	1	0	0	0	0	0	0	0	0	0	0	1	0	0	0	1	0	0	0	1	0	0	0	0	0	0	0	0	0
Bcin01g11110	Nicotinamide riboside kinase + P-loop containing nucleoside triphosphate hydrolase							5.52	1.53475	0.38075	1.8302	0.212295	1.97247	0.11708	1.48968	0.384865	6	2	4	2	7	6	7	5	5	7	3	11	9	3	5	6	7	5	8	5	2	4	3	6	6	6	4	7	9	4	7	9	5
Bcin01g11120	Cyclin-like							168.97	-1.04826	0.683149	-1.20581	0.0756522	-1.02456	0.833388	-1.1088	0.28316	202	187	168	136	204	185	215	178	100	109	136	246	206	123	111	174	170	215	237	159	183	181	201	169	178	183	156	142	145	159	159	200	189
Bcin01g11130	NA							73.59	1.70409	0.0156058	1.77769	0.0131316	2.42335	1.83229e-05	2.32947	3.73791e-05	44	36	35	36	73	61	84	91	54	56	52	106	170	48	54	100	120	112	113	35	35	38	53	60	59	72	80	77	75	61	68	165	74
Bcin01g11140	S-adenosyl-L-methionine-dependent methyltransferase						UP	374.79	6.56593	3.46764e-10	5.95046	3.26031e-08	8.87041	1.76296e-13	11.4399	1.31891e-16	96	46	28	47	347	354	485	462	157	305	302	431	1112	187	217	507	978	807	712	75	45	30	70	287	340	414	405	223	406	354	279	1082	287
Bcin01g11150	Pectinesterase, catalytic + Pectin lyase fold/virulence factor + Pectin lyase fold + Pectinesterase, Asp active site	CE8	PCWDE	Pectin		SignalP-TM	DOWN	76.08	-10.7108	1.04179e-17	-20.4638	2.35518e-19	-12.5273	4.88878e-19	-9.63978	1.37311e-16	440	310	93	238	31	19	37	31	9	12	10	31	42	9	8	19	37	41	44	346	304	100	352	26	18	32	27	13	16	12	20	41	14
Bcin01g11160	Glycoside hydrolase, family 28 + Pectin lyase fold/virulence factor + Pectin lyase fold	GH28	PCWDE	Pectin		SignalP-noTM		21.51	-7.48499	1.6747e-10	-7.18008	9.22682e-08	-5.68043	2.68288e-08	-4.60436	2.49115e-07	76	66	20	71	11	8	10	9	6	7	7	14	16	6	7	10	23	16	16	60	65	22	105	9	8	9	8	9	9	8	9	16	9
Bcin01g11170	Peptidase M28					SignalP-noTM		870.35	-2.54735	4.47765e-30	-1.89343	1.69117e-12	-1.8391	2.04383e-13	-1.89868	6.32487e-15	1628	1627	1196	1097	688	613	592	692	519	599	645	1135	964	509	491	846	801	1038	1034	1280	1594	1292	1623	570	589	505	606	736	797	756	733	938	781
Bcin01g11180	NA							89.66	-2.36035	1.77437e-06	-2.03778	0.000321712	-1.72429	0.00264204	-1.87384	0.000405231	180	158	98	126	83	57	62	82	59	53	53	132	122	51	39	56	104	109	115	141	155	106	186	69	55	53	72	84	71	62	85	119	78
Bcin01g11190	NA							4.16	1.84548	0.334457	3.12748	0.0484873	3.07162	0.0384443	2.95878	0.0418489	3	2	1	1	5	5	3	2	3	3	7	10	6	4	2	5	6	7	8	2	2	1	1	4	5	3	2	4	4	8	6	6	6
Bcin01g11200	Major facilitator superfamily + Major facilitator superfamily domain							44.84	-3.20206	2.27523e-13	-2.04627	4.34271e-05	-2.18253	5.51026e-07	-2.46058	2.62581e-09	120	68	71	66	33	27	31	28	28	37	29	58	42	21	30	37	42	31	56	94	67	77	98	27	26	26	25	40	49	34	37	41	32
Bcin01g11210	NA							3.67	-7.57896	0.000386558	-13.4823	0.00259691	-5.65293	0.00157423	-11.6641	6.69586e-05	13	5	14	12	1	4	1	1	1	1	0	2	3	2	1	1	1	0	3	10	5	15	18	1	4	1	1	1	1	0	1	3	3
Bcin01g11220	Glycoside hydrolase, family 17 + Glycoside hydrolase, catalytic domain + Glycoside hydrolase superfamily	GH17	FCWE	Glucan		SignalP-noTM	DOWN	696.43	-12.4063	1.43057e-38	-30.3579	1.2052e-55	-25.7232	4.57823e-61	-40.5604	2.09329e-78	3567	2525	2497	2261	226	445	171	174	76	56	83	181	95	84	73	60	83	105	94	2804	2474	2697	3345	187	428	146	152	108	75	97	117	92	129
Bcin01g11230	Cytochrome c oxidase assembly protein COX14							405.38	-1.00765	0.962837	1.51572	0.00016467	1.37936	0.00199703	1.24229	0.0409727	487	247	334	239	406	360	417	331	363	378	430	759	388	331	337	454	420	606	559	383	242	361	354	336	346	356	290	515	503	504	490	378	508
Bcin01g11240	Protein of unknown function DUF2458							142.87	-1.17609	0.244575	-1.56482	0.00134324	-1.35849	0.0170418	-1.51047	0.000907576	258	185	127	142	164	154	196	194	74	83	114	265	130	83	75	127	113	171	187	203	181	137	210	136	148	167	170	105	110	134	171	126	127
Bcin01g11250	NA							11.42	-1.89605	0.102482	-1.32317	0.522617	-1.68179	0.17836	-2.32302	0.0241645	26	16	10	15	18	3	11	10	10	9	11	12	8	16	2	5	12	9	10	20	16	11	22	15	3	9	9	14	12	13	8	8	25
Bcin01g11260	NA							5.36	1.13682	0.854521	1.76418	0.310238	1.15109	0.827607	1.17691	0.784968	9	3	6	0	10	3	1	9	3	9	6	4	7	3	5	5	8	6	6	7	3	6	0	8	3	1	8	4	12	7	3	7	5
Bcin01g11270	NADP-dependent oxidoreductase domain							106.21	1.27544	0.449719	1.04102	0.920908	1.5042	0.153021	1.66555	0.0675302	79	94	81	56	114	125	123	107	72	67	53	94	265	60	54	122	199	175	148	62	92	87	83	94	120	105	94	102	89	62	61	258	92
Bcin01g11280	Protein of unknown function DUF3425							423.58	1.02314	0.880746	1.17609	0.174348	-1.02527	0.858885	1.18838	0.114571	514	485	295	261	477	442	416	511	302	357	422	466	396	275	320	514	496	648	647	404	475	319	386	395	425	355	448	428	475	495	301	385	422
Bcin01g11290	Glycoside hydrolase, family 76 + Six-hairpin glycosidase-like + Six-hairpin glycosidase	GH76	FCWE	Glycoproteins		SignalP-noTM		305.55	-1.43694	0.0273396	-2.5403	3.05803e-08	-1.62001	0.00214943	-1.7593	0.000269467	541	474	371	366	409	231	461	363	112	148	157	514	376	108	184	247	277	362	397	425	464	401	542	339	222	393	318	159	197	184	332	366	166
Bcin01g11300	Ser-Thr-rich glycosyl-phosphatidyl-inositol-anchored membrane family					SignalP-noTM		13789.2	1.3113	0.240764	1.57571	0.042758	1.81127	0.00381365	1.95477	0.00101297	8271	10113	10817	5407	13190	15177	13463	11765	10675	10621	11405	12771	28189	9512	10763	17897	22952	21810	22231	6501	9908	11682	8000	10927	14595	11488	10308	15145	14132	13371	8253	27428	14599
Bcin01g11310	Bcgod2, Glucose oxidase	AA3	Other					446.13	-1.9602	6.74789e-05	-2.13317	2.58938e-05	-1.428	0.0391768	-1.25701	0.201744	797	744	543	394	325	450	351	328	275	190	210	609	710	202	264	533	486	710	751	626	729	586	583	269	433	300	287	390	253	246	394	691	310
Bcin01g11320	NA							519.46	1.40737	5.48045e-07	1.09051	0.295816	1.05409	0.518883	1.15669	0.0421243	502	511	414	325	766	671	732	746	360	377	405	817	494	287	324	529	501	718	858	395	501	447	481	635	645	625	654	511	502	475	528	481	440
Bcin01g11330	Bcgtb1, similar to yeast GTB1, Glucosidase II beta subunit, forms a complex with alpha subunit Rot2p; involved in removal of two glucose residues from N-linked glycans during glycoprotein biogenesis in the ER; relocalizes from ER to cytoplasm upon DNA replication stress [Source:SGD;Acc:S000002629]					SignalP-noTM	DOWN	1709.56	-2.04344	1.10613e-16	-3.34267	2.74339e-38	-2.674	1.74005e-30	-2.49493	9.53952e-27	3936	3790	2521	2385	1931	1859	1751	1721	722	758	765	2121	1421	717	726	1438	1307	1730	1956	3094	3713	2723	3529	1600	1788	1494	1508	1024	1009	897	1371	1383	1100
Bcin01g11340	NA							506.69	1.34071	0.061792	1.16716	0.370201	1.06363	0.732859	1.19665	0.257406	703	404	491	186	772	473	792	672	326	409	455	836	394	262	388	539	486	747	844	553	396	530	275	640	455	676	589	462	544	533	540	383	402
Bcin01g11350	Protein of unknown function DUF602 + Zinc finger, RING/FYVE/PHD-type + Replication termination factor 2, RING-finger							320.67	1.46917	7.40114e-05	-1.21672	0.0839455	1.19499	0.0820663	1.24401	0.02791	314	275	263	209	480	422	517	432	155	179	190	644	350	168	207	371	342	472	506	247	269	284	309	398	406	441	378	220	238	223	416	341	258
Bcin01g11360	HEAT + Phosphatidylinositol 3-/4-kinase, catalytic domain + PIK-related kinase, FAT + PIK-related kinase, FATC + Rapamycin-binding domain + Protein kinase-like domain + Armadillo-like helical + Tetratricopeptide-like helical domain + PIK-related kinase + Armadillo-type fold + Phosphatidylinositol 3/4-kinase, conserved site + HEAT, type 2 + Domain of unknown function DUF3385, target of rapamycin p…							2317.94	-1.16554	0.255754	1.27103	0.0684506	1.10573	0.452625	1.08975	0.527288	3610	2152	2214	982	2471	1629	2252	2295	1994	2007	2464	3666	2176	1677	1905	2598	2514	3300	3313	2837	2108	2391	1453	2047	1567	1922	2011	2829	2671	2889	2369	2117	2574
Bcin01g11370	DnaJ domain + DnaJ domain, conserved site							2.04	1.40639	0.741539	1.10803	0.936338	1.85961	0.47813	1.16151	0.885196	0	3	3	0	3	3	4	0	2	0	2	7	1	2	2	3	0	5	1	0	3	3	0	2	3	3	0	3	0	2	5	1	3
Bcin01g11380	Major facilitator superfamily + Major facilitator superfamily domain							5.12	1.48658	0.460277	1.52203	0.453717	1.81504	0.214942	1.63014	0.310049	3	1	5	4	6	9	4	4	5	2	5	11	8	4	2	7	7	7	6	2	1	5	6	5	9	3	4	7	3	6	7	8	6
Bcin01g11390	Carboxylesterase, type B + Carboxylesterase type B, active site + Alpha/Beta hydrolase fold							142.06	-1.13839	0.270597	-1.79005	1.38617e-06	-1.53368	6.61602e-05	-1.27899	0.0202323	213	217	148	126	195	171	174	186	76	83	74	214	130	58	78	163	134	199	201	167	213	160	186	162	164	148	163	108	110	87	138	126	89
Bcin01g11400	NA							4.16	2.7283	0.106025	2.6629	0.134261	2.71697	0.0995964	2.84218	0.0760133	2	3	2	0	3	6	7	6	4	1	6	10	6	1	3	4	10	7	3	2	3	2	0	2	6	6	5	6	1	7	6	6	2
Bcin01g11410	Zn(2)-C6 fungal-type DNA-binding domain							3.77	3.39638	0.0523302	3.07375	0.0934549	2.15696	0.254399	2.72452	0.10877	2	1	2	1	9	5	8	2	3	3	5	3	7	1	2	8	5	4	3	2	1	2	1	7	5	7	2	4	4	6	2	7	2
Bcin01g11420	Bcgst22, Glutathione S-transferase						UP	59.22	11.4399	1.11649e-11	2.38833	0.0372164	2.68701	0.0101185	3.01049	0.00354784	11	7	30	6	160	306	126	130	24	26	28	116	30	9	22	37	32	62	86	9	7	32	9	133	294	108	114	34	35	33	75	29	14
Bcin01g11430	Ketopantoate reductase ApbA/PanE + 6-phosphogluconate dehydrogenase C-terminal domain-like + 6-phosphogluconate dehydrogenase, domain 2 + Ketopantoate reductase, N-terminal domain + Ketopantoate reductase, C-terminal domain + NAD(P)-binding domain							88.34	1.37554	0.0886001	-1.6077	0.0202388	1.03886	0.870593	-1.00696	0.974908	97	79	86	68	124	169	116	127	37	41	46	146	139	41	43	89	81	109	146	76	77	93	101	103	163	99	111	52	55	54	94	135	63
Bcin01g11440	Tannase/feruloyl esterase							3.38	1.68296	0.413536	-1.14711	0.877681	1.43993	0.57472	1.72907	0.350442	6	2	1	1	5	6	5	3	0	4	1	5	4	2	3	1	8	6	6	5	2	1	1	4	6	4	3	0	5	1	3	4	3
Bcin01g11450	Bcnrps7, Nonribosomal peptide synthetase							153.03	1.25876	0.264234	1.73989	0.00465009	1.51677	0.0248493	1.73388	0.0022607	176	100	113	44	168	151	174	120	108	160	163	217	229	66	130	192	228	240	237	138	98	122	65	139	145	148	105	153	213	191	140	223	101
Bcin01g11460	NA							2783.94	1.81127	4.06737e-05	2.674	6.87255e-11	2.49147	6.3982e-11	2.45207	1.41637e-10	1496	1300	1388	995	2525	3235	3065	2281	1884	3095	3474	4290	4465	1765	2624	3498	3920	4380	4306	1176	1274	1499	1472	2092	3111	2615	1998	2673	4118	4073	2772	4344	2709
Bcin01g11470	Calycin							143.06	1.31677	0.276542	1.24057	0.416694	1.80876	0.00812812	1.78386	0.00958903	106	102	88	82	141	160	175	119	63	105	120	340	300	54	85	208	193	235	225	83	100	95	121	117	154	149	104	89	140	141	220	292	83
Bcin01g11480	Cytochrome P450 + Oxidoreductase FAD/NAD(P)-binding + Cytochrome P450, E-class, group I + FAD-binding, type 1 + Flavodoxin/nitric oxide synthase + Ferredoxin reductase-type FAD-binding domain + Riboflavin synthase-like beta-barrel + Cytochrome P450, conserved site + NADPH-cytochrome p450 reductase, FAD-binding, alpha-helical domain-3 + Bifunctional cytochrome P450/NADPH--cytochrome P450 reductase…							30.4	1.72788	0.076653	3.3473	4.17842e-05	3.03564	6.38653e-05	2.12138	0.00848157	21	11	17	6	25	43	25	15	25	30	54	49	55	19	39	36	38	36	31	17	11	18	9	21	41	21	13	35	40	63	32	54	29
Bcin01g11490	O-methyltransferase, family 2 + Winged helix-turn-helix DNA-binding domain + O-methyltransferase COMT-type + S-adenosyl-L-methionine-dependent methyltransferase							30.84	7.85167	3.57401e-06	6.06707	0.000146244	10.9056	4.13111e-08	9.80148	1.56115e-07	1	5	6	4	42	51	43	17	9	28	24	96	86	10	17	56	56	45	42	1	5	6	6	35	49	37	15	13	37	28	62	84	15
Bcin01g11500	Alpha/beta hydrolase fold-1 + Alpha/Beta hydrolase fold							151.8	1.64262	0.208083	-1.06216	0.906096	2.00973	0.0545374	1.46104	0.324928	110	73	200	33	151	324	164	136	69	78	83	366	434	62	67	176	199	170	195	86	72	216	49	125	312	140	119	98	104	97	237	422	95
Bcin01g11510	Zn(2)-C6 fungal-type DNA-binding domain							127.43	-1.752	0.00308807	-2.75108	6.22645e-07	-2.43682	1.42971e-06	-1.9292	0.000341033	258	290	171	137	153	159	148	107	40	71	74	130	147	35	53	111	139	143	159	203	284	185	203	127	153	126	94	57	94	87	84	143	54
Bcin01g11520	S-adenosyl-L-methionine-dependent methyltransferase							156.08	-1.32317	0.218379	1.25093	0.34016	1.11111	0.660536	-1.27987	0.258677	218	150	122	133	103	198	140	107	114	173	182	209	217	81	177	128	166	165	148	171	147	132	197	85	190	119	94	162	230	213	135	211	124
Bcin01g11530	GroES (chaperonin 10)-like + Alcohol dehydrogenase, C-terminal + NAD(P)-binding domain + Polyketide synthase, enoylreductase domain							264.3	1.75078	0.0431071	1.9752	0.0161235	2.0181	0.00757517	1.47121	0.162427	186	123	214	103	262	455	338	223	136	300	316	271	357	136	416	273	245	337	311	146	121	231	152	217	438	288	195	193	399	370	175	347	209
Bcin01g11540	HpcH/HpaI aldolase/citrate lyase domain + Pyruvate/Phosphoenolpyruvate kinase-like domain							168.83	1.38992	0.24125	1.29864	0.372898	1.73027	0.0313541	1.73508	0.030024	150	96	140	72	132	267	190	143	91	118	146	238	375	78	123	234	279	252	200	118	94	151	107	109	257	162	125	129	157	171	154	365	120
Bcin01g11550	Bcpks5, Polyketide synthase (PKS-NRPS)							991.07	1.22944	0.422382	2.24078	0.000486923	2.03496	0.0010378	2.5633	9.7957e-06	982	425	722	163	872	601	749	891	919	842	1105	1339	1368	742	835	1510	2035	1609	1568	772	416	780	241	722	578	639	781	1304	1120	1296	865	1331	1139
Bcin01g11560	NA							0	#VALUE!	NA	#VALUE!	NA	#VALUE!	NA	#VALUE!	NA	0	0	0	0	0	0	0	0	0	0	0	0	0	0	0	0	0	0	0	0	0	0	0	0	0	0	0	0	0	0	0	0	0
Bcin02g00002	NA							32.46	2.63719	0.000431626	3.41527	1.68587e-05	2.57755	0.00056506	2.9363	5.25255e-05	13	8	19	10	43	40	33	41	37	38	27	56	12	31	30	40	31	53	68	10	8	21	15	36	38	28	36	52	51	32	36	12	48
Bcin02g00003	NA						UP	543.41	127.911	1.33695e-13	5.41139	0.0228099	7.32079	0.00360641	17.4602	1.90029e-05	2	2	52	4	3412	922	2513	2870	78	61	63	420	28	56	67	248	71	495	709	2	2	56	6	2827	887	2144	2514	111	81	74	271	27	86
Bcin02g00004	NA							60.23	58.1215	4.17707e-21	2.1155	0.180802	4.07556	0.00305411	8.82747	1.17235e-06	3	1	10	1	356	121	245	326	5	8	6	48	6	6	11	23	18	60	79	2	1	11	1	295	116	209	286	7	11	7	31	6	9
Bcin02g00005	NA							1811.93	5.76772	1.01928e-34	1.29325	0.13007	1.33515	0.0654362	1.72668	0.000271251	842	787	1046	422	6168	4966	5038	4802	695	830	855	2085	778	674	796	1347	1068	2018	2521	662	771	1130	624	5110	4775	4299	4207	986	1104	1002	1347	757	1034
Bcin02g00006	NA							88.16	3.27388	6.76819e-11	1.29056	0.261586	1.2008	0.401722	1.48658	0.0445705	71	47	61	29	253	107	215	224	56	36	66	104	52	38	56	71	62	117	147	56	46	66	43	210	103	183	196	79	48	77	67	51	58
Bcin02g00007	NA							2602.19	11.2511	2.92131e-31	1.39959	0.177993	1.58997	0.0405326	2.57934	1.15496e-05	826	530	910	459	11254	5592	9116	10693	796	715	759	2706	732	619	773	1699	1053	2904	3759	649	519	983	679	9323	5377	7779	9368	1129	951	890	1749	712	950
Bcin02g00008	NA							557.53	5.80783	4.20568e-29	1.32593	0.135965	1.29954	0.13966	2.08927	6.43799e-06	323	247	254	118	1966	1116	1603	1636	236	255	229	664	287	142	213	522	331	807	843	254	242	274	175	1629	1073	1368	1433	335	339	268	429	279	218
Bcin02g00009	NA						UP	270.78	22.1157	4.98505e-26	2.2176	0.019752	2.6703	0.00169188	3.64016	2.41384e-05	54	9	64	31	1269	909	1053	956	59	94	57	291	63	52	79	149	89	224	311	42	9	69	46	1051	874	899	838	84	125	67	188	61	80
Bcin02g00010	NA							0	#VALUE!	NA	#VALUE!	NA	#VALUE!	NA	#VALUE!	NA	0	0	0	0	0	0	0	0	0	0	0	0	0	0	0	0	0	0	0	0	0	0	0	0	0	0	0	0	0	0	0	0	0
Bcin02g00011	NA							0	#VALUE!	NA	#VALUE!	NA	#VALUE!	NA	#VALUE!	NA	0	0	0	0	0	0	0	0	0	0	0	0	0	0	0	0	0	0	0	0	0	0	0	0	0	0	0	0	0	0	0	0	0
Bcin02g00012	NA							0	#VALUE!	NA	#VALUE!	NA	#VALUE!	NA	#VALUE!	NA	0	0	0	0	0	0	0	0	0	0	0	0	0	0	0	0	0	0	0	0	0	0	0	0	0	0	0	0	0	0	0	0	0
Bcin02g00013	Monooxygenase, FAD-binding + Pyridine nucleotide-disulphide oxidoreductase, FAD/NAD(P)-binding domain						UP	558.45	4.61714	8.04175e-10	4.58843	1.23621e-08	7.32587	4.02644e-16	8.31087	3.85863e-18	94	85	136	86	545	571	659	481	355	391	388	864	1669	270	391	867	1192	1046	1197	74	83	147	127	451	549	562	421	504	520	455	558	1624	414
Bcin02g00014	GroES (chaperonin 10)-like + Alcohol dehydrogenase, C-terminal + NAD(P)-binding domain + Polyketide synthase, enoylreductase domain							16.31	34.392	9.58155e-06	23.9508	9.58908e-05	43.7436	1.53892e-06	51.5178	4.53321e-07	0	1	1	0	16	22	35	9	7	12	10	28	46	5	14	34	25	24	50	0	1	1	0	13	21	30	8	10	16	12	18	45	8
Bcin02g00015	NA							0.49	2.27837	0.685633	4.37414	0.412728	4.78991	0.339032	1.28967	0.903666	0	0	0	0	0	1	1	0	0	1	1	0	1	2	0	0	1	0	0	0	0	0	0	0	1	1	0	0	1	1	0	1	3
Bcin02g00016	AMP-dependent synthetase/ligase + Thioesterase + Acyl carrier protein-like + Polyketide synthase, thioesterase domain + Polyketide synthase, phosphopantetheine-binding domain + AMP-binding, conserved site + Alpha/Beta hydrolase fold							4	1.37459	0.54985	-1.53581	0.512239	-1.11884	0.857562	1.03526	0.95342	7	5	4	0	7	7	6	5	2	2	2	5	4	2	3	6	6	2	6	6	5	4	0	6	7	5	4	3	3	2	3	4	3
Bcin02g00018	Intradiol ring-cleavage dioxygenase, core					SignalP-noTM		9.39	1.04102	0.947728	1.69937	0.218014	1.95613	0.0794561	1.48247	0.329005	6	8	4	7	5	9	9	8	9	3	14	24	13	10	5	14	15	10	7	5	8	4	10	4	9	8	7	13	4	16	16	13	15
Bcin02g00020	Heterokaryon incompatibility							482.03	-1.40056	0.0121767	1.01889	0.921582	1.29504	0.0499298	1.09202	0.547232	604	496	386	342	353	472	355	338	331	360	418	940	836	327	364	547	605	643	701	475	486	417	506	292	454	303	296	470	479	490	607	813	502
Bcin02g00030	Zn(2)-C6 fungal-type DNA-binding domain + Transcription factor domain, fungi							506.62	1.03455	0.891904	-1.29594	0.182316	1.08222	0.700946	1.46307	0.0284922	602	469	408	335	594	463	581	570	260	223	354	1225	594	185	255	755	682	852	1073	473	459	441	496	492	445	496	499	369	297	415	792	578	284
Bcin02g00040	Major facilitator superfamily + Major facilitator superfamily domain						UP	479.67	4.28709	1.1483e-17	5.26342	9.38284e-20	5.19455	1.95691e-22	5.16941	2.03816e-22	101	86	169	82	599	429	727	529	401	432	590	903	806	272	448	636	684	805	799	79	84	183	121	496	413	620	463	569	575	692	584	784	417
Bcin02g00050	Six-hairpin glycosidase-like + Glycosyl hydrolase, family 88 + Six-hairpin glycosidase	GH88	PCWDE	Pectin				748.82	3.04829	0.00126978	2.00555	0.063507	3.31498	0.000380106	3.52104	0.000180127	185	179	518	182	930	1227	1012	786	293	441	618	1841	1873	198	348	1018	1397	1208	1210	145	175	559	269	770	1180	864	689	416	587	725	1190	1822	304
Bcin02g00060	Glycoside hydrolase, family 28 + Pectin lyase fold/virulence factor + Pectin lyase fold	GH28	PCWDE	Pectin				812.64	2.30537	2.559e-05	1.5966	0.0317705	1.72309	0.0067188	2.16895	7.8789e-05	431	403	562	339	1311	1056	1360	1118	422	535	761	1761	1107	272	378	1116	1005	1325	1447	339	395	607	502	1086	1015	1161	980	599	712	892	1138	1077	417
Bcin02g00070	Alginate lyase domain + Chondroitin AC/alginate lyase					SignalP-noTM		884.93	1.81127	2.60322e-06	1.78757	1.7668e-05	1.83147	1.33961e-06	1.74352	9.21454e-06	578	539	486	456	1169	1034	1193	1099	599	690	980	1732	1340	465	599	954	1034	1255	1414	454	528	525	675	968	994	1018	963	850	918	1149	1119	1304	714
Bcin02g00080	Sugar/inositol transporter + General substrate transporter + Sugar transporter, conserved site + Major facilitator superfamily domain							10384.4	1.80375	0.00199906	1.73027	0.00649406	2.01391	0.000152276	1.36131	0.115762	7549	7343	6106	4507	13129	16950	12172	11476	8498	8193	9625	15204	22992	7389	6851	8604	12525	10242	11702	5933	7194	6594	6668	10876	16300	10386	10054	12056	10902	11285	9825	22371	11341
Bcin02g00090	NA						UP	256.03	2.08493	8.25398e-12	2.0548	9.18876e-10	2.16595	7.71907e-13	2.27679	8.63807e-15	162	163	126	75	351	256	340	333	179	218	241	369	391	177	194	327	314	414	446	127	160	136	111	291	246	290	292	254	290	283	238	380	272
Bcin02g00100	Glucose/ribitol dehydrogenase + NAD(P)-binding domain + Short-chain dehydrogenase/reductase, conserved site							46.4	1.95477	0.000296078	2.27363	2.73987e-05	2.05196	9.2784e-05	2.17799	1.23242e-05	31	27	19	19	47	52	67	54	31	38	62	61	60	28	46	53	66	65	79	24	26	21	28	39	50	57	47	44	51	73	39	58	43
Bcin02g00110	Bcgcd14, similar to yeast GCD14, Subunit of tRNA (1-methyladenosine) methyltransferase; required, along with Gcd10p, for the modification of the adenine at position 58 in tRNAs, especially tRNAi-Met; first identified as a negative regulator of GCN4 expression [Source:SGD;Acc:S000003661]							510.16	1.24057	0.00847867	1.53901	2.56061e-07	1.40056	1.6501e-05	1.39959	1.35133e-05	474	361	388	286	571	467	604	573	419	458	512	912	450	402	392	600	528	746	821	373	354	419	423	473	449	515	502	594	609	600	589	438	617
Bcin02g00120	Aminoacyl-tRNA synthetase, class 1a, anticodon-binding + Rossmann-like alpha/beta/alpha sandwich fold + Cysteine-tRNA ligase + Cysteinyl-tRNA synthetase/mycothiol ligase + tRNA synthetases class I, catalytic domain							1276.66	-1.17772	0.0449733	-1.41716	2.23903e-05	-1.30767	0.000475673	-1.28076	0.00123302	1707	1657	1594	1013	1602	1548	1327	1487	810	794	910	1973	1279	768	729	1323	1229	1629	1739	1342	1623	1721	1499	1327	1489	1132	1303	1149	1057	1067	1275	1244	1179
Bcin02g00130	Zinc finger, C2H2 + Transcription factor domain, fungi + Zinc finger C2H2-type/integrase DNA-binding domain + Zinc finger, C2H2-like							708.41	1.26138	0.056117	1.59218	0.000115847	1.36415	0.00681781	1.18509	0.157649	779	599	554	296	850	724	859	790	553	744	768	1002	596	602	654	763	639	913	944	612	587	598	438	704	696	733	692	785	990	900	648	580	924
Bcin02g00140	Monooxygenase, FAD-binding + Pyridine nucleotide-disulphide oxidoreductase, FAD/NAD(P)-binding domain							43.47	1.7219	0.00504188	1.79129	0.0051218	2.06051	0.000104522	2.32624	2.44166e-06	30	18	31	16	47	46	50	49	32	20	50	79	53	40	27	53	51	79	101	24	18	33	24	39	44	43	43	45	27	59	51	52	61
Bcin02g00150	Phospholipase/carboxylesterase/thioesterase + Alpha/Beta hydrolase fold							111.57	-1.1591	0.173133	-1.42405	0.0020769	-1.54221	2.3553e-05	-1.43893	0.000219626	173	149	130	99	157	117	139	146	68	78	84	135	96	71	58	84	100	154	150	136	146	140	146	130	113	119	128	96	104	98	87	93	109
Bcin02g00160	Protein of unknown function DUF3759						DOWN	6886.3	-8.77257	3.55445e-23	-7.79744	5.50066e-18	-8.31087	3.97806e-22	-10.9511	4.96334e-28	29085	30217	16100	14981	2281	5168	2105	2097	1676	2538	2639	2593	3844	1716	2159	1977	2553	2855	2850	22860	29604	17388	22165	1890	4970	1796	1837	2378	3377	3094	1676	3740	2634
Bcin02g00170	Bcape1, similar to yeast APE1, Vacuolar aminopeptidase yscI; zinc metalloproteinase that belongs to the peptidase family M18; often used as a marker protein in studies of autophagy and cytosol to vacuole targeting (CVT) pathway; protein increases in abundance and relative distribution to cytoplasmic foci increases upon DNA replication stress [Source:SGD;Acc:S000001586]				MER0105359			681.27	-1.65519	0.00149974	-2.70945	1.38855e-09	-2.12727	7.96374e-07	-2.22993	1.30857e-07	1205	1249	1063	883	797	979	696	682	340	299	341	671	837	296	335	501	640	631	750	947	1224	1148	1306	660	941	594	598	482	398	400	434	814	454
Bcin02g00180	NA					SignalP-noTM		46.4	1.48144	0.15605	2	0.0106976	1.57352	0.0853851	1.51257	0.114995	51	21	36	16	34	88	45	39	45	42	57	72	39	37	40	73	45	54	54	40	21	39	24	28	85	38	34	64	56	67	47	38	57
Bcin02g00190	Bcecm5, similar to yeast ECM5, Subunit of the Snt2C complex; physically associates with Snt2p and Rpd3p; along with Snt2p, recruits Rpd3p to a small number of promoters; also colocalizes with Snt2p, independently of Rpd3p, to promoters of stress response genes in response to oxidative stress; contains ATP/GTP-binding site motif A; null mutant exhibits increased cellular volume, large drooping bud…							1998.83	1.25876	0.16987	1.38127	0.0527448	1.17854	0.320692	1.30044	0.0970192	2859	1719	1634	592	2771	1728	2371	2628	1709	1623	1902	2765	1926	1394	1394	2323	2359	2895	2833	2247	1684	1765	876	2296	1662	2023	2302	2425	2160	2230	1787	1874	2140
Bcin02g00200	Bcslx1, similar to yeast SLX1, Endonuclease involved in DNA recombination and repair; subunit of a complex, with Slx4p, that hydrolyzes 5' branches from duplex DNA in response to stalled or converging replication forks; function overlaps with that of Sgs1p-Top3p [Source:SGD;Acc:S000000432]							303.87	-1.26313	0.0404044	-2.09798	3.52703e-10	-1.63354	4.97882e-06	-1.63467	3.5202e-06	595	423	364	297	400	406	347	389	149	137	187	487	317	145	137	292	258	362	377	468	414	393	439	331	390	296	341	211	182	219	315	308	223
Bcin02g00210	Carboxylesterase, type B + Carboxylesterase type B, conserved site + Carboxylesterase type B, active site + Alpha/Beta hydrolase fold					SignalP-noTM		1620.89	-1.9172	3.26496e-12	-2.20076	5.73203e-15	-2.38502	6.40552e-21	-2.03073	2.17044e-14	4449	2549	2327	1751	1768	1275	1819	1767	986	837	1085	1960	1096	815	764	1624	1362	1790	1900	3497	2497	2513	2591	1465	1226	1552	1548	1399	1114	1272	1267	1066	1251
Bcin02g00220	FAD linked oxidase, N-terminal + Berberine/berberine-like + FAD-binding, type 2 + FAD-binding, type 2, subdomain 1 + CO dehydrogenase flavoprotein-like, FAD-binding, subdomain 2							92.2	-2.3198	0.000831661	-2.11844	0.0055108	-1.86477	0.0131085	-2.88786	1.45436e-05	231	231	141	63	59	127	65	65	61	54	63	75	100	88	53	58	73	73	70	182	226	152	93	49	122	55	57	87	72	74	48	97	135
Bcin02g00230	Aldo/keto reductase, conserved site + Aldo/keto reductase subgroup + NADP-dependent oxidoreductase domain						DOWN	1598.01	-5.40015	1.12332e-20	-3.44857	3.89283e-10	-3.24901	1.17753e-10	-4.91435	1.31477e-18	4133	4150	3816	2991	772	912	808	835	980	774	878	1145	1367	1110	793	845	1258	835	851	3248	4066	4121	4425	640	877	689	732	1390	1030	1029	740	1330	1704
Bcin02g00240	Cytochrome P450 + Cytochrome P450, E-class, group IV + Cytochrome P450, conserved site							311.21	1.18181	0.72819	2.79336	0.00898257	3.45336	0.00061627	1.04972	0.921708	361	163	99	82	204	286	226	181	392	351	330	151	322	655	651	165	250	267	160	284	160	107	121	169	275	193	159	556	467	387	98	313	1005
Bcin02g00250	UbiA prenyltransferase family						UP	74.39	2.2974	4.18305e-05	2.73967	2.47444e-06	3.20206	2.90937e-09	2.16145	0.000122177	48	38	20	23	78	81	91	93	69	64	74	89	111	76	103	66	95	99	83	38	37	22	34	65	78	78	81	98	85	87	58	108	117
Bcin02g00260	NA						DOWN	93.03	-15.2422	4.56068e-25	-20.3365	3.02737e-22	-9.66654	3.19434e-18	-11.4637	3.25236e-21	465	452	130	285	23	28	28	23	10	14	15	73	58	12	11	32	27	43	46	365	443	140	422	19	27	24	20	14	19	18	47	56	18
Bcin02g00270	EthD domain + Dimeric alpha-beta barrel							1012.43	1.07923	0.815951	1.06807	0.840175	1.31039	0.296136	-1.03526	0.913855	1107	1198	717	616	904	1930	866	780	849	671	760	1223	1900	837	688	839	1296	1089	1082	870	1174	774	911	749	1856	739	683	1204	893	891	790	1849	1285
Bcin02g00280	FAD linked oxidase, N-terminal + Berberine/berberine-like + FAD-binding, type 2 + CO dehydrogenase flavoprotein-like, FAD-binding, subdomain 2					SignalP-noTM	UP	685.71	4.14393	2.57347e-06	3.23553	0.000303168	7.47462	7.88734e-12	7.15028	2.33724e-11	188	218	123	62	665	767	816	512	276	404	423	1957	2324	243	347	908	1284	1318	1640	148	214	133	92	551	738	696	449	392	538	496	1265	2261	373
Bcin02g00290	Pyridine nucleotide-disulphide oxidoreductase, FAD/NAD(P)-binding domain							18.73	-2.89387	0.000200935	-1.805	0.0587994	-1.16635	0.605055	1.06216	0.844835	29	21	26	17	10	6	14	8	9	6	16	17	33	12	16	24	34	35	31	23	21	28	25	8	6	12	7	13	8	19	11	32	18
[truncated: 10,504 more rows]
[truncated: 5 more columns]
