# Supplementary material for: A Similar Secretome Disturbance as a Hallmark of Non-pathogenic Botrytis cinerea ATMT-Mutants?
Source: Front Microbiol. 2019 Dec 6;10:2829. doi: 10.3389/fmicb.2019.02829 (PMC6908482; doi:10.3389/fmicb.2019.02829)
Supplement: Supplementary file 9 [file Table_8.XLSX]

## Sheet: TABLE S8
Table S8 - Localization of T-DNA insertion in the genome of transformants NP/T1-12.
Transformant	Chromosome	Position	Upstream ORF	ORF	Downstream ORF	Intergenic
			(<1.5 Kb)		(<1 Kb)
NP/T1	9	1463816		Bcin09g04140 (Unknown): +204 pb from START
NP/T2	1	741950 < x < 742266	Bcin01g02000 (Bcrac): -325 bp from START
NP/T3	4	1323130 < x < 1323134	Bcin04g03660 (Bcvma1): -299 bp from START
NP/T4	16	1663577 (RB)				Bcin16g04530 (Unknown): +1009 bp from STOP
NP/T5	4	1163607			Bcin04g03200 (Unknown): +895 pb from STOP
NP/T6	11	1833372 < x < 1833595	Bcin11g05130 (Bccbk1): -2 bp from START
NP/T7	8	659973 (RB)	Bcin08g01720 (Unknown): -991 bp from START
NP/T8	15	907421 < x < 907454	Bcin15g02560 (Unknown): -224 bp from START
			Bcin15g02570 (Unknown): -699 bp from START
NP/T9	7	1400187 < x < 1400197				Bcin07g03890 (Unknown): -3184 bp from START
NP/T10	7	1597225 (RB)		Bcin07g04430 (Bcsst2): +106 bp from START
NP/T11	14	769310	Bcin14g01790.1 (CND13): -665 bp from START
			Bcin14g01790.2 (CND13): -89 bp from START
NP/T12	5	689456	Bcin05g01800 (Unknown): -1174 bp from START
